# Supplementary material for: An inhibitory brainstem pathway reduces visual detection during background motion
Source: Nat Commun. 2026 May 7;17:6168. doi: 10.1038/s41467-026-72619-x (PMC13365429; doi:10.1038/s41467-026-72619-x)
Supplement: Supplementary file 9 — Source Data [file 41467_2026_72619_MOESM9_ESM.zip]

Archive with 18 entries (18 files):
- Source data Supplementary Fig10.xlsx
- Source data Supplementary Fig11.xlsx
- Source data Supplementary Fig12.xlsx
- Source data Supplementary Fig13.xlsx
- Source data Fig1.xlsx
- Source data Fig2.xlsx
- Source data Fig3.xlsx
- Source data Fig4.xlsx
- Source data Fig5.xlsx
- Source data Fig6.xlsx
- Source data Supplementary Fig1.xlsx
- Source data Supplementary Fig2.xlsx
- Source data Supplementary Fig3.xlsx
- Source data Supplementary Fig4.xlsx
- Source data Supplementary Fig6.xlsx
- Source data Supplementary Fig7.xlsx
- Source data Supplementary Fig8.xlsx
- Source data Supplementary Fig9.xlsx
