# Supplementary material for: An inhibitory brainstem pathway reduces visual detection during background motion
Source: Nat Commun. 2026 May 7;17:6168. doi: 10.1038/s41467-026-72619-x (PMC13365429; doi:10.1038/s41467-026-72619-x)
Supplement: Supplementary file 9 — Source Data [file 41467_2026_72619_MOESM9_ESM.zip › Source data Supplementary Fig10.xlsx]

## Sheet:  Supplementary Fig10b
	LED off		LED on
Time (s)	Mean	SEM	Mean	SEM
0.025	0	0	0	0
0.075	2	1.37649	1	1
0.125	0	0	1	1
0.175	1	1	1	1
0.225	2	1.37649	0	0
0.275	1	1	0	0
0.325	1	1	2	1.37649
0.375	0	0	1	1
0.425	0	0	0	0
0.475	2	1.37649	1	1
0.525	2	1.37649	1	1
0.575	23	4.17385	4	1.83533
0.625	20	3.83886	7	2.62578
0.675	7	2.62578	1	1
0.725	6	2.10263	3	2.18849
0.775	9	2.70477	0	0
0.825	9	2.70477	5	1.9868
0.875	8	2.67542	6	2.55467
0.925	9	2.70477	1	1
0.975	10	2.71448	3	2.18849
1.025	5	1.9868	3	1.63836
1.075	6	2.55467	2	1.37649
1.125	4	1.83533	3	1.63836
1.175	8	3.04354	0	0
1.225	2	1.37649	0	0
1.275	0	0	0	0
1.325	0	0	0	0
1.375	0	0	1	1
1.425	1	1	0	0
1.475	1	1	0	0

## Sheet:  Supplementary Fig10c
Sex (Vglut2-Cre;CD1 mice)	LED OFF	LED ON
M	20.3662	11.4444
M	76.351	47.3333
M	23.5354	24.6667
M	11.4899	9.33333
M	2.89141	1.33333
M	5.51768	4.55556
M	17.601	15.8889
M	4.50758	2.88889
M	5.15151	2.66667
M	5.7702	-2.38889
M	10.6692	5.27778
M	12.094	8.82828
M	24.0064	9.06061
M	10.0641	8.11111
M	4.48718	3.52525
M	11.3996	4.84849
M	6.69872	2.42424
M	6.83761	5.34343
M	2.69231	0.989899
M	2.36111	0.606061
M	5.16026	1.70707
M	2.63889	0.606061
M	3.37607	1.70707
M	19.7115	8.34343
M	4.26282	2.92929
F	7.2516	2.81944
F	4.6234	1.52083
F	9.95192	2.11806
F	2.26763	0.013889
M	9.5	8.14815
M	3.83333	1.45833
M	8.16667	4.35185
M	14	10.9259
M	79	90.3704
M	30.1667	24.2593
M	3.83333	2.56944
M	5	0.902778
M	14.3333	8.14815
M	9.02778	3.33333
M	3.51852	2.26191
M	7.96296	5.33333
M	12.8704	12.5952
M	2.12963	0.452381
M	7.87037	4.59524
M	5.92593	3.88095
M	5.92593	2.5
M	11.25	11.5238
M	9.76852	5.78571
M	6.80556	3.80952
M	6.38889	3.30952
M	49.7222	53.6905
M	17.5926	12.4286
M	15.0926	12.1905
F	4.20833	0.99537
F	7.15278	2.53472
F	2.25	0.138889
F	2.16667	0.069444
F	2	1.46991
F	2.27778	0.787037
F	2.61905	1.66667
F	12.5866	4.65278
F	2.54329	1.18056
F	11.0714	7.08333
F	2.11039	1.66667
F	21.0173	22.4306
F	5.35714	3.33333
F	11.5476	7.08333
F	2.70563	2.29167
F	3.06277	2.63889
F	4.83766	1.94444
F	6.42857	2.08333
F	9.9026	10
F	10.7684	8.33333
F	5.68182	4.86111
F	8.0303	1.66667
F	7.27273	3.81944
F	10.4762	5
F	2.22944	1.52778
F	15.4437	6.38889

## Sheet:  Supplementary Fig10d
Sex (Vglut2-Cre;CD1 mice)	LED OFF	LED ON
M	1	0.561934
M	1	0.619944
M	1	1.04807
M	1	0.812308
M	1	0.461135
M	1	0.825629
M	1	0.902726
M	1	0.640896
M	1	0.517647
M	1	-0.414
M	1	0.494675
M	1	0.729971
M	1	0.377424
M	1	0.805945
M	1	0.785628
M	1	0.425322
M	1	0.361896
M	1	0.781477
M	1	0.367677
M	1	0.256684
M	1	0.330811
M	1	0.229665
M	1	0.505639
M	1	0.423277
M	1	0.687172
F	1	0.388803
F	1	0.328943
F	1	0.212829
F	1	0.006125
M	1	0.8577
M	1	0.380435
M	1	0.53288
M	1	0.780423
M	1	1.14393
M	1	0.804174
M	1	0.67029
M	1	0.180556
M	1	0.568475
M	1	0.369231
M	1	0.642857
M	1	0.669767
M	1	0.978623
M	1	0.212422
M	1	0.583866
M	1	0.654911
M	1	0.421875
M	1	1.02434
M	1	0.592282
M	1	0.559767
M	1	0.518012
M	1	1.07981
M	1	0.706466
M	1	0.807713
F	1	0.236524
F	1	0.354369
F	1	0.061728
F	1	0.032051
F	1	0.734954
F	1	0.345528
F	1	0.636364
F	1	0.369662
F	1	0.464184
F	1	0.639785
F	1	0.789744
F	1	1.06724
F	1	0.622222
F	1	0.613402
F	1	0.847
F	1	0.861602
F	1	0.401939
F	1	0.324074
F	1	1.00984
F	1	0.773869
F	1	0.855556
F	1	0.207547
F	1	0.525174
F	1	0.477273
F	1	0.685275
F	1	0.413688

## Sheet:  Supplementary Fig10f
	Flash + stat. grat.		Flash + mov. grat.		Flash + mov.grat. LED on
Time (s)	Mean	SEM	Mean	SEM	Mean	SEM
0.025	0	0	0	0	0	0
0.075	0	0	0	0	0	0
0.125	0	0	0	0	0	0
0.175	0	0	0	0	0	0
0.225	0	0	0	0	0	0
0.275	0	0	0	0	0	0
0.325	0	0	0	0	0	0
0.375	0	0	0	0	0	0
0.425	0	0	0	0	0	0
0.475	0	0	0	0	0	0
0.525	0	0	0	0	0	0
0.575	53.3333	7.96819	18.3333	6.72325	36.6667	8.81917
0.625	26.6667	6.66667	11.6667	3.85992	8.33333	2.97294
0.675	5.33333	3.06542	0	0	0	0
0.725	1.33333	1.33333	0	0	0	0
0.775	0	0	0	0	0	0
0.825	0	0	0	0	0	0
0.875	0	0	0	0	0	0
0.925	0	0	0	0	0	0
0.975	0	0	0	0	0	0
1.025	5.33333	2.36375	3.33333	2.24733	5	2.61117
1.075	6.66667	2.51976	8.33333	3.85992	6.66667	5.12471
1.125	1.33333	1.33333	0	0	0	0
1.175	0	0	0	0	0	0
1.225	1.33333	1.33333	0	0	0	0
1.275	1.33333	1.33333	0	0	0	0
1.325	0	0	0	0	0	0
1.375	0	0	0	0	0	0
1.425	2.66667	2.66667	0	0	0	0
1.475	0	0	0	0	0	0

## Sheet:  Supplementary Fig10g
Sex (Vgat-Cre;CD1 mice)	LED off	LED on
M	4.96633	4.58333
M	1.57688	5.78704
M	3.88889	10
M	10.4545	12.2222
M	7.77778	8.88889
M	19.8765	21.1111
M	8.60269	6.43518
M	14.8765	11.713
M	-1.11111	6.38889
M	24.798	14.7222
M	19.2424	20.5556
M	0.606061	2.77778
M	10	15.8333
M	14.0909	14.7222
M	38.3333	48.7963
M	14.7475	17.2222
M	11.358	15.9722
M	12.9293	9.16667
M	8.88608	9.25926
M	6.01852	6.66667
M	2.77778	15.0117
M	3.88889	6.80653
M	7.22222	8.20513
M	108.889	117.35
M	-1.11111	1.58508
M	2.77778	7.22611
M	10.5926	16.0062
M	28.5417	29.3069
M	4.81303	10.738
M	1.47436	-0.17157
M	4.45513	2.37745
M	-1.8109	2.54494
M	0.641026	0.698529
M	4.87179	11.1029
M	21.5705	33.0147
M	0.667735	8.18628
M	2.72436	2.08333
M	5.54487	9.09314
M	0.352564	2.7451
M	-0.35256	0.759804
M	-5.92949	2.69608
M	42.2064	56.5963
M	90.5185	104.273
M	5.33333	12.735
M	55.1799	72.177
M	1.93939	1.53846
M	91.8466	107.436
M	23.6013	19.4118
M	5.33333	5.12821
F	27.1892	28.8716
F	-0.97222	0.40293
F	16.5972	14.2664
F	4.20304	6.66667
F	7.08333	9.05983
F	3.25397	3.89601
F	16.0417	21.0256
F	7.22222	6.66667
F	10	13.8461
F	6.22222	10.4815
F	26.9402	24.2222
F	28.3077	28
F	5.69943	5.83502
F	7.59907	10.3896
F	3.9627	4.41558
F	21.5229	27.3045
F	1.81818	4.50216
F	6.57343	13.2468
F	7.66789	4.11897
F	8.57143	6.66667
F	4.35897	3.85185
F	3.99267	2.66667
F	-0.76923	0.888889
F	4.09091	7.40741
F	16.5151	15.4882
F	-0.15152	0.673401
F	9.46032	16.4278
F	3.84127	8.19455
F	29.2169	26.8107
F	26.9206	32.547
F	5.52381	3.21367
F	0.259259	3.46724
F	7.90476	10.875
F	5.69841	7.55393
F	6.64021	7.47375
F	1.77778	3.38462
F	3.90476	2.90598
F	6.76107	8.45025
F	19.2157	15.7255
F	20.5664	21.7451
F	2.44735	7.77378
F	15.2941	12.7451
F	6.35439	5.50436
F	4.31372	9.72549
F	1.56863	1.73239
F	45.2884	34.7302
F	20.0847	14.32
F	1.34921	1.11111
F	11.5873	17.8633
F	0.079365	0.769231
F	16.8624	18.0744
F	4.38624	20.3708
F	8.33333	5.55891
F	27.5159	33.4854
F	15.291	18.2688
F	12.6138	11.4773
F	-0.07937	0.296296
F	0.714286	-0.00529
F	5.79365	8.44378
F	107.54	116.377
F	4.7619	4.77778
F	53.0952	49.6984
F	18.9683	14.455

## Sheet:  Supplementary Fig10h
Sex (Vgat-Cre;CD1 mice)	Flash + stat. grat.	Flash + mov. grat. LED OFF	Flash + mov.grat. LED ON
M	1	1.27706	1.17857
M	1	0.46341	1.70068
M	1	0.304348	0.782609
M	1	0.690575	0.807339
M	1	0.608696	0.695652
M	1	0.586521	0.622951
M	1	1.37643	1.02963
M	1	1.02991	0.810897
M	1	-0.15094	0.867925
M	1	1.02026	0.605714
M	1	0.692727	0.74
M	1	0.10148	0.465116
M	1	0.358209	0.567164
M	1	0.596791	0.623529
M	1	0.890323	1.13333
M	1	0.442424	0.516667
M	1	0.681481	0.958333
M	1	0.799064	0.566524
M	1	1.1425	1.19048
M	1	1.16071	1.28571
M	1	0.209059	1.1298
M	1	0.405797	0.710246
M	1	0.975	1.10769
M	1	0.75871	0.817667
M	1	-0.13636	0.194533
M	1	0.1875	0.487762
M	1	0.709457	1.07204
M	1	0.620971	0.63762
M	1	0.184198	0.410952
M	1	0.105731	-0.0123
M	1	0.332289	0.177324
M	1	-0.32167	0.452061
M	1	0.474183	0.51672
M	1	0.256161	0.583796
M	1	0.28704	0.439328
M	1	0.031437	0.385404
M	1	0.379163	0.289948
M	1	0.270726	0.443969
M	1	0.068484	0.53322
M	1	-0.03449	0.074329
M	1	-0.28336	0.128839
M	1	0.567891	0.761509
M	1	0.635807	0.732422
M	1	0.4	0.955128
M	1	0.669919	0.876274
M	1	0.236364	0.1875
M	1	0.584594	0.683819
M	1	1.25281	1.03042
M	1	0.447878	0.430652
F	1	0.917224	0.973981
F	1	-0.32997	0.136752
F	1	0.942005	0.809714
F	1	0.458514	0.727273
F	1	0.723404	0.925259
F	1	0.628352	0.752333
F	1	0.631148	0.827238
F	1	0.412698	0.380952
F	1	0.375	0.519231
F	1	0.636364	1.07197
F	1	0.78369	0.704625
F	1	0.752044	0.743869
F	1	0.937881	0.960193
F	1	0.631783	0.863787
F	1	0.472222	0.52619
F	1	1.06069	1.34562
F	1	0.363636	0.900433
F	1	0.653534	1.317
F	1	0.79746	0.428373
F	1	0.675325	0.525253
F	1	0.607143	0.536508
F	1	0.677019	0.452174
F	1	-0.35294	0.407843
F	1	0.11578	0.209644
F	1	0.990909	0.929293
F	1	-0.00681	0.030276
F	1	0.538336	0.934816
F	1	0.232778	0.496584
F	1	0.86651	0.795148
F	1	0.90509	1.09425
F	1	0.434269	0.252652
F	1	0.04537	0.606766
F	1	0.739041	1.01674
F	1	0.407509	0.540202
F	1	1.19262	1.34232
F	1	0.171648	0.32679
F	1	0.375022	0.279097
F	1	0.984092	1.22996
F	1	0.671616	0.549629
F	1	0.769638	0.813746
F	1	0.524432	1.66581
F	1	0.758386	0.631988
F	1	1.07905	0.934702
F	1	0.423529	0.954866
F	1	0.249135	0.275144
F	1	0.971532	0.745037
F	1	0.555664	0.396179
F	1	0.292328	0.240741
F	1	0.399444	0.615793
F	1	0.008598	0.083333
F	1	0.332139	0.356011
F	1	0.375964	1.74607
F	1	0.531625	0.35463
F	1	0.759103	0.92379
F	1	0.480927	0.574584
F	1	0.983873	0.895229
F	1	-0.01619	0.060444
F	1	0.084228	-0.00062
F	1	0.171664	0.250186
F	1	0.76333	0.826058
F	1	0.166341	0.166895
F	1	0.995193	0.931524
F	1	0.615187	0.468812

## Sheet:  Supplementary Fig10i
Norm. SUA	LED off	LED on
-0.6	0	0
-0.4	0.0267857	0
-0.2	0.0267857	0
0	0.0714286	0.0625
0.2	0.142857	0.125
0.4	0.214286	0.151786
0.6	0.223214	0.196429
0.8	0.116071	0.196429
1	0.133929	0.151786
1.2	0.0446429	0.0625
1.4	0	0.0267857
1.6	0	0.00892857
1.8	0	0.0178571
2	0	0

## Sheet:  Supplementary Fig10j
LED off			LED off
Norm SUA	Cumulative Probability		Norm SUA	Cumulative Probability
-0.35294	0		-0.0123	0
-0.35294	0.00892857		-0.0123	0.00892857
-0.32997	0.0178571		-0.00062	0.0178571
-0.32167	0.0267857		0.030276	0.0267857
-0.28336	0.0357143		0.060444	0.0357143
-0.15094	0.0446429		0.074329	0.0446429
-0.13636	0.0535714		0.083333	0.0535714
-0.03449	0.0625		0.087241	0.0625
-0.01619	0.0714286		0.128839	0.0714286
-0.00681	0.0803571		0.136752	0.0803571
0.008598	0.0892857		0.166895	0.0892857
0.031437	0.0982143		0.177324	0.0982143
0.04537	0.107143		0.1875	0.107143
0.068484	0.116071		0.194533	0.116071
0.084228	0.125		0.209644	0.125
0.10148	0.133929		0.212335	0.133929
0.105731	0.142857		0.240741	0.142857
0.11578	0.151786		0.250186	0.151786
0.166341	0.160714		0.275144	0.160714
0.171648	0.169643		0.277333	0.169643
0.171664	0.178571		0.279097	0.178571
0.184198	0.1875		0.289948	0.1875
0.1875	0.196429		0.32679	0.196429
0.209059	0.205357		0.356011	0.205357
0.232778	0.214286		0.380952	0.214286
0.236364	0.223214		0.385404	0.223214
0.249135	0.232143		0.396179	0.232143
0.256161	0.241071		0.4	0.241071
0.270726	0.25		0.407843	0.25
0.28704	0.258929		0.410952	0.258929
0.292328	0.267857		0.430652	0.267857
0.304348	0.276786		0.439328	0.276786
0.332139	0.285714		0.443969	0.285714
0.332289	0.294643		0.452061	0.294643
0.358209	0.303571		0.452174	0.303571
0.363636	0.3125		0.465116	0.3125
0.375	0.321429		0.468812	0.321429
0.375022	0.330357		0.487762	0.330357
0.375964	0.339286		0.496584	0.339286
0.379163	0.348214		0.516667	0.348214
0.399444	0.357143		0.51672	0.357143
0.4	0.366071		0.519231	0.366071
0.405797	0.375		0.525253	0.375
0.407509	0.383929		0.52619	0.383929
0.412698	0.392857		0.53322	0.392857
0.423529	0.401786		0.536508	0.401786
0.440489	0.410714		0.540202	0.410714
0.442424	0.419643		0.549629	0.419643
0.447878	0.428571		0.566524	0.428571
0.458514	0.4375		0.567164	0.4375
0.46341	0.446429		0.574584	0.446429
0.472222	0.455357		0.583796	0.455357
0.474183	0.464286		0.605714	0.464286
0.479194	0.473214		0.606766	0.473214
0.480927	0.482143		0.615793	0.482143
0.524432	0.491071		0.622951	0.491071
0.538336	0.5		0.623529	0.5
0.555664	0.508929		0.631988	0.508929
0.567891	0.517857		0.63762	0.517857
0.584594	0.526786		0.683819	0.526786
0.586521	0.535714		0.695652	0.535714
0.596791	0.544643		0.704625	0.544643
0.607143	0.553571		0.710246	0.553571
0.608696	0.5625		0.727273	0.5625
0.615187	0.571429		0.732422	0.571429
0.620971	0.580357		0.74	0.580357
0.628352	0.589286		0.743869	0.589286
0.631148	0.598214		0.745037	0.598214
0.631783	0.607143		0.752333	0.607143
0.635807	0.616071		0.761509	0.616071
0.636364	0.625		0.782609	0.625
0.653534	0.633929		0.795148	0.633929
0.669919	0.642857		0.807339	0.642857
0.671616	0.651786		0.809714	0.651786
0.675325	0.660714		0.810897	0.660714
0.677019	0.669643		0.813746	0.669643
0.678095	0.678571		0.817667	0.678571
0.681481	0.6875		0.826058	0.6875
0.690575	0.696429		0.827238	0.696429
0.692727	0.705357		0.863787	0.705357
0.709457	0.714286		0.867925	0.714286
0.723404	0.723214		0.876274	0.723214
0.739041	0.732143		0.895229	0.732143
0.752044	0.741071		0.900433	0.741071
0.758386	0.75		0.92379	0.75
0.75871	0.758929		0.925259	0.758929
0.759103	0.767857		0.929293	0.767857
0.76333	0.776786		0.931524	0.776786
0.769638	0.785714		0.934702	0.785714
0.78369	0.794643		0.934816	0.794643
0.799064	0.803571		0.954866	0.803571
0.86651	0.8125		0.955128	0.8125
0.890323	0.821429		0.958333	0.821429
0.90509	0.830357		0.960193	0.830357
0.917224	0.839286		0.973981	0.839286
0.937881	0.848214		1.01674	0.848214
0.942005	0.857143		1.03042	0.857143
0.971532	0.866071		1.07197	0.866071
0.975	0.875		1.07204	0.875
0.983873	0.883929		1.09425	0.883929
0.984092	0.892857		1.10769	0.892857
0.990909	0.901786		1.1298	0.901786
0.995193	0.910714		1.13333	0.910714
1.02026	0.919643		1.17857	0.919643
1.02991	0.928571		1.19048	0.928571
1.03434	0.9375		1.22996	0.9375
1.06069	0.946429		1.28571	0.946429
1.07905	0.955357		1.317	0.955357
1.1425	0.964286		1.34232	0.964286
1.16071	0.973214		1.34562	0.973214
1.19262	0.982143		1.66581	0.982143
1.25281	0.991071		1.70068	0.991071
1.27706	1		1.74607	1

## Sheet:  Supplementary Fig10k
Sex (Vgat-Cre;CD1 mice)	% suppression	% recovery
M	-0.277056	-0.098485
M	0.53659	1.23727
M	0.695652	0.478261
M	0.309425	0.116764
M	0.391304	0.086956
M	0.413479	0.03643
M	-0.376431	-0.346801
M	-0.029915	-0.219018
M	1.15094	1.01886
M	-0.02026	-0.414546
M	0.307273	0.047273
M	0.89852	0.363636
M	0.641791	0.208955
M	0.403209	0.026738
M	0.109677	0.24301
M	0.557576	0.074243
M	0.318519	0.276852
M	0.200936	-0.23254
M	-0.142496	0.04798
M	-0.160714	0.125
M	0.790941	0.920738
M	0.594203	0.304449
M	0.025	0.132692
M	0.24129	0.058957
M	1.13636	0.330893
M	0.8125	0.300262
M	0.290543	0.362587
M	0.379029	0.016649
M	0.815802	0.226754
M	0.894269	-0.118031
M	0.667711	-0.154965
M	1.32167	0.773731
M	0.525817	0.042537
M	0.743839	0.327635
M	0.71296	0.152288
M	0.968563	0.353967
M	0.620837	-0.089215
M	0.729274	0.173243
M	0.931516	0.464736
M	1.03449	0.108819
M	1.28336	0.412199
M	0.432109	0.193618
M	0.364193	0.096615
M	0.6	0.555128
M	0.330081	0.206355
M	0.763636	-0.048864
M	0.415406	0.099225
M	-0.252813	-0.222389
M	0.552122	-0.017226
F	0.082776	0.056757
F	1.32997	0.466722
F	0.057995	-0.132291
F	0.541486	0.268759
F	0.276596	0.201855
F	0.371648	0.123981
F	0.368852	0.19609
F	0.587302	-0.031746
F	0.625	0.144231
F	0.363636	0.435606
F	0.21631	-0.079065
F	0.247956	-0.008175
F	0.062119	0.022312
F	0.368217	0.232004
F	0.527778	0.053968
F	-0.060693	0.284927
F	0.636364	0.536797
F	0.346466	0.663466
F	0.20254	-0.369087
F	0.324675	-0.150072
F	0.392857	-0.070635
F	0.322981	-0.224845
F	1.35294	0.760783
F	0.88422	0.093864
F	0.009091	-0.061616
F	1.00681	0.037086
F	0.461664	0.39648
F	0.767222	0.263806
F	0.13349	-0.071362
F	0.09491	0.189163
F	0.565731	-0.181617
F	0.95463	0.561396
F	0.260959	0.277702
F	0.592491	0.132693
F	-0.192617	0.149708
F	0.828352	0.155142
F	0.624978	-0.095925
F	0.015908	0.245864
F	0.328384	-0.121987
F	0.230362	0.044108
F	0.475568	1.14138
F	0.241614	-0.126398
F	-0.079048	-0.144346
F	0.576471	0.531337
F	0.750865	0.026009
F	0.028468	-0.226495
F	0.444336	-0.159485
F	0.707672	-0.051587
F	0.600556	0.216349
F	0.991402	0.074735
F	0.667861	0.023872
F	0.624036	1.3701
F	0.468375	-0.176995
F	0.240897	0.164687
F	0.519073	0.093657
F	0.016127	-0.088644
F	1.01619	0.076634
F	0.915772	-0.084848
F	0.828336	0.078522
F	0.23667	0.062728
F	0.833659	0.000554
F	0.004807	-0.063669
F	0.384813	-0.146375
