# Supplementary material for: An inhibitory brainstem pathway reduces visual detection during background motion
Source: Nat Commun. 2026 May 7;17:6168. doi: 10.1038/s41467-026-72619-x (PMC13365429; doi:10.1038/s41467-026-72619-x)
Supplement: Supplementary file 9 — Source Data [file 41467_2026_72619_MOESM9_ESM.zip › Source data Supplementary Fig11.xlsx]

## Sheet:  Supplementary Fig 11a
Modulation Index
Sex (Vgat-Cre;CD1 mice)	30	40	60	80	107
F	0.22449	-0.5	-0.04	-0.88192	0.565217
F	-0.3805	-0.17391	-1	0.017341	0.207547
F	-1	-0.46154	-0.05882	-0.2782	0.69697
F	-0.00221	-0.06311	0.055944	0.012483	0.154013
F	-0.33636	-0.19403	0.322835	0.077643	0.094567
F	-0.07731	-0.10309	0.00431	-0.19409	0.017341
F	-0.01848	0.066667	-0.05882	0.008168	0.28
F	-0.18367	0.031847	0.017544	-0.13846	0.094634
F	-0.10638	-0.15294	-0.02632	0.095652	1
F	0.194444	0.108504	0.060241	-0.16239	0.120879
F	-0.2	-0.08475	0	0.448276	-0.09199
F	-0.42857	0.058824	-1	0.330798	-0.43522
F	0.25	-0.21116	-0.33333	0.242604	0.900621
F	0.267606	0.091977	0.47541	-0.19008	0.789474
F	-0.01183	-0.02219	0.048951	-0.02	-0.05471
F	-0.0073	0.000762	-0.02041	0.127962	-0.30612
F	-0.04505	0.267606	-0.20312	0.183673	0.175865
F	-0.01923	0.092537	-0.04348	0.235294	-0.20188
F	0.044776	0.125	0.433962	0.569507	1
F	-0.20852	0.036386	0.127334	0.005962	0.055055
F	-0.21008	-0.08605	-0.13615	0.118872	0.086336
F	0.130435	-0.08475	0.333333	-1	0.300546
F	0.166667	0.783784	-0.0303	0.010309	0.400749
F	1	0.384615	0.555556	1	1
F	1	-0.21739	-0.24242	1	0.187302
F	-1	1	0.2	0.272727	0.030303
F	0.166667	-0.25	0	0.333333	-0.09002
F	0.474498	-0.15423	-0.08889	0.68595	1
F	-0.17701	-0.19175	0.208333	0.051871	-0.13165
M	0.617978	0.444759	-0.38739	-1	0.442971
M	0.108614	0.014699	0.015578	-0.07559	0.011432
M	0.13209	0.047532	-0.01827	0.090126	0.016684
M	-0.47826	0.338583	-0.05556	0.538462	1
M	-0.18499	0.144871	-0.17439	-0.09859	0.361702
M	0.025921	0.005917	-0.15397	0.056856	-0.12065
M	0.19685	-0.02548	0.023772	-0.31707	-0.25
M	-0.36	-1		0.25	0.174312
M	-0.11657	-0.03476	-0.08721	-0.03754	-0.06215
M	0.123919	0.052419	0.007581	0.078963	0.15
M	0.004928	-0.08651	0.016393	-0.05263	0.018182
M	-0.09465	-0.19403	1	-0.11475	0.357143
M	-1	-0.4433	0.259259	-0.17241	0
M	-0.15846	-0.0635	-0.03218	-0.04556	-0.08005
M	0.189024	-0.33333	0.153263	0.483871	-0.12528
M	-0.14894	-1	0.749216	0.538462	0.085714
M	-0.1722	-0.09827	0.106591	-0.04545	-0.05882
M	-0.06145	0.153285	0.091811	-0.08271	0.101075
M	0.244598	0.068966	0.116751	0.206897	-0.76084
M	0.106501	0	0.134021	0.005917	-0.15152
M	1	-1	-1	-0.2	1
M	-0.05239	0.03268	0.063123	-0.00917	0.019727
M	-0.03078	0.064286	-0.05537	0.072727	-0.24131
M	0.578298	-0.10606	-0.39467	0.548387	1
M	-0.01902	0.230769	-0.62877	0.178082	0.132966
M	-0.01419	0.063476	-0.01022	0.016362	-0.01496
M	0.355932	0.153846	0.408451	1	-0.00885
M	-0.01807	0.094059	0.033618	0.093822	-0.11307
M	0.254902	-0.10345	-0.0625	0.172414	0.009844
M	0.096892	-0.27619	-0.06166	-0.07692	0.136364
M	-0.5107	-0.11111	1	0.333333	1
M	-0.03564	0.169492	0.007874	-0.15068	-0.0024
M	-0.40741	-0.00524	-0.06902	0.015385	0.254902
M	0.372477	0.555556	0.565217	1	0
M	0.05	-1	0.666667	0.151515	0
M	0.001733	-0.25424	0.100692	0.014085	-0.07852
M	0.146067	0.125	-0.21951	0	1
M	-0.67433	-0.28	0.627907	0.714286	0.454545
M	0.194071	0.075472	-0.11675	-0.08148	-0.07498
M	-0.02756	-0.03704	-0.4386	-0.17647	-0.24579
M	-0.50417	0.272727	0.361702	0	0.28
M	-1	-0.25	0.111111	1	0.319588
M	0.183214	0.304348	0.090909	0	0.264305
M	0.021834	0.090909	-0.15663	-0.1875	0.495146
M	0.138462	-0.11111	-0.03846	0.355932	0.108179
M	1	-0.2	0	0.333333	0.103448
M	-0.21912	-0.02236	-0.17183	0.117207	0.003303

## Sheet:  Supplementary Fig 11b
Modulation Index
Sex (Vgat-Cre;CD1 mice)	0	90	180	270
M	0.030879	-0.03226	-0.00931	0.04
M	0.121281	-0.01363	0.035714	0.022775
M	0.05	0.115174	-0.20959	0.025825
M	-0.39131	-0.15789	-0.52364	-0.30667
M	1	-1	-1	0.108062
M	-0.21951	-0.25275	-0.3597	-0.22137
M	0.297297	0.375474	0.283021	0.086758
M	0.212121	0.109463	-0.09922	0.038098
F	0.09312	-0.0073	-0.36782	-0.55844
F	0.191335	0.307692	-0.03553	0.07131
F	0.204588	-0.02017	0.333333	-0.24444
F	-0.18519	0.163814	-0.13876	-0.16197
F	0.219512	-0.00559	0.018051	0.075426
F	1	0.444016	-0.43662	0.259258
F	0.004379	-0.12864	-0.02028	0.046105
F	0.152872	-0.0806	-0.02615	0.021
F	0.148148	0.287129	0.264516	-0.05968
F	-0.4	0.008476	0.333335	-0.13892
F	0.046999	-0.07393	0.01548	-0.01857
F	-0.0288	0.21935	-0.02183	0.056137
F	-0.23077	-0.02857	0.027026	-0.03226
F	-0.03988	0.074451	0.076923	0.049841
F	-1	-0.48506	-0.02857	0.306122
F	0.767957	0.076326	-0.08725	0.244444
F	0.018436	0.024315	-0.00159	0.034102
F	0.095891	0.283851	-0.06207	0.260869
F	-0.46961	1	-0.78882	1
F	-0.07227	-0.01636	-0.02535	0.051383
F	-0.03707	-0.00697	-0.04862	0.055118
F	0.153846	0.433071	-0.10112	-0.06667
F	-0.46667	0.333332	-0.16667	-0.07692
F	0.217391	-0.14961	0.43198	-0.19439
F	-0.2233	-0.25	0.590362	0.136364
F	-0.28571	-0.54545	-0.35583	-0.08571
F	0.046729	0.227274	-0.18865	-0.14465
F	0.028571	-0.15152	0.121156	-0.00575
F	0.248555	-0.47438	0.075199	0.115429
F	0.059714	0.152658	-0.01765	-0.14893
F	0.395248	-0.31845	0.095891	0.061224
F	0.21824	-0.08142	0.02016	-0.0154
F	-0.01695	-0.39219	-0.24826	-0.00744
F	-0.10787	-0.18212	0.04817	-0.26087
F	0.114551	-0.09124	0.008475	-0.01622
M	-0.2	0.041215	0.107143	0.100826
M	0.358024	1	-0.45457	0.487213
M	0.170307	0.051457	0.079755	-0.03331
M	0.125001	0.124122	-0.2093	0.198335
M	0.272727	0.153846	-0.10218	-0.2096
M	0.132076	-0.01539	0.000346	-0.02027
M	0.729735	0.521137	1	-1
M	1	0.66752	0.2766	-0.27449
M	1	-0.30701	-0.18114	0.967401
M	0.722643	-1	0.264237	0.133139
M	1	-0.08108	-0.20354	0.035533
M	0.304347	-0.2	-0.03624	0.395249
M	0.159196	0.762239	-0.20354	-1
M	-0.11665	-0.07188	0.235294	0.392
F	0.121951	-0.53508	-0.2513	-0.52514
F	-0.17431	0.154046	0	0.029024
F	0.097561	0.491449	-0.31163	0.007752
F	0.525424	0.307692	-0.35484	1
F	0.083757	0.03991	0.018519	0.163008
F	0.323804	0.201923	-0.09968	-0.10891
F	0.015385	-0.31759	0.260275	0.098592
F	-0.02941	-0.00901	0.333334	-0.52918
F	0.091603	-0.29032	-0.19999	0.130435
F	-0.13215	0.249775	0.076924	-0.04193
F	0	0.823205	0.142857	0.153226
F	1	1	-1	0.04673
F	0.009009	0.380282	0.148649	0.222222
F	0.109827	0.220513	-0.0268	0.157895
F	0.048153	0.462264	-0.09814	-0.35714
F	0.028391	-0.04762	0.093525	0.117901
F	0.727628	-0.35484	0.046155	0.283429
F	0.649999	-0.05263	-0.07143	0.07781
F	-0.00613	0.133424	0.133836	-0.02813
F	-0.48917	0.152659	0.143634	0.063583
F	0.020999	0.104954	0.086507	0.055757
F	-0.06355	-0.04988	-0.29701	0.260274
F	-0.18222	-0.41573	0.173913	0.432836
F	0.164588	-0.00161	0.191874	0.113333
F	0.021505	-1	-0.50244	-0.62268
