# Supplementary material for: An inhibitory brainstem pathway reduces visual detection during background motion
Source: Nat Commun. 2026 May 7;17:6168. doi: 10.1038/s41467-026-72619-x (PMC13365429; doi:10.1038/s41467-026-72619-x)
Supplement: Supplementary file 9 — Source Data [file 41467_2026_72619_MOESM9_ESM.zip › Source data Supplementary Fig12.xlsx]

## Sheet:  Supplementary Fig12b
RF<20°
-0.0208333	-0.0208333	-0.0208333	-0.0208333	-0.0208333	-0.0208333	-0.0208333	-0.0208333
-0.0208333	-0.0208333	-0.0208333	0.229167	-0.0208333	-0.0208333	-0.0208333	-0.0208333
-0.0208333	-0.0208333	-0.0208333	1.97917	1.47917	-0.0208333	-0.0208333	0.229167
-0.0208333	-0.0208333	-0.0208333	4.97917	8.72917	0.229167	-0.0208333	-0.0208333
-0.0208333	-0.0208333	-0.0208333	-0.0208333	0.229167	-0.0208333	-0.0208333	-0.0208333
-0.0208333	-0.0208333	-0.0208333	0.229167	-0.0208333	-0.0208333	-0.0208333	-0.0208333
RF>20°
-0.0208333	-0.0208333	-0.0208333	0.229167	-0.0208333	-0.0208333	0.479167	-0.0208333
0.479167	1.72917	5.22917	2.97917	0.479167	0.229167	-0.0208333	-0.0208333
2.22917	5.72917	7.72917	5.22917	5.72917	1.72917	-0.0208333	-0.0208333
2.47917	5.97917	15.9792	10.9792	6.22917	2.72917	0.479167	-0.0208333
1.22917	4.72917	5.22917	7.72917	3.97917	1.22917	0.479167	0.479167
-0.0208333	-0.0208333	-0.0208333	-0.0208333	0.479167	0.729167	0.479167	-0.0208333

## Sheet:  Supplementary Fig12c
RF size	Proportion
2	0.0133333
6	0.0266667
10	0.193333
14	0.253333
18	0.2
22	0.0866667
26	0.0466667
30	0.04
34	0.04
38	0.04
42	0.0266667
46	0.0133333
50	0.00666667
54	0
58	0.00666667
62	0
66	0
70	0.00666667

## Sheet:  Supplementary Fig12d
	Grat. only		Flash + stat. grat.		Flash + mov. grat.		Flash + mov. grat.+LED on
Time (s)	Mean	SEM	Mean	SEM	Mean	SEM	Mean	SEM
0.025	0	0	0	0	0	0	0	0
0.075	0	0	1.66667	1.66667	0	0	0	0
0.125	0	0	0	0	0	0	0	0
0.175	0	0	0	0	1.33333	1.33333	0	0
0.225	1.33333	1.33333	0	0	0	0	2	2
0.275	0	0	0	0	0	0	0	0
0.325	0	0	0	0	0	0	2	2
0.375	0	0	0	0	1.33333	1.33333	2	2
0.425	0	0	0	0	0	0	0	0
0.475	0	0	0	0	0	0	0	0
0.525	0	0	13.3333	4.49467	4	2.13809	6	3.05505
0.575	0	0	25	7.04399	10.6667	3.30464	28	8.5375
0.625	0	0	8.33333	3.85992	4	2.13809	10	4.47214
0.675	1.33333	1.33333	0	0	0	0	12	4.42217
0.725	0	0	0	0	0	0	2	2
0.775	0	0	1.66667	1.66667	0	0	2	2
0.825	0	0	0	0	1.33333	1.33333	2	2
0.875	0	0	3.33333	2.24733	0	0	6	3.05505
0.925	0	0	0	0	2.66667	1.81703	0	0
0.975	0	0	1.66667	1.66667	1.33333	1.33333	8	3.26599
1.025	0	0	1.66667	1.66667	1.33333	1.33333	6	3.05505
1.075	0	0	5	3.5887	2.66667	2.66667	8	3.26599
1.125	0	0	0	0	0	0	0	0
1.175	0	0	0	0	0	0	0	0
1.225	0	0	1.66667	1.66667	0	0	0	0
1.275	0	0	1.66667	1.66667	1.33333	1.33333	2	2
1.325	0	0	0	0	0	0	0	0
1.375	0	0	1.66667	1.66667	0	0	0	0
1.425	0	0	0	0	0	0	0	0
1.475	0	0	0	0	0	0	0	0

## Sheet:  Supplementary Fig12e
Sex (Vgat-Cre;CD1 mice)	Flash+static	Grat. only
M	2.6087	0.076923
M	4.34783	2.10256
M	15.942	1.89744
M	7.53623	-0.15385
M	18.1159	0.179487
M	7.82609	0.076923
M	7.10145	7.05128
M	11.5942	1.28205
M	17.8261	0.987179
M	16.3768	0.75641
M	3.47826	0.692308
M	10.4348	2.05128
M	24.2029	0.615385
M	5.7971	1.23077
M	19.7101	0.717949
M	3.04348	0.461538
M	10.4348	0.051282
M	5	0.039216
M	10.625	0.72549
M	4.58333	-0.76471
M	3.125	1.21569
M	25	0.72549
M	5.625	-0.23529
M	15.4167	0.823529
M	26.6667	1.17647
M	15.4167	0.156863
M	12.5	0.078431
M	5	0.27451
M	2.91667	0.078431
M	63.5088	0.647059
M	8.59649	1.58824
M	2.10526	2.21569
M	12.2807	3.23529
M	1.40351	0.039216
M	75.4386	16.4118
M	8.24561	5.11765
M	2.98246	0.392157
M	5.26316	0.54902
M	5.26316	1.17647
M	4.91228	0.196078
M	4.5614	0.921569
M	2.10526	0
M	17.037	0.966667
M	9.25926	1.1
M	6.66667	0.566667
M	5.18518	0.6
M	6.66667	0.433333
M	11.1111	0.266667
M	6.66667	0.1
M	7.03704	0.033333
M	15.8333	0.266667
M	7.77778	0.783838
M	15.5556	3.74546
M	14.1667	1.24444
M	8.05556	0.686869
M	8.61111	1.02222
M	7.5	1.08283
M	10.8333	-0.07273
M	5	1.3697
M	8.33333	0.989899
M	19.1667	0.177778
M	3.61111	0.779798
M	18.3333	0.266667
M	8.05556	0.266667
M	6.66667	1.11111
M	6.66667	0.589899
M	8.33333	0.666667
M	9.16667	0.589899
M	5	0.088889
M	9.36508	1.13725
M	4.44444	0
M	4.92063	0.509804
M	13.4921	1.86275
M	12.2222	3.76471
M	4.28571	0.803922
M	16.3492	3.03922
M	7.93651	1.21569
M	11.2698	0.901961
M	5.2381	1.39216
M	2.06349	0.588235
M	5.07937	0.411765
M	10.9524	0.137255
M	2.69841	0.529412
M	8.88889	0
M	7.83333	6.55012
M	17	-0.70396
M	4.33333	-1.78322
M	4.66667	7.83916
M	4.5	-1.60606
M	2.33333	-0.30769
M	7.5	-0.61305
M	3.83333	0.265734
M	5	2.00699
M	10.5	2.59207
M	7.2619	1.03788
M	6.90476	0.906566
F	74.5833	8.5
F	7.27273	1.09524
F	22.3809	2.41026
M	18.0093	0.722222
F	6.07143	0.416667
F	5.91667	-3
M	11.5234	0.307692
M	3.89894	-0.45833
M	21.2551	1.48148
M	13.7382	2.51852
M	8.15278	-0.8
M	8.44444	0.444444
M	9.33333	-0.04762
M	3.04167	-0.57143
M	33.6364	-2.51852
M	16.9697	3.48148
F	18.3654	2.66667
F	4.86111	1
F	107.306	1.7037

## Sheet:  Supplementary Fig12f
Sex (Vgat-Cre;CD1 mice)	Flash+static	Flash+mov.	Flash+mov. LED on
M	1	0.585648	1.16162
M	1	0.543056	0.383333
M	1	0.418182	0.465702
M	1	0.387019	0.361888
M	1	0.452333	0.694182
M	1	0.354938	0.309764
M	1	0.293367	0.085343
M	1	0.838542	0.993182
M	1	0.132453	0.271988
M	1	0.92441	0.915929
M	1	1.11806	1.00189
M	1	0.252894	0.406566
M	1	0.533683	0.807567
M	1	0.2875	0.130682
M	1	0.373468	0.453543
M	1	-0.04563	0.647186
M	1	0.918403	0.987374
M	1	0.070175	0.166667
M	1	0.462332	0.568627
M	1	0.344498	0.318182
M	1	-0.22456	0.333333
M	1	0.729825	0.916667
M	1	0.187135	0.444444
M	1	0.02276	0.5
M	1	1.01974	1.11719
M	1	0.466572	0.554054
M	1	0.378947	0.55
M	1	0.736842	0.625
M	1	0	0
M	1	0.928349	0.807704
M	1	0.630102	0.624717
M	1	-2.77083	-1.23148
M	1	0.050893	0.346825
M	1	-0.14844	0
M	1	0.795349	0.805168
M	1	0.075798	0.583924
M	1	0.209559	0.558824
M	1	0.989583	0.422222
M	1	0.554167	0.914815
M	1	0.127232	0.339286
M	1	-0.36538	0.487179
M	1	0.197917	0.351852
M	1	0.254348	0.743478
M	1	0.108	0.108
M	1	0.9	0.9
M	1	0.578571	1.15714
M	1	0.55	0.7
M	1	0.9	1.29
M	1	0.5	0.3
M	1	0.331579	0.568421
M	1	0.449123	0.778947
M	1	0.114286	0.985714
M	1	0.5	0.257143
M	1	0.25098	0.423529
M	1	0	0.165517
M	1	1.00645	1.54839
M	1	0.296296	0.8
M	1	0.389744	0.923077
M	1	0.444444	1.33333
M	1	0.133333	0.52
M	1	0.35942	0.834783
M	1	0.492308	1.29231
M	1	0.921212	0.8
M	1	0.717241	1.07586
M	1	0.8	0.9
M	1	0.166667	0.25
M	1	0.48	1.16
M	1	0.121212	0.218182
M	1	0.666667	1.8
M	1	0.355932	0.307396
M	1	0.26087	0.409091
M	1	0.382889	0.585044
M	1	0.483376	0.426738
M	1	0.450593	0.433884
M	1	0.507246	0.424242
M	1	0.771211	0.72286
M	1	0.493043	0.458182
M	1	0.398653	0.201665
M	1	0.442688	0.838843
M	1	1.12375	1.83566
M	1	0.456522	0.357955
M	1	0.807183	0.843874
M	1	0.268542	0.505348
M	1	0.75	0.494318
M	1	0.407801	0.851064
M	1	0.547386	0.499109
M	1	0.320513	0.244755
M	1	-0.05952	0.324675
M	1	1.35803	1.31313
M	1	0.357143	1.2987
M	1	0.574074	0.727273
M	1	0.434783	0.079051
M	1	0.555556	0.121212
M	1	-0.02646	0.12987
M	1	0.354694	0.494325
M	1	0.504702	0.167109
F	1	0.645251	0.482548
F	1	0.541667	0.558687
F	1	0.636364	1.05272
M	1	0.92545	1.02754
F	1	0.480392	0.636166
F	1	0.392659	0.641226
M	1	0.466783	0.0480346
M	1	0.642782	0.0115248
M	1	0.19066	0.441962
M	1	0.038145	0.439925
M	1	0.254401	0.266159
M	1	0.868421	0.541796
M	1	0.348639	0.187075
M	1	0.0800174	0.678408
M	1	0.154154	0.18018
M	1	0.582011	0.433721
F	1	0.222122	0.617103
F	1	0.390748	0.259048
F	1	0.595171	0.377226

## Sheet:  Supplementary Fig12g
	Grat. only		Flash + stat. grat.		Flash + mov. grat.		Flash + mov. grat.+LED on
Time (s)	Mean	SEM	Mean	SEM	Mean	SEM	Mean	SEM
0.025	0	0	0	0	0	0	0	0
0.075	0	0	0	0	0	0	0	0
0.125	0	0	0	0	1.33333	1.33333	0	0
0.175	0	0	0	0	0	0	0	0
0.225	0	0	0	0	0	0	0	0
0.275	0	0	0	0	0	0	0	0
0.325	1.33333	1.33333	0	0	0	0	0	0
0.375	0	0	0	0	0	0	0	0
0.425	1.33333	1.33333	0	0	0	0	2	2
0.475	0	0	0	0	0	0	0	0
0.525	0	0	11.6667	9.98737	4	2.89499	2	2
0.575	0	0	20	5.50482	5.33333	3.06542	16	6.53197
0.625	0	0	3.33333	3.33333	0	0	0	0
0.675	0	0	0	0	0	0	0	0
0.725	0	0	0	0	0	0	0	0
0.775	0	0	0	0	0	0	0	0
0.825	0	0	1.66667	1.66667	0	0	0	0
0.875	0	0	1.66667	1.66667	0	0	0	0
0.925	0	0	0	0	0	0	0	0
0.975	0	0	0	0	0	0	0	0
1.025	0	0	1.66667	1.66667	1.33333	1.33333	0	0
1.075	0	0	1.66667	1.66667	1.33333	1.33333	2	2
1.125	0	0	0	0	0	0	0	0
1.175	0	0	0	0	0	0	0	0
1.225	0	0	3.33333	3.33333	0	0	0	0
1.275	0	0	0	0	0	0	0	0
1.325	0	0	0	0	1.33333	1.33333	0	0
1.375	0	0	0	0	0	0	0	0
1.425	0	0	0	0	0	0	0	0
1.475	0	0	0	0	0	0	0	0

## Sheet:  Supplementary Fig12h
Sex (Vgat-Cre;CD1 mice)	Flash+static	Grat. only
M	12.7536	1.1282
M	5.36232	1.53846
M	17.3913	0.282051
M	12.8986	0.846154
M	25	0.313725
M	1.25	-0.05882
M	9.79167	0.196078
M	9.16667	0.27451
M	8.75	0.039216
M	1.52632	0.039216
M	1.05263	0
M	7.54386	0.235294
M	12.1053	0.039216
M	14.5614	6.03922
M	5.26316	2.92157
M	2.2807	0.313725
M	18.5965	0.352941
M	3.15789	1.15686
M	9.12281	1.37255
M	4.21053	1.43137
M	5.26316	1.09804
M	6.14035	0
M	5.18518	0.333333
M	4.44444	0.433333
M	6.66667	0.7
M	3.7037	0.533333
M	2.96296	0.033333
M	1.48148	0.066667
M	30.8333	0.557576
M	23.8889	2.30303
M	5.83333	0.088889
M	7.5	0.012121
M	15.8333	0.088889
M	1.90476	0
M	3.1746	0.039216
M	3.80952	0.784314
M	3.1746	0.705882
M	10.4762	0.039216
M	3.01587	0.411765
M	6.34921	-0.11765
M	12.6667	1.68531
M	9.33333	2.13287
M	10.5	3.54079
M	8.16667	3.83916
M	3.5	0.237762
M	2	0
M	5	0.051282
M	19.0476	-8.63889
F	87.7381	7.66667
M	4.07407	0
F	7.38095	0.083333
F	2.02381	-0.70833
M	71.4316	12
F	8.00265	0
F	12.0536	0.484848

## Sheet:  Supplementary Fig12i
Sex	Flash+static	Flash+mov.	Flash+mov. LED on
M	1	0.402936	0.190083
M	1	0.958333	1.04546
M	1	0.423264	0.426894
M	1	0.247659	0.481614
M	1	0.596491	0.625
M	1	-0.14035	0
M	1	0.412094	0.255319
M	1	0.229665	0.181818
M	1	0.721805	0.619048
M	1	0.395833	2.81481
M	1	0	0.351852
M	1	0.331395	0.171835
M	1	0.309783	0.229469
M	1	0.715361	0.839357
M	1	-0.35625	-0.14074
M	1	0.091346	-0.16239
M	1	0.705778	0.607442
M	1	0.857639	0.87963
M	1	0.319712	0.771368
M	1	0.296875	1.09954
M	1	0.079167	-0.03519
M	1	0.135714	0.180952
M	1	1.22143	1.8
M	1	0.225	0.525
M	1	0.85	1.15
M	1	1.17	1.35
M	1	1.125	1.575
M	1	0.9	1.35
M	1	0.61982	0.486486
M	1	0.316279	0.669767
M	1	0.571429	0.514286
M	1	0.266667	0.133333
M	1	0.294737	0.547368
M	1	0.532609	0.636364
M	1	0.319565	0.238636
M	1	-0.30435	0.397727
M	1	0.63913	1.14545
M	1	0.428854	0.303719
M	1	0.720824	0.904306
M	1	0.479348	0.501136
M	1	0.822368	0.633971
M	1	0.654762	0.698052
M	1	0.21164	0.04329
M	1	0.561224	0.111317
M	1	1.30952	0.649351
M	1	0	0.454545
M	1	0.083333	0.363636
M	1	0.453409	0.403846
F	1	0.257596	0.543495
M	1	0.242424	0.0909091
F	1	0.354391	0.28853
F	1	0.503268	0.941176
M	1	0.808077	0.748473
F	1	0.575207	0.328512
F	1	-0.100561	0.159781
