# Supplementary material for: An inhibitory brainstem pathway reduces visual detection during background motion
Source: Nat Commun. 2026 May 7;17:6168. doi: 10.1038/s41467-026-72619-x (PMC13365429; doi:10.1038/s41467-026-72619-x)
Supplement: Supplementary file 9 — Source Data [file 41467_2026_72619_MOESM9_ESM.zip › Source data Supplementary Fig13.xlsx]

## Sheet:  Supplementary Fig 13a
Sex (Vgat-Cre;CD1 mice)	Laser off	Laser On
M	12.5198	13.4333
M	11.4788	10.53
M	44.2523	44.741
M	11.1637	15.6654
F	28.2427	33.682
F	13.8251	9.34052
F	34.3527	33.7077

## Sheet:  Supplementary Fig 13b
Sex (Vgat-Cre;CD1 mice)	Laser off	Laser On
M	0.890204	1.11824
M	0.995667	1.1792
M	0.759375	0.712
M	1.45172	1.181
F	1.02974	1.244
F	1.3631	1.14478
F	0.725	1.06879

## Sheet:  Supplementary Fig 13c
Sex (Vgat-Cre;CD1 mice)	LED off	LED On
M	15.28	15.82
M	19.9247	16.5927
M	17.0082	16.1981
M	45.0146	44.8631
M	42.2431	61.5836
F	14.579	11.0801
F	18.4363	18.0547
F	13.9673	8.61999
F	31.0683	24.0534

## Sheet:  Supplementary Fig 13d
Sex (Vgat-Cre;CD1 mice)	LED off	LED On
M	0.700588	0.653158
M	1.23875	1.35053
M	0.92	1.07143
M	0.913333	0.70375
M	0.567857	0.869375
F	0.5525	1.26875
F	1.09417	0.9625
F	0.971111	1.00538
F	0.717222	1.09389
