# Supplementary material for: An inhibitory brainstem pathway reduces visual detection during background motion
Source: Nat Commun. 2026 May 7;17:6168. doi: 10.1038/s41467-026-72619-x (PMC13365429; doi:10.1038/s41467-026-72619-x)
Supplement: Supplementary file 9 — Source Data [file 41467_2026_72619_MOESM9_ESM.zip › Source data Fig1.xlsx]

## Sheet: Fig 1b
Time (s)	Hit	Miss	FA	CR
0.1	0	0.654498	0	0.327249
0.2	0	-0.327249	0	0
0.3	0	0.654498	0	0
0.4	0	0	0	0.327249
0.5	0	0	0	0
0.6	0	0	0	0.327249
0.7	0	0.327249	0	0
0.8	0	0	0	0
0.9	0	0	0	0
1	0	0	0	0.327249
1.1	0	0.327249	0	0
1.2	0.327249	0	0	0
1.3	-0.327249	0	0	0
1.4	0.327249	0	0	0
1.5	0	0	0	0.327249
1.6	0	0	0	-0.327249
1.7	0	0	0	0.327249
1.8	0	0.327249	0	-0.327249
1.9	0	0	0	0.327249
2	0	0	0.327249	-0.327249
2.1	0	0	-0.327249	0.654498
2.2	0	0	0.327249	0
2.3	0.327249	0	0	-0.327249
2.4	-0.327249	0	0	0
2.5	0.327249	0	0	0.654498
2.6	0	0	0	0
2.7	0	0	0	0
2.8	0	0	0	0.327249
2.9	0	0.327249	0	0
3	0	0	0	0
3.1	0	0	0	0
3.2	6.54498	0.327249	0	0
3.3	10.7992	2.94524	0	0
3.4	12.4355	-0.327249	0	0
3.5	21.2712	0.981748	0	0.327249
3.6	21.5984	-0.327249	0	0
3.7	16.6897	0.327249	0	0
3.8	12.1082	0	0.327249	0
3.9	13.4172	0	5.23599	0
4	14.7262	0.327249	8.18123	0
4.1	14.0717	0	15.708	0
4.2	8.83573	0	9.81748	0
4.3	6.21774	0	11.4537	-0.327249
4.4	10.1447	0	15.3807	0.327249
4.5	11.781	0	20.6167	0
4.6	7.19948	0	10.472	0.327249
4.7	5.56324	0	17.9987	0
4.8	10.472	0	21.5984	0
4.9	9.81748	0	19.9622	0
5	4.58149	0	17.6715	0
5.1	3.27249	0.327249	21.5984	0
5.2	1.309	-0.327249	24.5437	0
5.3	2.29074	0.327249	23.5619	0.327249
5.4	1.63625	0	25.1982	0
5.5	0	0	22.2529	0
5.6	0.654498	0	17.6715	0
5.7	0	0	19.6349	0
5.8	0.327249	0	22.5802	0
5.9	0.654498	0	27.1617	0
6	0.327249	0	27.1617	0
6.1	0.327249	7.19948	20.2894	0
6.2	0	55.9596	22.5802	0
6.3	0	76.2491	24.5437	0.327249
6.4	0.327249	81.4851	18.6532	0
6.5	0	55.9596	15.3807	-0.327249
6.6	0	35.3429	15.3807	0.327249
6.7	0.327249	14.7262	9.49023	0
6.8	0	15.0535	6.21774	0
6.9	0	14.7262	6.21774	0
7	0	7.85398	5.23599	0

## Sheet: Fig 1c
Sex (Vgat-Cre;CD1 mice)	Early	Int.	Late		Speed Trace	Time (s)	Early	Int.	Late
F	2.38439	2.12685	7.38972			0.01	-0.256018	0.256673	-0.190241
F	-0.01451	0.884937	2.7844			0.02	-0.354193	0.125773	-0.190241
F	0.535817	1.5246	1.5246			0.03	-0.190568	0.223948	-0.222966
M	-0.38643	4.10298	7.64241			0.04	-0.223293	0.191223	-0.353865
M	3.06605	4.128	6.62554			0.05	-0.354193	0.453022	-0.321141
M	0.118354	3.25886	8.53486			0.06	-0.419643	0.256673	-0.222966
M	-2.14771	1.17196	7.23234			0.07	-0.354193	0.223948	-0.255691
M	1.7231	3.21313	13.986			0.08	-0.321468	0.191223	-0.157516
M	3.56088	16.4166	14.9672			0.09	-0.452367	0.0603229	-0.255691
M	4.70537	4.18711	15.9245			0.1	-0.288743	0.387572	-0.321141
M	0.513918	1.29559	4.54427			0.11	-0.386918	-0.0705767	-0.288416
F	0.908049	11.0252	10.6524			0.12	-0.386918	0.0930479	-0.321141
F	0.378176	0.088152	8.08548			0.13	-0.517817	0.289397	-0.38659
F	2.25154	4.5634	4.98578			0.14	-0.157843	0.0930479	-0.353865
F	1.75351	1.47885	10.965			0.15	-0.419643	0.0603229	-0.38659
						0.16	-0.223293	0.322122	-0.419315
						0.17	-0.190568	0.0930479	-0.353865
						0.18	-0.386918	0.125773	-0.288416
						0.19	-0.223293	0.027598	-0.419315
						0.2	-0.288743	0.420297	-0.419315
						0.21	-0.223293	0.125773	-0.45204
						0.22	-0.157843	0.322122	-0.419315
						0.23	-0.190568	0.0603229	-0.38659
						0.24	-0.223293	0.027598	-0.288416
						0.25	-0.223293	0.125773	-0.321141
						0.26	-0.157843	-0.0705767	-0.321141
						0.27	-0.125118	0.027598	-0.255691
						0.28	-0.0596684	0.027598	-0.157516
						0.29	-0.190568	0.027598	-0.222966
						0.3	-0.190568	0.125773	-0.0920661
						0.31	0.0057814	0.125773	-0.157516
						0.32	-0.0923934	0.223948	-0.0266163
						0.33	-0.0269435	0.0603229	-0.222966
						0.34	-0.0923934	0.191223	-0.190241
						0.35	0.0385063	0.125773	-0.124791
						0.36	-0.125118	0.027598	-0.353865
						0.37	-0.0923934	0.0930479	-0.255691
						0.38	-0.157843	0.125773	-0.321141
						0.39	0.0712312	-0.0705767	-0.288416
						0.4	-0.0269435	0.0930479	-0.255691
						0.41	-0.0923934	0.191223	-0.321141
						0.42	0.0385063	-0.00512691	-0.353865
						0.43	-0.190568	0.0603229	-0.288416
						0.44	0.0057814	0.125773	-0.190241
						0.45	0.0385063	0.0930479	-0.353865
						0.46	0.0057814	0.027598	-0.190241
						0.47	0.103956	0.027598	-0.288416
						0.48	0.103956	0.027598	-0.157516
						0.49	0.0057814	-0.00512691	-0.157516
						0.5	-0.0596684	0.158498	-0.124791
						0.51	0.0057814	-0.168751	-0.222966
						0.52	-0.157843	-0.0378518	-0.255691
						0.53	-0.0269435	-0.136027	-0.0920661
						0.54	-0.157843	-0.103302	-0.157516
						0.55	-0.190568	-0.0378518	-0.124791
						0.56	-0.223293	-0.136027	-0.0920661
						0.57	-0.190568	-0.0378518	-0.0593412
						0.58	-0.386918	-0.0705767	-0.0593412
						0.59	-0.419643	-0.168751	-0.0593412
						0.6	-0.223293	-0.136027	-0.0266163
						0.61	-0.321468	-0.266926	0.00610865
						0.62	-0.157843	-0.168751	-0.190241
						0.63	-0.190568	-0.266926	0.202458
						0.64	-0.0923934	-0.299651	-0.0266163
						0.65	-0.125118	-0.266926	-0.0266163
						0.66	-0.0923934	-0.397826	0.0715585
						0.67	-0.190568	-0.365101	0.0388336
						0.68	0.0057814	-0.463276	-0.0593412
						0.69	-0.0269435	-0.496001	0.0388336
						0.7	0.0385063	-0.528726	-0.0593412
						0.71	0.0057814	-0.496001	-0.0266163
						0.72	0.136681	-0.594175	-0.124791
						0.73	0.0712312	-0.430551	-0.0266163
						0.74	0.136681	-0.6269	-0.124791
						0.75	0.202131	-0.430551	-0.124791
						0.76	0.234856	-0.528726	-0.222966
						0.77	0.234856	-0.659625	-0.190241
						0.78	0.300306	-0.365101	-0.222966
						0.79	0.136681	-0.430551	-0.255691
						0.8	0.202131	-0.430551	-0.157516
						0.81	0.267581	-0.365101	-0.0266163
						0.82	0.202131	-0.365101	-0.157516
						0.83	0.267581	-0.266926	-0.124791
						0.84	0.136681	-0.299651	-0.157516
						0.85	-0.157843	-0.299651	-0.0920661
						0.86	0.136681	-0.397826	-0.0266163
						0.87	-0.125118	-0.201476	-0.0266163
						0.88	-0.0923934	-0.201476	-0.0920661
						0.89	-0.0923934	0.027598	-0.0920661
						0.9	-0.157843	-0.201476	-0.157516
						0.91	-0.190568	-0.103302	-0.0920661
						0.92	-0.0269435	0.0930479	-0.222966
						0.93	0.0385063	-0.0378518	-0.0266163
						0.94	0.0057814	0.0603229	-0.124791
						0.95	0.0712312	0.027598	-0.0920661
						0.96	0.0057814	-0.00512691	-0.124791
						0.97	0.0057814	0.027598	-0.0266163
						0.98	-0.0596684	-0.00512691	-0.124791
						0.99	0.0712312	0.0930479	-0.0593412
						1	0.103956	0.158498	-0.0266163
						1.01	0.202131	0.0930479	-0.124791
						1.02	0.136681	0.0930479	0.0388336
						1.03	0.234856	0.0603229	0.0388336
						1.04	0.0057814	0.0603229	0.202458
						1.05	0.300306	-0.168751	-0.0593412
						1.06	0.267581	-0.00512691	-0.0593412
						1.07	0.202131	-0.103302	-0.0593412
						1.08	0.365756	-0.0705767	-0.0266163
						1.09	0.398481	-0.168751	-0.157516
						1.1	0.234856	0.0603229	-0.222966
						1.11	0.136681	0.027598	-0.222966
						1.12	0.202131	-0.136027	-0.124791
						1.13	0.169406	0.125773	-0.353865
						1.14	0.0385063	0.0603229	-0.157516
						1.15	0.0385063	0.125773	-0.255691
						1.16	-0.0269435	-0.0705767	-0.124791
						1.17	0.0712312	0.125773	-0.190241
						1.18	-0.0596684	0.191223	-0.255691
						1.19	-0.0596684	-0.00512691	-0.124791
						1.2	-0.125118	0.158498	-0.222966
						1.21	-0.0923934	0.256673	-0.222966
						1.22	-0.0269435	0.354847	-0.222966
						1.23	-0.0923934	0.289397	-0.157516
						1.24	-0.0923934	0.387572	-0.157516
						1.25	-0.125118	0.256673	-0.190241
						1.26	-0.288743	0.322122	-0.124791
						1.27	-0.0923934	0.125773	-0.288416
						1.28	-0.223293	0.0930479	-0.157516
						1.29	-0.157843	0.125773	-0.288416
						1.3	-0.125118	0.125773	-0.124791
						1.31	-0.125118	-0.103302	-0.157516
						1.32	0.0057814	0.0603229	-0.190241
						1.33	-0.0596684	0.027598	-0.157516
						1.34	-0.0269435	0.027598	-0.190241
						1.35	-0.0269435	-0.0705767	-0.0593412
						1.36	0.202131	-0.0378518	0.0715585
						1.37	0.202131	0.027598	0.00610865
						1.38	0.169406	-0.136027	0.0388336
						1.39	0.169406	-0.00512691	-0.0920661
						1.4	0.333031	0.0930479	0.0715585
						1.41	0.267581	-0.136027	0.00610865
						1.42	0.202131	-0.00512691	0.00610865
						1.43	0.169406	-0.0378518	0.0715585
						1.44	0.300306	-0.201476	0.0715585
						1.45	0.202131	-0.0705767	0.137008
						1.46	0.0385063	-0.103302	0.104283
						1.47	-0.157843	-0.299651	-0.0593412
						1.48	0.0712312	-0.136027	-0.0266163
						1.49	0.169406	-0.201476	-0.0593412
						1.5	0.0385063	-0.103302	0.0715585
						1.51	0.0057814	-0.136027	-0.0266163
						1.52	0.0057814	-0.168751	-0.0593412
						1.53	0.136681	-0.201476	-0.124791
						1.54	-0.0269435	-0.266926	-0.190241
						1.55	0.202131	-0.234201	-0.157516
						1.56	0.0712312	-0.266926	-0.255691
						1.57	0.169406	-0.463276	-0.157516
						1.58	0.169406	-0.201476	-0.222966
						1.59	0.0712312	-0.365101	-0.157516
						1.6	0.398481	-0.299651	-0.190241
						1.61	0.0712312	-0.430551	-0.190241
						1.62	0.202131	-0.299651	-0.157516
						1.63	0.103956	-0.528726	-0.157516
						1.64	0.333031	-0.397826	-0.157516
						1.65	0.234856	-0.332376	-0.0593412
						1.66	0.300306	-0.397826	0.0715585
						1.67	0.202131	-0.266926	0.0388336
						1.68	0.333031	-0.234201	0.00610865
						1.69	0.234856	-0.201476	0.0388336
						1.7	0.365756	-0.266926	0.202458
						1.71	0.398481	-0.168751	0.202458
						1.72	0.398481	-0.266926	0.202458
						1.73	0.333031	-0.0378518	0.300633
						1.74	0.365756	-0.201476	0.267908
						1.75	0.431205	-0.168751	0.267908
						1.76	0.52938	-0.266926	0.333358
						1.77	0.496655	-0.234201	0.366083
						1.78	0.66028	-0.168751	0.366083
						1.79	0.66028	-0.332376	0.169733
						1.8	0.889354	-0.332376	0.464258
						1.81	0.758455	-0.397826	0.333358
						1.82	0.627555	-0.496001	0.366083
						1.83	0.72573	-0.463276	0.431533
						1.84	0.693005	-0.6269	0.496982
						1.85	0.46393	-0.430551	0.366083
						1.86	0.52938	-0.430551	0.496982
						1.87	0.496655	-0.365101	0.431533
						1.88	0.300306	-0.528726	0.398808
						1.89	0.398481	-0.430551	0.235183
						1.9	0.202131	-0.332376	0.267908
						1.91	0.0385063	-0.332376	0.235183
						1.92	0.103956	-0.234201	0.202458
						1.93	-0.0269435	-0.136027	0.137008
						1.94	0.0057814	-0.103302	0.0388336
						1.95	-0.125118	-0.234201	0.137008
						1.96	0.0385063	-0.136027	0.00610865
						1.97	-0.0596684	-0.0705767	0.104283
						1.98	0.103956	-0.201476	0.00610865
						1.99	-0.0596684	-0.168751	0.00610865
						2	0.0057814	0.158498	0.0388336
						2.01	0.0057814	0.027598	0.137008
						2.02	-0.0923934	-0.0378518	0.104283
						2.03	-0.0269435	0.158498	0.0388336
						2.04	-0.0596684	0.0930479	0.0715585
						2.05	0.103956	0.191223	0.169733
						2.06	0.0057814	0.125773	0.169733
						2.07	-0.0269435	0.027598	0.00610865
						2.08	0.103956	0.0603229	0.137008
						2.09	-0.0923934	0.158498	0.0715585
						2.1	-0.0596684	-0.00512691	0.169733
						2.11	-0.125118	0.0603229	0.235183
						2.12	-0.125118	0.027598	0.0715585
						2.13	-0.157843	0.158498	0.104283
						2.14	-0.125118	0.027598	0.104283
						2.15	-0.0596684	0.322122	0.202458
						2.16	-0.0923934	0.125773	0.267908
						2.17	0.0385063	0.256673	0.235183
						2.18	-0.190568	0.256673	0.235183
						2.19	0.0057814	0.223948	0.267908
						2.2	-0.157843	0.0930479	0.333358
						2.21	-0.0596684	0.322122	0.398808
						2.22	-0.0923934	0.125773	0.333358
						2.23	-0.190568	0.223948	0.300633
						2.24	-0.125118	0.354847	0.431533
						2.25	-0.157843	0.191223	0.366083
						2.26	-0.190568	0.289397	0.333358
						2.27	-0.157843	0.289397	0.300633
						2.28	-0.288743	0.583922	0.202458
						2.29	-0.0923934	0.289397	0.169733
						2.3	-0.256018	0.485747	0.202458
						2.31	-0.0596684	0.420297	0.00610865
						2.32	-0.190568	0.223948	-0.0266163
						2.33	-0.190568	0.387572	0.0388336
						2.34	-0.157843	0.616647	0.0388336
						2.35	-0.157843	0.453022	0.137008
						2.36	-0.190568	0.518472	0.0715585
						2.37	-0.0923934	0.289397	0.0715585
						2.38	-0.0923934	0.322122	0.0715585
						2.39	-0.157843	0.322122	0.104283
						2.4	0.103956	0.354847	0.137008
						2.41	-0.0269435	0.289397	0.104283
						2.42	-0.0269435	0.125773	0.0715585
						2.43	0.0712312	0.0930479	0.235183
						2.44	0.0712312	-0.00512691	0.333358
						2.45	0.136681	0.223948	0.104283
						2.46	0.0712312	0.0603229	0.169733
						2.47	0.136681	0.158498	0.235183
						2.48	-0.0596684	0.256673	0.169733
						2.49	0.0712312	0.191223	0.104283
						2.5	-0.0596684	0.256673	0.300633
						2.51	0.0385063	0.223948	0.202458
						2.52	0.0385063	0.387572	0.333358
						2.53	0.0057814	0.289397	0.202458
						2.54	0.0385063	0.387572	0.267908
						2.55	-0.0923934	0.387572	0.235183
						2.56	0.0057814	0.420297	0.366083
						2.57	-0.223293	0.518472	0.300633
						2.58	0.0057814	0.420297	0.235183
						2.59	0.0385063	0.387572	0.431533
						2.6	-0.0269435	0.485747	0.300633
						2.61	0.103956	0.485747	0.267908
						2.62	-0.125118	0.387572	0.464258
						2.63	0.0385063	0.420297	0.464258
						2.64	-0.0269435	0.289397	0.333358
						2.65	0.0057814	0.191223	0.333358
						2.66	0.169406	0.0930479	0.496982
						2.67	0.103956	0.0603229	0.300633
						2.68	0.0385063	0.223948	0.267908
						2.69	-0.0269435	0.0603229	0.300633
						2.7	0.202131	-0.234201	0.202458
						2.71	-0.0269435	-0.0705767	0.333358
						2.72	0.267581	-0.0378518	0.0715585
						2.73	0.103956	-0.0378518	0.300633
						2.74	0.169406	-0.0378518	0.235183
						2.75	0.169406	-0.0378518	0.267908
						2.76	0.103956	-0.136027	0.169733
						2.77	0.103956	-0.0705767	0.235183
						2.78	0.0385063	-0.0378518	0.235183
						2.79	-0.0269435	-0.136027	0.202458
						2.8	0.169406	-0.0378518	0.267908
						2.81	0.0385063	-0.0378518	0.300633
						2.82	-0.288743	0.223948	0.202458
						2.83	-0.0596684	-0.0378518	0.137008
						2.84	-0.0269435	-0.0378518	0.235183
						2.85	-0.223293	-0.0705767	0.0715585
						2.86	-0.288743	-0.0705767	-0.0266163
						2.87	-0.190568	-0.0378518	-0.0266163
						2.88	-0.157843	-0.0705767	-0.0266163
						2.89	-0.288743	-0.103302	-0.0920661
						2.9	-0.190568	-0.00512691	-0.190241
						2.91	-0.354193	0.027598	-0.157516
						2.92	-0.354193	0.0930479	-0.0266163
						2.93	-0.321468	0.125773	-0.124791
						2.94	-0.517817	0.191223	-0.0920661
						2.95	-0.452367	0.223948	-0.0266163
						2.96	-0.321468	0.322122	-0.0920661
						2.97	-0.386918	0.256673	-0.124791
						2.98	-0.354193	0.387572	-0.0266163
						2.99	-0.517817	0.223948	-0.0920661
						3	-0.386918	0.289397	0.0388336
						3.01	-0.157843	0.747546	0.137008
						3.02	-0.0596684	0.780271	0.169733
						3.03	-0.0269435	0.714821	0.235183
						3.04	-0.321468	0.551197	0.235183
						3.05	0.136681	0.551197	0.464258
						3.06	0.103956	0.878446	0.398808
						3.07	0.169406	0.682096	0.431533
						3.08	0.365756	0.780271	0.366083
						3.09	0.333031	0.878446	0.529707
						3.1	0.0385063	0.616647	0.366083
						3.11	-0.0596684	0.812996	0.431533
						3.12	0.169406	0.878446	0.431533
						3.13	0.0385063	0.551197	0.431533
						3.14	-0.0923934	0.682096	0.202458
						3.15	-0.190568	0.780271	0.464258
						3.16	-0.190568	0.387572	0.333358
						3.17	-0.288743	0.714821	0.333358
						3.18	-0.321468	0.845721	0.496982
						3.19	-0.452367	0.780271	0.464258
						3.2	-0.321468	0.812996	0.300633
						3.21	-0.386918	1.17297	0.267908
						3.22	-0.485092	0.845721	0.267908
						3.23	-0.256018	1.17297	0.267908
						3.24	-0.0923934	1.23842	0.169733
						3.25	-0.288743	1.14024	0.0388336
						3.26	-0.288743	1.33659	0.0715585
						3.27	-0.0596684	1.10752	-0.190241
						3.28	-0.190568	1.17297	0.00610865
						3.29	-0.0269435	1.14024	-0.0920661
						3.3	0.0057814	1.23842	-0.0920661
						3.31	0.0057814	1.0748	-0.0920661
						3.32	-0.0923934	1.14024	-0.0920661
						3.33	0.0385063	1.10752	0.0388336
						3.34	0.0057814	1.0748	-0.0266163
						3.35	-0.0269435	1.00935	0.104283
						3.36	0.0385063	1.04207	0.00610865
						3.37	0.0057814	1.17297	0.169733
						3.38	-0.0923934	1.10752	0.235183
						3.39	0.0712312	0.943896	0.137008
						3.4	0.0057814	0.976621	0.235183
						3.41	0.0385063	1.0748	0.169733
						3.42	0.0385063	1.10752	0.398808
						3.43	0.169406	0.943896	0.398808
						3.44	0.169406	1.14024	0.366083
						3.45	0.398481	1.17297	0.0715585
						3.46	0.46393	1.20569	0.169733
						3.47	0.234856	1.43477	0.104283
						3.48	0.398481	1.53294	0.235183
						3.49	0.496655	1.66384	0.202458
						3.5	0.59483	1.89292	0.169733
						3.51	0.693005	1.69657	0.137008
						3.52	0.66028	1.82747	-0.0593412
						3.53	0.922079	2.12199	-0.124791
						3.54	0.987529	2.08927	-0.157516
						3.55	1.11843	2.05654	-0.190241
						3.56	1.38023	2.48197	-0.0920661
						3.57	1.4784	2.22017	-0.190241
						3.58	1.54385	2.38379	-0.124791
						3.59	1.57658	2.48197	-0.0593412
						3.6	1.90383	2.44924	-0.157516
						3.61	1.83838	2.64559	-0.0266163
						3.62	1.6093	2.35107	-0.0593412
						3.63	1.90383	2.31834	0.104283
						3.64	1.90383	2.48197	0.0715585
						3.65	1.8711	2.44924	0.202458
						3.66	2.2638	2.25289	0.300633
						3.67	2.03473	2.48197	0.333358
						3.68	2.19835	2.58014	0.496982
						3.69	2.29653	2.58014	0.464258
						3.7	2.3947	2.71104	0.660607
						3.71	2.59105	2.71104	0.693332
						3.72	2.68922	2.54742	0.660607
						3.73	2.68922	3.10374	0.856957
						3.74	3.0492	2.84194	0.693332
						3.75	2.9183	2.87467	0.889682
						3.76	3.4419	2.87467	0.889682
						3.77	3.24555	3.16919	0.856957
						3.78	3.54007	2.94012	0.955131
						3.79	3.73642	3.26736	1.05331
						3.8	3.8346	3.16919	0.824232
						3.81	4.26002	3.39826	0.889682
						3.82	4.29275	3.30009	0.955131
						3.83	4.32547	3.20192	0.824232
						3.84	4.26002	3.59462	0.955131
						3.85	4.65272	3.69279	0.856957
						3.86	4.62	3.43099	0.824232
						3.87	5.07815	3.52916	0.595157
						3.88	5.17632	3.95459	0.595157
						3.89	5.30722	3.52916	0.562432
						3.9	5.73264	3.85641	0.562432
						3.91	5.53629	3.85641	0.496982
						3.92	5.99444	3.56189	0.431533
						3.93	6.25624	4.02004	0.464258
						3.94	6.35442	3.75824	0.431533
						3.95	6.64894	3.88914	0.464258
						3.96	7.07437	4.02004	0.333358
						3.97	6.77984	4.11821	0.562432
						3.98	7.07437	3.88914	0.627882
						3.99	6.87802	4.18366	0.726057
						4	6.77984	4.08549	0.595157
						4.01	6.94346	4.21639	0.889682
						4.02	6.45259	4.31456	0.758782
						4.03	6.74712	3.98731	0.758782
						4.04	6.58349	4.05276	1.31511
						4.05	6.38714	4.05276	1.08603
						4.06	6.58349	3.75824	1.34783
						4.07	6.64894	4.02004	1.24966
						4.08	6.64894	3.95459	1.41328
						4.09	7.20526	3.88914	1.38055
						4.1	6.91074	4.11821	1.41328
						4.11	7.53251	4.02004	1.446
						4.12	7.59796	3.82369	1.24966
						4.13	7.89249	3.79096	1.28238
						4.14	7.85976	3.92186	1.41328
						4.15	8.54699	4.11821	1.21693
						4.16	8.02339	4.15094	1.15148
						4.17	8.41609	4.41274	1.21693
						4.18	8.54699	4.28184	1.11876
						4.19	8.80879	4.08549	1.24966
						4.2	8.67789	4.51091	1.38055
						4.21	8.97241	4.15094	1.28238
						4.22	8.71061	4.57636	1.31511
						4.23	8.61244	4.51091	1.51145
						4.24	9.13603	4.34729	1.34783
						4.25	8.87424	4.34729	1.51145
						4.26	9.29966	4.34729	1.446
						4.27	9.43056	4.51091	1.41328
						4.28	9.56146	4.44546	1.57691
						4.29	9.62691	4.34729	1.446
						4.3	9.85598	4.47819	1.54418
						4.31	9.92143	4.24911	1.47873
						4.32	10.0851	4.31456	1.31511
						4.33	9.95416	4.47819	1.41328
						4.34	10.4123	4.47819	1.34783
						4.35	10.0851	4.31456	1.51145
						4.36	10.6414	4.73999	1.24966
						4.37	10.7723	4.51091	1.28238
						4.38	10.8377	4.73999	1.41328
						4.39	10.6741	4.80544	1.41328
						4.4	11.0341	5.00179	1.24966
						4.41	10.2814	4.83816	1.41328
						4.42	10.9359	4.96906	1.41328
						4.43	10.5105	5.26359	1.34783
						4.44	10.4778	5.16541	1.41328
						4.45	10.6414	4.96906	1.446
						4.46	10.5105	5.19814	1.41328
						4.47	10.2814	5.19814	1.47873
						4.48	10.5105	4.93634	1.28238
						4.49	10.7396	5.13269	1.47873
						4.5	10.445	4.96906	1.38055
						4.51	10.8377	4.73999	1.64236
						4.52	10.7396	4.73999	1.60963
						4.53	11.2959	4.96906	1.47873
						4.54	11.3286	4.73999	1.87143
						4.55	11.525	4.51091	1.80598
						4.56	11.9177	4.60909	1.74053
						4.57	11.9504	4.31456	1.74053
						4.58	12.1467	4.38001	1.9696
						4.59	11.5577	4.18366	2.26413
						4.6	12.1467	4.15094	1.93688
						4.61	11.4595	4.57636	2.1005
						4.62	11.8522	4.15094	2.16595
						4.63	11.4268	4.70726	1.9696
						4.64	11.6231	4.11821	1.90415
						4.65	11.0341	4.64181	1.9696
						4.66	11.0341	4.54364	2.1005
						4.67	11.165	4.90361	2.03505
						4.68	11.3286	5.06724	2.03505
						4.69	11.0014	4.73999	2.00233
						4.7	11.525	5.06724	2.13323
						4.71	11.3286	5.06724	2.1005
						4.72	11.2631	5.19814	2.00233
						4.73	11.3286	4.96906	2.16595
						4.74	11.525	5.45993	2.26413
						4.75	11.5904	5.13269	2.42775
						4.76	11.6558	5.13269	2.55865
						4.77	11.0668	4.93634	2.6241
						4.78	11.2959	5.09996	2.52593
						4.79	11.4922	4.60909	2.68955
						4.8	11.1323	4.90361	2.59138
						4.81	11.525	4.77271	2.55865
						4.82	11.525	4.70726	2.55865
						4.83	11.6231	4.80544	2.39503
						4.84	11.6231	4.96906	2.32958
						4.85	11.4922	4.90361	2.3623
						4.86	11.3941	4.77271	2.00233
						4.87	11.5904	4.83816	2.13323
						4.88	11.9177	5.13269	2.1005
						4.89	11.5577	4.90361	1.87143
						4.9	11.8195	5.13269	1.8387
						4.91	11.7213	4.83816	1.74053
						4.92	11.6558	4.87089	1.9696
						4.93	11.0668	5.16541	1.80598
						4.94	11.0341	4.90361	2.16595
						4.95	11.0995	4.64181	2.13323
						4.96	11.0014	4.90361	2.26413
						4.97	11.3286	4.83816	2.13323
						4.98	11.2304	4.77271	2.2314
						4.99	11.3613	4.96906	2.52593
						5	11.5904	4.93634	2.26413
						5.01	11.754	5.06724	2.3623
						5.02	11.6231	5.23086	2.32958
						5.03	11.7213	5.03451	2.42775
						5.04	12.1467	5.36176	2.2314
						5.05	11.6886	5.26359	2.42775
						5.06	12.0158	5.36176	2.52593
						5.07	11.7213	5.32904	2.46048
						5.08	11.5577	5.26359	2.26413
						5.09	11.525	5.42721	2.42775
						5.1	11.1977	5.29631	2.06778
						5.11	11.1323	5.36176	2.26413
						5.12	11.1323	4.87089	2.29685
						5.13	10.9359	4.83816	2.03505
						5.14	11.0668	5.03451	2.13323
						5.15	10.6414	4.67454	2.13323
						5.16	11.1977	4.80544	1.93688
						5.17	10.9359	4.67454	1.87143
						5.18	11.1323	4.80544	1.67508
						5.19	10.9686	5.03451	1.74053
						5.2	10.7723	4.83816	1.8387
						5.21	10.8377	5.03451	1.67508
						5.22	10.7396	4.93634	1.67508
						5.23	10.4778	5.06724	1.51145
						5.24	10.1832	4.51091	1.64236
						5.25	10.1505	5.03451	1.64236
						5.26	9.85598	5.16541	1.64236
						5.27	9.65963	4.93634	1.8387
						5.28	9.75781	5.03451	1.64236
						5.29	9.95416	4.80544	1.90415
						5.3	10.3469	5.03451	1.90415
						5.31	10.1832	4.80544	2.03505
						5.32	10.4123	4.87089	2.16595
						5.33	10.805	4.87089	2.16595
						5.34	10.6741	4.64181	2.32958
						5.35	10.7396	4.70726	2.26413
						5.36	10.6741	4.31456	2.55865
						5.37	11.1323	4.73999	2.59138
						5.38	10.6087	4.77271	2.59138
						5.39	10.7396	4.51091	2.59138
						5.4	10.5759	4.67454	2.85318
						5.41	10.5759	4.38001	2.68955
						5.42	10.2814	4.54364	2.65683
						5.43	10.3469	4.54364	2.65683
						5.44	10.2487	4.64181	2.59138
						5.45	10.445	4.54364	2.52593
						5.46	10.2814	4.67454	2.52593
						5.47	10.5432	4.54364	2.68955
						5.48	10.2487	4.57636	2.72228
						5.49	10.5759	4.44546	2.55865
						5.5	10.2814	4.60909	2.72228
						5.51	10.4123	4.54364	2.68955
						5.52	10.2487	4.41274	2.4932
						5.53	10.216	4.77271	2.68955
						5.54	9.98688	4.60909	2.68955
						5.55	10.0851	4.60909	2.72228
						5.56	9.82326	4.47819	2.755
						5.57	9.59418	4.73999	2.46048
						5.58	10.0523	4.44546	2.42775
						5.59	9.62691	4.77271	2.32958
						5.6	9.49601	4.41274	2.46048
						5.61	9.52873	4.54364	2.39503
						5.62	9.65963	4.54364	2.42775
						5.63	9.65963	4.54364	2.2314
						5.64	10.1178	4.34729	2.13323
						5.65	9.56146	4.70726	2.3623
						5.66	10.0851	4.57636	2.29685
						5.67	9.88871	4.31456	2.29685
						5.68	9.85598	4.41274	2.4932
						5.69	9.79053	4.57636	2.55865
						5.7	9.75781	4.51091	2.68955
						5.71	9.75781	4.21639	2.755
						5.72	9.69236	4.24911	2.98408
						5.73	9.82326	4.08549	2.8859
						5.74	9.75781	4.18366	3.11498
						5.75	9.82326	4.24911	2.98408
						5.76	10.0523	4.02004	3.11498
						5.77	10.1178	4.15094	3.18043
						5.78	9.95416	4.05276	3.37678
						5.79	10.216	4.05276	3.04953
						5.8	10.0196	4.31456	3.18043
						5.81	10.0196	4.02004	3.0168
						5.82	9.82326	4.02004	3.08225
						5.83	9.72508	3.88914	2.98408
						5.84	9.59418	4.05276	2.85318
						5.85	9.43056	3.95459	2.85318
						5.86	9.10331	3.88914	2.72228
						5.87	8.64516	3.88914	2.72228
						5.88	8.54699	4.02004	2.6241
						5.89	8.44881	3.52916	2.59138
						5.9	8.38336	3.69279	2.3623
						5.91	8.54699	4.02004	2.4932
						5.92	8.64516	3.72551	2.39503
						5.93	8.57971	3.66006	2.4932
						5.94	8.48154	4.05276	2.16595
						5.95	8.71061	3.79096	2.1005
						5.96	9.00514	3.95459	2.13323
						5.97	9.36511	3.75824	2.1005
						5.98	9.56146	4.02004	2.19868
						5.99	9.00514	4.28184	2.06778
						6	9.69236	4.08549	2.06778

## Sheet: Fig 1d
	FA			Hit
Sex (Vgat-Cre;CD1 mice)	Early	Int.	Late	Early	Int.	Late
F	0.26	0.08	0.16	0.175	0.3	0.85
F	0.26	0.3	0.54	0.13	0.415	0.785
F	0.12	0.4	0.46	0.175	0.685	0.82
M	0.02	0.28	0.2	0.05	0.68	0.805
M	0.06	0.173333	0.24	0.195	0.663333	0.845
M	0.1	0.2	0.225	0.0625	0.5375	0.74375
M	0.025	0.275	0.05	0.0375	0.51875	0.7125
M	0.175	0.083333	0.2	0.15625	0.25	0.75
M	0.15	0.216667	0.1	0.45	0.533333	0.8
M	0.05	0.216667	0.275	0.29375	0.654167	0.8125
M	0.2	0.183333	0.15	0.25	0.316667	0.8375
F	0.175	0.075	0.025	0.37	0.755	0.770834
F	0.1	0.075	0.075	0.15625	0.05	0.775
F	0.2	0.283333	0.15	0.23	0.69	0.71
F	0	0.15	0.3	0.205	0.403333	0.715

## Sheet: Fig 1e
Sex (Vgat-Cre;CD1 mice)	Early	Int.	Late
F	-0.27283	0.919967	2.03089
F	-0.48403	0.311575	0.816564
F	0.145673	0.786226	1.02199
M	0.234568	1.08005	1.71903
M	0.693011	1.41755	1.76515
M	-0.20155	0.997114	1.52754
M	-0.13561	0.646747	2.20556
M	-0.07785	0.668868	1.59094
M	0.91076	0.903845	2.08486
M	0.727496	1.22064	1.49045
M	0.293385	0.34032	2.02067
F	0.610484	2.13979	2.04949
F	0.054126	-0.18165	1.71944
F	0.070016	1.45147	1.59714
F	0.825155	0.845635	1.10027

## Sheet: Fig 1g
Sex (Vgat-Cre;CD1 mice)	no	stat.	mov.		Trace	Time (s)	no	stat.	mov.
F	7.38972	4.71981	3.82674			0.01	0.630228	-0.484329	1.8416
F	15.4873	14.6035	4.52913			0.02	0.507509	-0.566141	1.59616
F	5.08316	12.089	5.9531			0.03	0.630228	-0.566141	1.51435
M	8.08327	8.57568	4.85638			0.04	0.466602	-0.647954	1.1871
M	7.26679	11.3246	3.18086			0.05	0.466602	-0.566141	0.859847
M	8.91359	9.18698	5.3748			0.06	0.38479	-0.647954	0.941659
						0.07	0.302978	-0.729766	0.61441
						0.08	0.221165	-0.729766	0.450786
						0.09	0.221165	-0.729766	0.61441
						0.1	0.302978	-0.729766	0.368973
						0.11	0.302978	-0.647954	0.532598
						0.12	0.466602	-0.566141	0.450786
						0.13	0.343884	-0.566141	0.368973
						0.14	0.343884	-0.402516	0.205349
						0.15	0.425696	-0.238892	0.532598
						0.16	0.262072	-0.15708	0.450786
						0.17	0.343884	-0.15708	0.450786
						0.18	0.343884	-0.15708	0.61441
						0.19	0.343884	-0.15708	0.941659
						0.2	0.507509	-0.238892	1.1871
						0.21	0.38479	-0.320704	1.10528
						0.22	0.671134	-0.320704	1.1871
						0.23	0.548415	-0.402516	1.02347
						0.24	0.671134	-0.484329	0.61441
						0.25	0.589322	-0.484329	0.696222
						0.26	0.548415	-0.402516	1.02347
						0.27	0.507509	-0.484329	0.450786
						0.28	0.425696	-0.566141	0.287161
						0.29	0.38479	-0.484329	0.287161
						0.3	0.343884	-0.729766	0.368973
						0.31	0.302978	-0.647954	0.205349
						0.32	0.180259	-0.729766	0.450786
						0.33	0.221165	-0.647954	0.205349
						0.34	0.0984475	-0.566141	0.368973
						0.35	0.0575415	-0.484329	0.368973
						0.36	0.0984475	-0.402516	0.696222
						0.37	-0.0242715	-0.238892	0.778035
						0.38	0.180259	-0.15708	1.02347
						0.39	0.0166355	-0.238892	0.859847
						0.4	0.0575415	-0.320704	0.859847
						0.41	-0.0242715	-0.15708	0.696222
						0.42	-0.106083	-0.320704	0.859847
						0.43	0.0575415	-0.566141	0.696222
						0.44	0.0166355	-0.566141	0.778035
						0.45	0.139353	-0.566141	1.10528
						0.46	0.262072	-0.647954	0.859847
						0.47	0.262072	-0.566141	0.696222
						0.48	0.180259	-0.647954	0.450786
						0.49	0.139353	-0.484329	0.532598
						0.5	0.139353	-0.566141	0.368973
						0.51	0.0166355	-0.729766	0.0417244
						0.52	0.0166355	-0.647954	0.205349
						0.53	-0.0651775	-0.647954	0.368973
						0.54	-0.0242715	-0.484329	0.532598
						0.55	-0.0242715	-0.484329	0.450786
						0.56	-0.106083	-0.320704	1.02347
						0.57	-0.0242715	-0.320704	0.941659
						0.58	0.0166355	-0.238892	1.1871
						0.59	-0.0242715	0.00654535	1.02347
						0.6	-0.146989	-0.0752677	1.02347
						0.61	-0.228801	0.00654535	0.941659
						0.62	-0.228801	-0.15708	1.02347
						0.63	-0.310615	-0.15708	1.10528
						0.64	-0.228801	-0.15708	1.1871
						0.65	-0.187895	-0.0752677	1.43253
						0.66	-0.310615	-0.0752677	1.67797
						0.67	-0.392427	0.00654535	1.43253
						0.68	-0.228801	0.00654535	1.75978
						0.69	-0.392427	0.0883574	1.35072
						0.7	-0.351521	-0.0752677	1.35072
						0.71	-0.351521	0.0883574	1.1871
						0.72	-0.187895	-0.0752677	0.941659
						0.73	-0.269707	0.00654535	0.532598
						0.74	-0.269707	-0.0752677	0.696222
						0.75	-0.146989	-0.15708	0.61441
						0.76	-0.0651775	0.251982	0.61441
						0.77	-0.187895	0.251982	0.696222
						0.78	-0.187895	0.333794	0.778035
						0.79	-0.0651775	0.497418	0.859847
						0.8	-0.269707	0.579231	0.941659
						0.81	-0.269707	0.661043	0.778035
						0.82	-0.310615	0.661043	0.859847
						0.83	-0.433333	0.497418	0.859847
						0.84	-0.351521	0.333794	1.10528
						0.85	-0.433333	0.333794	1.26891
						0.86	-0.392427	0.0883574	1.26891
						0.87	-0.433333	0.0883574	1.67797
						0.88	-0.515145	-0.0752677	1.35072
						0.89	-0.474239	-0.0752677	1.10528
						0.9	-0.515145	-0.0752677	0.859847
						0.91	-0.515145	-0.15708	0.778035
						0.92	-0.596957	-0.0752677	0.532598
						0.93	-0.556052	0.00654535	-0.0400876
						0.94	-0.67877	-0.0752677	-0.121901
						0.95	-0.760582	0.00654535	-0.367338
						0.96	-0.719676	0.00654535	-0.530962
						0.97	-0.596957	0.0883574	-0.367338
						0.98	-0.637864	0.0883574	-0.44915
						0.99	-0.556052	0.170169	-0.612775
						1	-0.515145	0.333794	-0.285525
						1.01	-0.556052	0.333794	-0.121901
						1.02	-0.392427	0.497418	0.0417244
						1.03	-0.433333	0.333794	0.123536
						1.04	-0.310615	0.497418	0.368973
						1.05	-0.433333	0.333794	0.368973
						1.06	-0.474239	0.333794	0.123536
						1.07	-0.596957	0.333794	0.0417244
						1.08	-0.596957	0.251982	-0.121901
						1.09	-0.760582	0.251982	-0.0400876
						1.1	-0.719676	0.0883574	-0.203713
						1.11	-0.67877	0.170169	-0.44915
						1.12	-0.801488	0.0883574	-0.121901
						1.13	-0.8833	0.251982	-0.285525
						1.14	-0.801488	0.0883574	-0.367338
						1.15	-0.842394	0.251982	-0.121901
						1.16	-0.924206	0.0883574	-0.121901
						1.17	-0.842394	0.251982	0.123536
						1.18	-0.801488	0.333794	-0.121901
						1.19	-0.924206	0.415606	-0.203713
						1.2	-0.801488	0.415606	-0.0400876
						1.21	-0.8833	0.497418	-0.203713
						1.22	-0.842394	0.579231	-0.121901
						1.23	-0.801488	0.661043	-0.121901
						1.24	-0.596957	0.824668	0.0417244
						1.25	-0.719676	0.742855	0.287161
						1.26	-0.637864	0.90648	0.368973
						1.27	-0.515145	0.661043	0.368973
						1.28	-0.67877	0.742855	0.696222
						1.29	-0.637864	0.742855	0.287161
						1.3	-0.801488	0.497418	0.61441
						1.31	-0.924206	0.579231	0.287161
						1.32	-1.00602	0.497418	0.450786
						1.33	-0.965113	0.497418	0.532598
						1.34	-1.04693	0.415606	0.287161
						1.35	-1.21055	0.415606	0.123536
						1.36	-1.08783	0.333794	0.368973
						1.37	-1.25146	0.415606	0.450786
						1.38	-1.21055	0.333794	0.123536
						1.39	-1.16964	0.579231	0.0417244
						1.4	-1.29236	0.333794	0.0417244
						1.41	-1.21055	0.579231	-0.203713
						1.42	-1.16964	0.415606	-0.285525
						1.43	-1.00602	0.333794	-0.285525
						1.44	-0.965113	0.579231	-0.530962
						1.45	-0.801488	0.579231	-0.367338
						1.46	-0.67877	0.661043	-0.203713
						1.47	-0.556052	0.661043	0.0417244
						1.48	-0.269707	0.742855	0.205349
						1.49	-0.351521	0.579231	0.368973
						1.5	-0.228801	0.415606	0.287161
						1.51	-0.146989	0.415606	0.368973
						1.52	-0.269707	0.333794	0.205349
						1.53	-0.228801	0.251982	0.205349
						1.54	-0.310615	0.170169	0.123536
						1.55	-0.433333	0.333794	0.0417244
						1.56	-0.351521	0.251982	0.205349
						1.57	-0.596957	0.333794	-0.0400876
						1.58	-0.474239	0.333794	0.123536
						1.59	-0.637864	0.333794	-0.121901
						1.6	-0.760582	0.415606	-0.285525
						1.61	-0.67877	0.497418	-0.121901
						1.62	-0.67877	0.251982	-0.203713
						1.63	-0.8833	0.251982	-0.367338
						1.64	-0.67877	0.251982	-0.203713
						1.65	-0.924206	0.333794	-0.530962
						1.66	-0.8833	0.333794	-0.530962
						1.67	-0.965113	0.251982	-0.612775
						1.68	-1.08783	0.333794	-0.612775
						1.69	-0.965113	0.170169	-0.612775
						1.7	-1.00602	0.333794	-0.285525
						1.71	-0.924206	0.251982	-0.44915
						1.72	-0.842394	0.0883574	-0.121901
						1.73	-0.760582	0.00654535	-0.203713
						1.74	-0.596957	0.00654535	-0.0400876
						1.75	-0.515145	0.0883574	-0.121901
						1.76	-0.433333	-0.0752677	-0.367338
						1.77	-0.515145	-0.0752677	-0.530962
						1.78	-0.310615	0.0883574	-0.44915
						1.79	-0.351521	0.00654535	-0.44915
						1.8	-0.310615	0.0883574	-0.694587
						1.81	-0.392427	0.00654535	-0.367338
						1.82	-0.515145	0.0883574	-0.612775
						1.83	-0.351521	0.170169	-0.44915
						1.84	-0.474239	0.0883574	-0.285525
						1.85	-0.351521	0.00654535	-0.121901
						1.86	-0.392427	0.0883574	-0.121901
						1.87	-0.269707	-0.0752677	-0.0400876
						1.88	-0.269707	-0.15708	0.0417244
						1.89	-0.228801	-0.0752677	-0.203713
						1.9	-0.146989	-0.15708	-0.285525
						1.91	-0.106083	-0.0752677	-0.0400876
						1.92	-0.0651775	-0.0752677	-0.44915
						1.93	-0.187895	0.00654535	-0.203713
						1.94	-0.146989	-0.0752677	-0.694587
						1.95	-0.228801	0.251982	-0.530962
						1.96	-0.187895	0.251982	-0.776399
						1.97	-0.106083	0.170169	-0.530962
						1.98	-0.269707	0.415606	-0.44915
						1.99	-0.187895	0.333794	-0.285525
						2	-0.0651775	0.0883574	-0.285525
						2.01	-0.106083	0.170169	-0.44915
						2.02	0.0166355	-0.15708	-0.367338
						2.03	0.139353	-0.0752677	-0.367338
						2.04	0.0575415	-0.15708	-0.285525
						2.05	0.139353	-0.15708	-0.285525
						2.06	0.139353	-0.0752677	-0.367338
						2.07	0.139353	-0.15708	-0.367338
						2.08	0.139353	-0.238892	-0.612775
						2.09	0.262072	-0.238892	-0.203713
						2.1	0.139353	-0.0752677	-0.203713
						2.11	0.180259	-0.238892	-0.367338
						2.12	0.0575415	-0.15708	-0.203713
						2.13	0.139353	-0.320704	-0.694587
						2.14	0.180259	-0.484329	-0.940024
						2.15	0.180259	-0.0752677	-0.940024
						2.16	0.302978	-0.15708	-0.940024
						2.17	0.262072	-0.15708	-0.940024
						2.18	0.302978	-0.15708	-0.858212
						2.19	0.507509	-0.0752677	-0.612775
						2.2	0.466602	-0.238892	-0.530962
						2.21	0.507509	-0.15708	-0.612775
						2.22	0.630228	-0.15708	-0.203713
						2.23	0.589322	-0.15708	-0.367338
						2.24	0.548415	-0.0752677	-0.285525
						2.25	0.38479	0.0883574	-0.285525
						2.26	0.425696	0.00654535	-0.0400876
						2.27	0.38479	0.170169	0.123536
						2.28	0.507509	-0.15708	0.450786
						2.29	0.425696	0.170169	0.61441
						2.3	0.548415	-0.0752677	1.10528
						2.31	0.425696	0.00654535	1.10528
						2.32	0.466602	0.0883574	1.1871
						2.33	0.507509	0.0883574	1.02347
						2.34	0.343884	0.333794	0.61441
						2.35	0.343884	0.251982	0.696222
						2.36	0.262072	0.415606	0.532598
						2.37	0.262072	0.497418	0.368973
						2.38	0.302978	0.251982	0.368973
						2.39	0.466602	0.333794	0.0417244
						2.4	0.548415	0.0883574	-0.0400876
						2.41	0.793852	-0.15708	-0.285525
						2.42	0.957477	-0.0752677	-0.530962
						2.43	0.834758	-0.0752677	-0.612775
						2.44	0.875664	-0.15708	-0.694587
						2.45	0.875664	-0.238892	-0.776399
						2.46	0.91657	-0.15708	-0.940024
						2.47	0.875664	-0.15708	-0.530962
						2.48	0.793852	-0.238892	-0.776399
						2.49	0.875664	-0.15708	-0.44915
						2.5	0.793852	-0.238892	-0.530962
						2.51	0.793852	-0.320704	-0.285525
						2.52	0.834758	-0.320704	-0.121901
						2.53	0.875664	-0.320704	-0.285525
						2.54	0.752946	-0.15708	-0.203713
						2.55	0.793852	-0.15708	-0.285525
						2.56	0.752946	-0.0752677	-0.44915
						2.57	0.834758	0.00654535	-0.367338
						2.58	0.671134	0.00654535	-0.530962
						2.59	0.752946	-0.15708	-0.694587
						2.6	0.630228	0.00654535	-0.694587
						2.61	0.71204	-0.15708	-0.776399
						2.62	0.671134	-0.0752677	-0.940024
						2.63	0.589322	0.00654535	-0.858212
						2.64	0.589322	-0.0752677	-1.18546
						2.65	0.507509	-0.0752677	-1.10365
						2.66	0.630228	-0.0752677	-1.26727
						2.67	0.630228	-0.238892	-1.26727
						2.68	0.793852	-0.320704	-1.4309
						2.69	0.630228	-0.320704	-1.26727
						2.7	0.71204	-0.402516	-1.26727
						2.71	0.71204	-0.484329	-0.858212
						2.72	0.671134	-0.566141	-0.940024
						2.73	0.752946	-0.402516	-1.10365
						2.74	0.71204	-0.402516	-0.858212
						2.75	0.957477	-0.15708	-1.4309
						2.76	0.875664	-0.0752677	-1.34909
						2.77	1.0802	0.00654535	-1.34909
						2.78	1.0802	0.00654535	-1.59452
						2.79	1.0802	-0.0752677	-1.4309
						2.8	1.03929	-0.15708	-1.4309
						2.81	1.03929	-0.15708	-1.59452
						2.82	0.91657	-0.238892	-1.26727
						2.83	0.91657	-0.0752677	-1.4309
						2.84	0.834758	-0.238892	-1.18546
						2.85	0.834758	-0.15708	-1.18546
						2.86	0.998382	-0.238892	-1.26727
						2.87	0.957477	-0.15708	-1.18546
						2.88	0.957477	-0.0752677	-1.26727
						2.89	0.998382	0.00654535	-1.26727
						2.9	0.998382	0.0883574	-1.18546
						2.91	0.998382	0.170169	-1.34909
						2.92	0.91657	0.251982	-1.10365
						2.93	0.957477	0.333794	-1.10365
						2.94	0.875664	0.333794	-1.10365
						2.95	0.91657	0.251982	-1.26727
						2.96	0.834758	0.415606	-1.18546
						2.97	1.03929	0.415606	-1.02184
						2.98	0.875664	0.415606	-1.34909
						2.99	0.957477	0.333794	-1.18546
						3	0.834758	0.251982	-1.26727
						3.01	0.91657	0.579231	-1.18546
						3.02	0.957477	0.251982	-1.34909
						3.03	1.0802	0.415606	-1.67633
						3.04	1.0802	0.170169	-1.51271
						3.05	0.998382	-0.15708	-1.83996
						3.06	0.957477	-0.15708	-1.92177
						3.07	0.957477	-0.320704	-1.92177
						3.08	1.16201	-0.320704	-2.00358
						3.09	1.16201	-0.402516	-1.83996
						3.1	1.0802	-0.320704	-1.67633
						3.11	1.1211	-0.320704	-1.75815
						3.12	0.957477	-0.484329	-1.83996
						3.13	0.793852	-0.647954	-1.92177
						3.14	0.793852	-0.811578	-1.92177
						3.15	0.71204	-0.89339	-2.24902
						3.16	0.548415	-1.13883	-2.00358
						3.17	0.548415	-1.13883	-2.0854
						3.18	0.425696	-1.05702	-2.0854
						3.19	0.221165	-1.05702	-2.0854
						3.2	0.139353	-1.22064	-2.00358
						3.21	0.0575415	-1.22064	-1.92177
						3.22	-0.0242715	-1.22064	-1.83996
						3.23	0.139353	-1.13883	-1.67633
						3.24	-0.0242715	-0.975203	-1.75815
						3.25	0.139353	-1.13883	-1.75815
						3.26	0.38479	-1.05702	-1.67633
						3.27	0.221165	-1.05702	-1.67633
						3.28	0.425696	-1.13883	-1.59452
						3.29	0.343884	-0.975203	-1.92177
						3.3	0.507509	-1.05702	-2.0854
						3.31	0.671134	-1.13883	-1.83996
						3.32	0.71204	-0.89339	-1.83996
						3.33	0.71204	-0.975203	-1.83996
						3.34	0.875664	-0.89339	-1.67633
						3.35	0.793852	-1.05702	-1.4309
						3.36	0.752946	-0.975203	-1.34909
						3.37	0.91657	-0.89339	-1.26727
						3.38	0.875664	-0.89339	-1.26727
						3.39	0.91657	-0.811578	-1.67633
						3.4	0.875664	-0.566141	-1.4309
						3.41	0.957477	-0.647954	-1.51271
						3.42	0.957477	-0.484329	-1.4309
						3.43	1.16201	-0.402516	-1.4309
						3.44	0.91657	-0.484329	-1.34909
						3.45	0.91657	-0.402516	-1.26727
						3.46	0.91657	-0.484329	-1.26727
						3.47	1.03929	-0.402516	-1.4309
						3.48	0.957477	-0.566141	-1.02184
						3.49	1.0802	-0.566141	-1.51271
						3.5	0.91657	-0.484329	-1.10365
						3.51	0.957477	-0.647954	-1.02184
						3.52	1.1211	-0.566141	-0.776399
						3.53	1.24382	-0.729766	-0.530962
						3.54	1.36654	-0.566141	-0.530962
						3.55	1.24382	-0.402516	-0.367338
						3.56	1.57107	-0.402516	-0.612775
						3.57	1.69379	-0.402516	-0.612775
						3.58	1.89832	-0.484329	-0.530962
						3.59	2.02104	-0.402516	-0.530962
						3.6	2.4301	-0.566141	-0.612775
						3.61	2.26647	-0.238892	-0.530962
						3.62	2.26647	-0.402516	-0.44915
						3.63	2.10285	-0.320704	-0.612775
						3.64	2.34829	-0.15708	-0.285525
						3.65	1.98013	-0.15708	-0.612775
						3.66	2.51191	-0.238892	-0.612775
						3.67	2.59372	-0.320704	-0.44915
						3.68	2.67553	-0.238892	-0.612775
						3.69	2.92097	-0.484329	-0.694587
						3.7	2.67553	-0.402516	-0.694587
						3.71	2.83916	-0.238892	-0.858212
						3.72	2.38919	-0.402516	-1.02184
						3.73	2.51191	-0.402516	-1.10365
						3.74	2.30738	-0.15708	-1.10365
						3.75	2.63463	-0.15708	-1.10365
						3.76	2.63463	-0.15708	-1.10365
						3.77	2.38919	-0.15708	-0.776399
						3.78	2.83916	0.00654535	-0.694587
						3.79	2.83916	-0.15708	-0.694587
						3.8	3.0846	-0.238892	-0.367338
						3.81	3.0846	0.0883574	-0.44915
						3.82	3.24822	-0.320704	-0.285525
						3.83	3.37094	-0.15708	-0.44915
						3.84	3.41185	-0.238892	-0.0400876
						3.85	3.53456	-0.0752677	0.0417244
						3.86	3.53456	0.251982	-0.203713
						3.87	3.69819	0.497418	0.0417244
						3.88	3.65728	0.90648	-0.0400876
						3.89	3.90272	1.31554	-0.0400876
						3.9	4.47541	1.7246	0.0417244
						3.91	4.63903	2.70635	0.205349
						3.92	4.51631	3.0336	0.123536
						3.93	4.96628	3.44266	0.123536
						3.94	5.04809	3.60629	0.205349
						3.95	5.25262	3.36085	0.123536
						3.96	5.17081	3.44266	-0.121901
						3.97	5.21172	3.76991	-0.121901
						3.98	5.70259	3.76991	-0.121901
						3.99	5.62078	3.6881	-0.44915
						4	5.98893	3.60629	-0.530962
						4.01	6.11165	3.85172	-0.121901
						4.02	6.02984	4.26079	-0.121901
						4.03	5.98893	4.66985	0.0417244
						4.04	6.23437	4.9971	0.123536
						4.05	5.7435	5.65159	0.205349
						4.06	5.7844	5.89703	0.368973
						4.07	5.86622	6.3879	0.450786
						4.08	5.98893	6.3879	0.696222
						4.09	6.23437	6.87878	0.941659
						4.1	6.84796	7.20603	0.941659
						4.11	7.33884	7.53328	0.778035
						4.12	7.91152	7.12422	0.859847
						4.13	8.15696	7.77871	0.696222
						4.14	8.36149	7.53328	0.778035
						4.15	8.89327	7.6969	0.696222
						4.16	9.38414	8.10596	0.859847
						4.17	9.62958	7.86053	0.941659
						4.18	10.0386	8.02415	1.1871
						4.19	10.734	8.43321	1.26891
						4.2	10.9386	8.51502	1.67797
						4.21	11.4294	9.49677	1.92341
						4.22	11.8794	9.41496	1.59616
						4.23	12.1249	9.6604	1.75978
						4.24	12.493	9.82402	1.35072
						4.25	12.6157	9.74221	1.92341
						4.26	12.3294	10.3967	1.43253
						4.27	12.5748	10.1513	1.92341
						4.28	12.6157	10.8876	2.16884
						4.29	12.3294	11.0512	2.5779
						4.3	12.6566	11.8693	2.82334
						4.31	12.7794	12.0329	3.2324
						4.32	13.352	13.342	3.15059
						4.33	13.6384	13.5056	3.64147
						4.34	13.9247	13.9146	3.31422
						4.35	13.9656	13.8328	3.96871
						4.36	14.4565	14.1601	4.05053
						4.37	14.252	14.1601	4.29596
						4.38	14.5383	14.4055	4.70503
						4.39	14.0884	14.7328	4.86865
						4.4	13.9656	14.1601	5.11409
						4.41	13.9247	14.5691	4.37778
						4.42	14.0884	14.8146	4.45959
						4.43	14.0474	15.7963	4.21415
						4.44	14.8656	15.3055	4.13234
						4.45	15.0292	15.3055	3.8869
						4.46	15.7655	15.7963	3.8869
						4.47	16.6245	16.1236	4.13234
						4.48	16.9518	16.2872	4.45959
						4.49	17.2381	16.2054	4.5414
						4.5	17.6472	16.5326	4.45959
						4.51	18.1381	16.7781	5.03228
						4.52	17.6063	17.1053	4.62321
						4.53	17.6472	17.1871	5.1959
						4.54	18.0562	17.0235	5.11409
						4.55	18.179	17.1053	5.60496
						4.56	18.0153	16.9417	6.01402
						4.57	18.0153	17.5962	6.17765
						4.58	18.179	17.678	6.75033
						4.59	18.0153	17.9234	6.75033
						4.6	18.588	18.7416	6.66852
						4.61	18.6698	19.0688	6.5049
						4.62	18.7517	19.2324	6.34127
						4.63	18.9153	20.0506	6.83215
						4.64	19.3652	19.6415	6.91396
						4.65	19.0789	20.0506	7.48664
						4.66	19.2834	20.9505	7.73208
						4.67	19.3652	21.2777	8.22295
						4.68	19.8561	21.6868	8.63202
						4.69	20.2243	21.4414	8.71383
						4.7	20.3879	21.0323	8.95927
						4.71	20.1425	21.3596	8.71383
						4.72	19.8561	20.4596	8.71383
						4.73	20.2652	20.7051	8.5502
						4.74	19.9379	19.8869	9.36833
						4.75	20.0606	19.7233	9.77739
						4.76	20.1425	20.1324	9.36833
						4.77	20.0197	20.3778	9.53195
						4.78	19.7743	20.296	9.8592
						4.79	20.347	21.6868	9.77739
						4.8	20.8379	21.9322	9.77739
						4.81	21.3287	22.8322	10.1046
						4.82	21.8196	22.9958	9.77739
						4.83	22.5559	23.4049	10.3501
						4.84	22.065	23.9776	11.0046
						4.85	22.1469	23.8957	11.9045
						4.86	22.2696	24.3048	12.6408
						4.87	22.4332	23.6503	13.2953
						4.88	21.7378	23.6503	13.4589
						4.89	22.9241	22.7504	13.7044
						4.9	22.3923	22.0959	13.6226
						4.91	22.515	21.4414	12.9681
						4.92	22.5559	21.9322	12.9681
						4.93	22.9241	22.0959	12.4772
						4.94	22.515	20.6232	12.3954
						4.95	22.8832	21.1959	12.9681
						4.96	22.6786	20.5414	13.1317
						4.97	22.3923	20.7869	13.0499
						4.98	22.2287	21.6868	12.4772
						4.99	22.6377	21.1959	13.1317
						5	23.2104	21.4414	12.7226
						5.01	23.3741	20.8687	12.8863
						5.02	23.824	22.0959	12.8044
						5.03	23.5786	21.3596	13.2135
						5.04	23.8649	21.1959	13.3771
						5.05	23.7831	20.9505	14.2771
						5.06	23.7422	20.7869	15.4224
						5.07	23.7013	20.3778	15.4224
						5.08	23.7013	19.7233	15.0134
						5.09	23.7831	20.1324	14.5225
						5.1	24.0285	20.1324	13.9498
						5.11	23.6195	20.7869	13.9498
						5.12	23.4559	19.8869	13.6226
						5.13	22.6377	20.3778	13.5408
						5.14	22.8014	20.6232	13.6226
						5.15	22.5559	20.5414	13.2953
						5.16	22.9241	20.5414	13.3771
						5.17	23.5786	20.7869	12.9681
						5.18	23.4559	20.6232	12.7226
						5.19	24.0285	20.4596	12.9681
						5.2	24.2331	21.1959	12.8044
						5.21	23.9876	20.8687	13.0499
						5.22	24.5194	20.8687	13.6226
						5.23	24.0285	20.6232	13.9498
						5.24	24.274	20.4596	14.2771
						5.25	24.3967	19.4779	14.8498
						5.26	24.7649	20.4596	14.6861
						5.27	25.0512	19.2324	13.7044
						5.28	24.6421	19.7233	13.9498
						5.29	24.8058	18.7416	12.8044
						5.3	24.3558	18.4961	12.8044
						5.31	24.1513	19.0688	12.7226
						5.32	23.2513	19.6415	11.7409
						5.33	23.1286	18.5779	12.2318
						5.34	23.7831	18.8234	11.9045
						5.35	23.2104	18.8234	11.9045
						5.36	23.3331	17.9234	12.7226
						5.37	23.6604	18.4961	11.9863
						5.38	23.6604	18.9052	12.2318
						5.39	23.7422	18.4961	12.7226
						5.4	23.4968	17.678	12.3136
						5.41	23.1695	17.8416	12.6408
						5.42	22.7196	17.8416	13.2953
						5.43	23.2513	17.3508	12.9681
						5.44	23.3331	17.4326	13.5408
						5.45	23.4968	17.2689	12.7226
						5.46	23.7831	17.1053	12.6408
						5.47	23.0468	16.5326	12.3954
						5.48	23.415	16.6962	12.8863
						5.49	22.8423	16.2054	12.9681
						5.5	22.8014	15.8781	12.559
						5.51	22.7605	16.1236	13.0499
						5.52	22.7605	16.2872	12.15
						5.53	22.6377	16.1236	12.15
						5.54	23.1695	16.6962	11.9045
						5.55	23.4968	17.7598	11.4136
						5.56	23.2513	17.4326	10.5137
						5.57	23.415	17.2689	10.4319
						5.58	23.3331	16.9417	10.1865
						5.59	23.4968	16.4508	10.5137
						5.6	23.4968	16.0418	10.2683
						5.61	23.824	16.369	10.0228
						5.62	23.2513	16.1236	9.53195
						5.63	23.2513	16.0418	9.2047
						5.64	22.5559	16.2872	9.12289
						5.65	22.4332	15.6327	9.04108
						5.66	22.1469	15.3873	9.12289
						5.67	21.5742	14.4873	9.61376
						5.68	21.3697	14.7328	9.45014
						5.69	21.3697	14.1601	9.77739
						5.7	21.1242	13.8328	9.8592
						5.71	20.3061	13.6692	9.53195
						5.72	20.2652	13.342	9.45014
						5.73	20.1016	13.8328	9.28651
						5.74	19.7334	13.0965	8.95927
						5.75	19.3652	13.0147	8.87745
						5.76	19.3652	12.2784	8.95927
						5.77	20.0606	12.3602	8.63202
						5.78	20.1834	12.1148	9.12289
						5.79	20.1425	11.6239	8.63202
						5.8	19.9379	11.133	8.5502
						5.81	19.2834	11.133	8.38658
						5.82	19.3652	11.3785	8.79564
						5.83	19.2425	11.5421	8.71383
						5.84	19.2016	11.8693	9.12289
						5.85	18.9562	10.8058	9.12289
						5.86	18.5062	10.6421	8.71383
						5.87	19.038	10.3149	8.63202
						5.88	18.588	10.4785	8.5502
						5.89	17.8108	9.6604	8.22295
						5.9	17.5654	9.08771	8.63202
						5.91	16.7882	8.3514	8.95927
						5.92	16.3791	7.86053	9.04108
						5.93	15.4792	7.86053	9.12289
						5.94	15.8064	7.20603	8.63202
						5.95	15.111	7.28784	8.79564
						5.96	15.6019	7.86053	7.81389
						5.97	15.6837	8.3514	7.65027
						5.98	15.5201	8.76046	6.66852
						5.99	15.6837	8.84227	6.75033
						6	15.7655	9.82402	6.91396

## Sheet: Fig 1h
	Hit			FA
Sex (Vgat-Cre;CD1 mice)	no	stat.	mov.	no	stat.	mov.
F	0.85	0.81	0.42	0.16	0.16	0.24
F	0.81	0.93	0.61	0.1	0.16	0.16
F	0.85	0.89	0.59	0.48	0.4	0.44
M	0.86	0.87	0.66	0.2	0.2	0.2
M	0.89	0.91	0.69	0.32	0.2	0.2
M	0.85	0.75	0.45	0.35	0	0.1

## Sheet: Fig 1i
Sex (Vgat-Cre;CD1 mice)	no	stat.	mov.
F	2.03089	1.87235	0.504409
F	2.1687	2.47025	1.27378
F	1.08659	1.47988	0.378514
M	1.92194	2.18238	1.33747
M	1.69423	1.96801	1.25408
M	1.42175	1.95604	1.15589

## Sheet: Fig 1k
	Flash + stat. grat.		Flash + mov. grat.		No flash + mov.grat.
Time (s)	Mean	SEM	Mean	SEM	Mean	SEM
0.025	0	0	1.42857	1.42857	0	0
0.075	0	0	1.42857	1.42857	4.28571	2.27608
0.125	0	0	7.14286	3.38526	0	0
0.175	0	0	4.28571	2.27608	1.42857	1.42857
0.225	0	0	4.28571	2.27608	0	0
0.275	0	0	5.71429	2.50588	4.28571	2.27608
0.325	0	0	4.28571	2.27608	1.42857	1.42857
0.375	0	0	5.71429	2.50588	4.28571	2.27608
0.425	0	0	2.85714	1.94105	4.28571	2.27608
0.475	0	0	5.71429	2.50588	1.42857	1.42857
0.525	0	0	5.71429	2.50588	1.42857	1.42857
0.575	45.4545	10.1232	21.4286	8.76163	0	0
0.625	23.6364	8.87004	21.4286	4.42981	4.28571	2.27608
0.675	10.9091	4.94599	2.85714	1.94105	2.85714	1.94105
0.725	12.7273	7.27273	5.71429	3.88209	5.71429	4.41206
0.775	5.45455	2.81671	1.42857	1.42857	8.57143	3.45412
0.825	1.81818	1.81818	1.42857	1.42857	2.85714	1.94105
0.875	0	0	1.42857	1.42857	2.85714	1.94105
0.925	3.63636	3.63636	2.85714	1.94105	5.71429	2.50588
0.975	5.45455	2.81671	1.42857	1.42857	5.71429	3.26727
1.025	1.81818	1.81818	5.71429	2.50588	1.42857	1.42857
1.075	3.63636	2.43935	12.8571	3.38526	2.85714	1.94105
1.125	0	0	5.71429	2.50588	5.71429	2.50588
1.175	1.81818	1.81818	2.85714	1.94105	5.71429	3.26727
1.225	0	0	1.42857	1.42857	2.85714	1.94105
1.275	5.45455	2.81671	5.71429	2.50588	2.85714	1.94105
1.325	0	0	5.71429	3.26727	1.42857	1.42857
1.375	7.27273	4.87869	4.28571	2.27608	7.14286	3.98191
1.425	3.63636	2.43935	8.57143	5.82314	7.14286	3.38526
1.475	14.5455	9.37731	5.71429	2.50588	5.71429	3.26727

## Sheet: Fig 1l
Sex (Vgat-Cre;CD1 mice)	Flash + stat. grat.	Flash + mov. grat.
M	84.9074	50.8106
M	65.7898	37.2249
M	2.57625	0.324074
M	12.4183	-7.17593
M	4.54248	7.0148
M	18.4477	0.185185
M	9.11765	9.24882
M	9.80392	1.30855
M	7.28758	1.35031
M	8.42048	4.375
F	10.2381	6.42424
F	2.73809	-0.06061
F	84.4048	19.2677
F	4.28571	-0.59259
F	11.6667	8.40236
F	88.1349	51.3137
F	33.4524	24.4716
F	20	14.9206
F	4.28571	1.79543
F	12.2619	2.35875
F	13.0628	3.76623
F	4.83766	1.42857
F	26.6667	11.0606
F	22.2727	10.2597
F	7.03463	-0.95238
F	74.1667	49.6065
F	2.08333	1.11111
F	8.57143	7.98611
F	19.5238	3.65741
F	6.54762	3.35648
F	7.61905	5.55556
F	5.47619	1.64352
F	7.72222	-0.9596
F	9.69444	-1.36364
F	10.1667	-1.56566
F	9.72222	4.24242
F	11.5833	7.71044
F	15.6389	24.3771
F	12.6667	13.628
M	7.76923	1.11111
M	10.9487	2.81481
M	3.19231	3.14815
M	10.7617	2.35043
M	119.148	73.7293
M	4.43439	-0.19088
M	10.1496	2.48148
M	3.08761	3.12963
M	72.4145	46.6667
M	5	-2.22222
M	13.1944	9.96296
M	14.3162	2.22222
M	62.9167	23.6296
M	13.8056	3.11111
M	36.1042	22.8942
M	4.34028	0.396825
M	34.6667	9.04762
M	14.8958	-0.95238
M	9.59028	9.04762
M	104.444	97.1005
M	54.6667	53.2804
F	27.25	1.79012
F	8.37302	11.4286
F	13.254	3.00977
F	8.00265	5.07937
F	12.8571	1.90476
F	16.9312	8.47375
F	35.873	34.2064

## Sheet: Fig 1m
Sex (Vgat-Cre;CD1 mice)	Flash + stat. grat.	Flash + mov. grat.	No flash + mov.grat.
M	1	0.598424	0.025518
M	1	0.565817	0.014567
M	1	0.125793	0.161734
M	1	-0.57785	0.526776
M	1	1.54426	0.990647
M	1	0.010038	0.368158
M	1	1.01439	0.283333
M	1	0.133472	0.08925
M	1	0.185289	0.011435
M	1	0.519567	0.128655
F	1	0.627484	0.156279
F	1	-0.02213	0.073043
F	1	0.228277	-0.01817
F	1	-0.13827	0.14
F	1	0.720202	0.022857
F	1	0.582217	0
F	1	0.731537	0.383247
F	1	0.746032	0.058974
F	1	0.418933	1.16068
F	1	0.192364	0.066916
F	1	0.288318	0.04739
F	1	0.295302	1.29933
F	1	0.414773	0.108929
F	1	0.460641	0.040622
F	1	-0.13538	0.081231
F	1	0.668851	-0.23034
F	1	0.533333	-1.3
F	1	0.931713	0.510417
F	1	0.187331	0.219817
F	1	0.512626	0.057273
F	1	0.729167	0.005469
F	1	0.300121	0.228261
F	1	-0.12426	-0.15827
F	1	-0.14066	0.206304
F	1	-0.154	0.808743
F	1	0.436364	-0.57143
F	1	0.665649	-0.01918
F	1	1.55875	0.625222
F	1	1.07589	0.368421
M	1	0.143014	0.371837
M	1	0.257091	-0.23003
M	1	0.986167	-0.18563
M	1	0.218407	-0.0143
M	1	0.618806	0.179049
M	1	-0.04305	0.416327
M	1	0.244491	0.284632
M	1	1.01361	0.305882
M	1	0.644438	0.138861
M	1	-0.44444	0.122222
M	1	0.755088	-0.14316
M	1	0.155224	0.275522
M	1	0.37557	-0.00353
M	1	0.225352	0.450704
M	1	0.634115	0.511747
M	1	0.091429	-0.10971
M	1	0.260989	0.001374
M	1	-0.06394	0.885514
M	1	0.943416	0.71501
M	1	0.929686	0.009574
M	1	0.974642	0.016551
F	1	0.065693	0.29086
F	1	1.36493	0.398104
F	1	0.227084	0.122156
F	1	0.634711	0
F	1	0.148148	0
F	1	0.500481	0.019688
F	1	0.95354	-0.00265
