# Supplementary material for: An inhibitory brainstem pathway reduces visual detection during background motion
Source: Nat Commun. 2026 May 7;17:6168. doi: 10.1038/s41467-026-72619-x (PMC13365429; doi:10.1038/s41467-026-72619-x)
Supplement: Supplementary file 9 — Source Data [file 41467_2026_72619_MOESM9_ESM.zip › Source data Fig2.xlsx]

## Sheet: Fig 2b
Sex (GAD67-GFP;C57 mice)	GFP+	GFP-
F	66.9565	33.0435
F	70.3863	29.6137
F	76.5714	23.4286
F	78.2051	21.7949
F	71.4286	28.5714
F	72.4771	27.5229
F	74.1667	25.8333
F	85	15
F	74.2857	25.7143
F	75	25

## Sheet: Fig 2e
	Before gabazine (pA)		After gabazine (pA)
Time (ms)	Mean	SD	Mean	SD
1	-0.178935	4.05635	0.0170077	4.26249
2	-1.48102	3.68013	0.41984	4.48701
3	-0.231832	3.83269	0.163492	3.99334
4	0.118103	3.79731	0.668049	4.42647
5	0.0245157	4.17144	0.452392	4.19154
6	-0.272522	3.71128	0.497151	4.46083
7	-0.809631	3.89408	0.110595	4.09707
8	-0.882873	3.97253	0.383219	4.52529
9	0.0326538	4.91903	0.562255	3.95617
10	0.0448607	5.99458	0.305907	4.26894
11	0.13031	5.40321	-0.821208	4.10397
12	0.74473	5.57554	-0.0603034	4.32978
13	0.350037	5.74456	-0.36141	4.19024
14	0.423279	5.56147	0.159423	4.39266
15	1.08246	5.11436	0.220458	4.02738
16	0.846456	5.24341	-0.507895	4.40195
17	0.565694	5.0774	0.729085	4.27265
18	1.08246	5.03968	0.509358	3.99458
19	1.01735	5.11497	0.480875	3.90351
20	1.3266	4.86326	0.452392	4.43441
21	0.99294	4.82038	-0.0155443	4.47318
22	0.879008	4.5017	1.08309	3.68071
23	0.480245	4.2956	0.301839	4.20307
24	0.411072	5.12327	0.505289	4.28424
25	1.0377	4.60816	-0.0643725	4.48116
26	1.21267	4.55112	0.786051	3.64702
27	0.358175	4.18799	0.0373528	3.87309
28	0.874939	4.83352	-0.202719	4.24029
29	0.561625	4.09929	0.13094	4.49131
30	0.0448607	4.09026	-0.153891	4.42682
31	0.618591	4.4413	-0.316651	4.69854
32	0.545349	4.12728	0.0617668	4.57204
33	0.586039	4.04268	-0.0196134	4.49876
34	1.00108	4.53255	0.0780429	4.45239
35	0.899353	4.12606	-0.0114753	4.43384
36	0.773214	4.58155	0.00073176	4.49724
37	1.06618	5.11338	0.0495598	4.42737
38	0.671488	5.2805	0.236734	4.71515
39	0.638936	5.3885	0.147216	4.29224
40	2.05902	6.00068	-0.178305	4.8356
41	2.1404	5.95843	0.631428	4.6598
42	1.00108	6.25455	0.66398	4.43378
43	1.03363	6.10243	-0.589275	4.71012
44	1.71315	6.05312	-0.560792	4.25192
45	2.00612	5.87579	-0.414307	4.70938
46	1.02549	6.22249	-0.223064	4.17927
47	1.50157	6.25517	-0.0969246	4.26187
48	1.39577	5.68168	0.163492	4.54573
49	1.05804	6.08396	0.781982	4.74785
50	0.126241	5.59226	0.147216	3.88514
51	0.577901	5.77203	0.855224	4.16647
52	0.488383	5.428	-0.19865	5.11808
53	0.50059	5.52793	0.545979	4.79558
54	0.590108	5.39431	1.18888	4.01264
55	2.4293	6.31983	0.635497	4.90142
56	10.9254	10.7841	0.716877	4.68371
57	42.155	16.7725	0.635497	4.47976
58	84.8593	18.3009	0.265217	4.32621
59	128.182	24.4481	0.196044	4.51864
60	237.59	24.5919	0.692463	3.8699
61	419.377	29.9639	0.916259	4.95215
62	588.908	30.0146	0.277424	4.55231
63	716.821	34.9209	0.753499	4.76207
64	804.126	33.7553	0.611083	4.62674
65	853.866	24.8149	0.387288	4.67089
66	875.838	25.0062	1.56323	4.3567
67	883.37	30.5395	0.91219	4.29303
68	887.472	26.045	0.924397	4.08522
69	891.305	18.3609	1.1604	4.47882
70	899.805	18.1222	0.696532	4.1505
71	908.284	18.1609	0.944742	4.85626
72	907.878	20.3099	1.09529	4.58178
73	904.716	20.3584	1.1604	4.22511
74	895.78	20.49	0.574462	4.30548
75	886.149	18.935	1.07088	4.55554
76	877.006	16.1758	0.537841	4.50902
77	864.189	15.7613	1.26212	4.24571
78	852.315	17.1011	1.22144	4.41342
79	841.394	18.3251	0.505289	4.47057
80	829.354	16.6489	0.594807	4.1824
81	820.223	14.4942	0.403564	4.74125
82	806.279	13.2939	0.794189	4.13345
83	792.778	16.0491	0.66398	4.39115
84	781.002	16.8173	0.566324	4.36508
85	769.051	17.0291	0.545979	4.17469
86	756.555	17.0596	1.70972	4.58237
87	746.875	17.307	0.887776	4.76605
88	735.291	16.2017	1.29875	4.059
89	723.283	19.3417	1.62427	4.28019
90	711.544	20.4538	1.29468	4.46856
91	698.214	18.7959	0.83081	4.52715
92	686.21	19.1006	1.48999	4.34039
93	675.541	20.3532	0.753499	4.65588
94	662.329	20.3835	1.35164	4.53644
95	653.06	19.5587	0.895914	4.2696
96	643.095	19.4568	0.961018	3.99437
97	634.546	20.7374	1.30688	4.73681
98	626.534	21.9276	0.798258	3.70352
99	616.992	23.3352	1.27026	4.00905
100	607.642	24.3235	0.887776	3.83207
101	600.004	25.9833	0.961018	4.33953
102	593.632	24.7669	0.700601	4.35576
103	587.077	23.9527	1.14819	4.63509
104	582.467	23.6505	0.432047	4.03346
105	574.955	22.9197	1.00985	4.51247
106	565.975	20.9854	0.781982	4.53748
107	557.613	22.0122	0.899983	4.30054
108	549.821	20.5171	0.659911	4.49386
109	541.667	20.2955	0.513427	4.51779
110	536.141	20.0191	1.03019	4.44955
111	528.573	21.7771	0.240803	4.92728
112	521.049	24.0887	0.692463	4.50851
113	513.928	25.1845	0.0943191	4.49151
114	507.752	22.9364	0.25301	3.75047
115	502.494	22.5797	0.354736	4.09533
116	499.422	22.8366	0.777913	3.47768
117	494.238	24.6831	1.55509	5.0171
118	488.184	24.1618	1.01391	4.00369
119	482.137	24.6631	1.81958	4.66337
120	476.485	26.7216	0.843017	4.10045
121	472.575	26.6003	0.545979	4.09286
122	466.675	23.8402	1.19702	4.82659
123	463.184	26.0656	0.700601	4.10999
124	460.063	27.5032	0.973225	4.22519
125	455.339	27.4426	0.859293	4.40357
126	451.115	26.0791	0.627359	4.37887
127	448.45	24.9133	-0.292237	4.58042
128	445.272	23.8392	0.749429	5.03535
129	440.507	21.9753	0.875569	4.19527
130	434.672	21.4278	0.427978	4.68051
131	429.431	21.234	0.969156	4.06102
132	424.967	22.1711	1.09123	4.79138
133	420.406	22.6079	1.15226	4.34244
134	415.885	20.3965	1.14006	4.66373
135	412.801	23.3749	1.79516	4.77453
136	409.359	23.872	1.55509	3.9594
137	406.637	21.7609	1.86841	4.2436
138	402.629	21.3023	1.63241	4.13852
139	396.895	20.8272	1.33944	4.92067
140	393.726	21.2111	1.30688	4.9637
141	389.115	22.5315	1.00578	5.27191
142	385.388	22.6269	1.67309	4.65087
143	380.965	21.3195	2.47062	4.31282
144	378.662	21.9	1.01798	4.09718
145	374.512	21.0882	0.847086	4.1933
146	372.038	21.1224	1.46964	4.13008
147	368.945	21.5598	0.997639	4.26706
148	364.677	22.0381	0.924397	4.69618
149	360.022	22.3619	1.76668	3.9658
150	358.016	22.3128	1.11157	4.14292
151	355.428	22.9637	1.76261	4.13549
152	351.668	21.7172	1.36385	4.02054
153	349.308	21.0097	1.12785	4.50744
154	346.761	20.6845	1.56323	4.59226
155	346.24	22.0338	1.81144	3.95029
156	344.556	21.9147	1.97013	4.28771
157	342.07	21.6371	1.98234	4.40407
158	341.183	22.8114	1.03019	4.40996
159	337.394	21.4585	1.17261	4.0425
160	333.708	21.4421	0.997639	4.53909
161	329.537	20.5371	1.00171	4.63709
162	328.955	20.8292	1.7382	4.33402
163	327.332	22.2096	1.26619	4.50833
164	326.969	20.5691	2.05151	4.64688
165	326.522	20.5342	1.66089	4.75951
166	324.776	21.3842	1.89689	4.20022
167	320.825	20.1104	1.94572	4.56036
168	319.084	21.5405	1.82772	5.11029
169	315.418	20.8435	2.16138	4.54509
170	312.175	20.0992	3.0118	4.44491
171	309.322	18.48	2.75545	4.58008
172	307.935	18.2111	1.89689	4.17981
173	304.663	18.5084	2.34448	4.47923
174	302.498	19.0459	1.29061	4.25786
175	301.123	19.156	2.3689	4.4365
176	299.207	19.7735	1.53068	4.98481
177	297.555	18.5913	0.99357	4.61146
178	295.805	18.8717	1.46964	3.92455
179	293.738	18.4724	1.10343	3.83379
180	290.316	16.6034	1.31909	4.52765
181	290.804	16.7719	0.863362	4.15623
182	288.33	17.2667	1.53882	4.30963
183	286.3	17.4979	0.737223	4.53532
184	285.368	16.2637	1.19702	4.16264
185	283.342	16.5175	1.51847	4.27399
186	282.056	18.0129	1.83179	4.47182
187	280.086	17.9146	1.82365	4.61451
188	278.381	19.3904	1.93758	5.01067
189	276.546	19.9313	1.66903	4.73265
190	274.817	19.2247	1.59578	4.63723
191	273.169	18.9427	2.04744	4.41734
192	272.469	18.2879	1.93351	4.67198
193	272.351	17.9192	1.88875	4.83628
194	271.326	19.6493	1.46964	4.70876
195	269.576	20.3979	1.01798	4.36033
196	269.56	22.9681	1.29468	4.14605
197	268.478	24.2023	2.09627	4.82607
198	266.654	23.9904	1.75448	4.38571
199	266.056	23.5948	1.71785	4.149
200	266.349	22.6798	2.12882	4.52721
201	266.219	23.6536	2.29158	4.60846
202	264.978	22.3721	2.58048	4.35562
203	266.406	23.9547	2.98739	4.4188
204	267.505	26.067	2.80021	4.35095
205	266.264	24.861	2.88973	4.24901
206	263.416	24.4829	2.79614	3.88415
207	263.379	25.5069	2.29565	4.66063
208	260.555	24.7942	2.71883	4.36341
209	260.759	23.9617	2.69035	4.53787
210	259.583	22.0221	2.64966	4.60687
211	259.054	19.972	3.38208	4.71689
212	256.156	19.9119	2.54793	4.72195
213	255.31	21.2354	2.46655	4.29361
214	254.236	20.5817	1.93758	4.12089
215	253.788	19.7114	3.23966	5.0342
216	254.635	21.4541	2.85311	4.02114
217	252.486	21.1612	2.71476	3.95587
218	250.2	20.88	2.38517	4.37446
219	250.435	21.1307	2.73511	4.45703
220	249.548	21.6867	2.54793	4.52004
221	248.381	23.0967	2.65373	4.33531
222	249.935	24.9407	2.74324	4.31445
223	249.557	24.8996	3.18677	4.05834
224	248.242	25.6793	2.3811	4.36478
225	249.024	24.9645	2.76766	4.60186
226	246.428	23.9826	1.64461	4.86451
227	244.36	23.568	2.37297	4.20414
228	242.737	22.6048	1.64054	5.01261
229	241.166	20.9252	2.05558	4.60135
230	239.897	20.5493	1.55916	5.07085
231	240.092	19.7573	2.74731	4.71535
232	237.931	19.0958	2.13289	4.15746
233	237.826	19.8046	2.24276	4.81535
234	238.749	22.36	2.38924	4.47739
235	235.584	23.0862	1.76668	4.71852
236	232.784	21.1059	2.12882	4.50026
237	231.218	21.4563	2.85718	5.05013
238	230.807	20.7676	2.86938	4.49622
239	230.811	18.7658	3.06876	4.25647
240	230.017	19.0032	2.58048	4.79634
241	229.155	21.1532	2.46248	4.41659
242	227.767	23.244	2.84497	4.46319
243	226.131	25.0816	2.86125	4.24994
244	223.93	24.7335	2.57235	5.00555
245	222.449	23.5974	2.3811	4.57744
246	222.518	24.8633	2.2631	4.65647
247	220.951	24.833	2.79207	4.57443
248	219.564	24.3051	2.96297	4.2251
249	217.904	23.721	2.87345	4.15243
250	217.082	23.7031	2.65373	4.64926
251	215.755	23.3334	2.62524	4.07993
252	215.405	22.9964	3.20711	3.92535
253	216.117	23.7338	3.3658	4.48099
254	216.301	23.2489	3.55298	4.55971
255	215.422	23.9956	3.43905	4.41748
256	215.873	24.1069	3.67505	4.46001
257	214.449	24.3868	3.37801	4.71552
258	214.006	25.7193	3.08504	4.25305
259	213.094	25.5082	2.80428	4.71521
260	212.549	25.6873	2.92228	4.80254
261	211.825	26.4367	2.62117	4.68846
262	210.746	24.7612	2.72697	4.49731
263	209.428	24.44	2.91821	4.53662
264	208.374	24.0329	2.92228	4.40462
265	207.988	22.8288	2.65373	4.19956
266	207.475	20.6052	2.58048	4.61003
267	205.481	20.4351	2.87345	4.61852
268	202.543	18.7301	2.18986	4.37755
269	201.449	17.8417	3.01587	4.52939
270	200.822	17.2042	2.33634	4.81449
271	199.39	17.8071	3.12573	5.03428
272	197.685	17.8726	2.49097	4.42684
273	197.148	16.6372	2.62524	4.75718
274	196.895	16.2544	2.32821	4.39309
275	196.92	17.4018	2.70662	4.78601
276	197.803	18.1141	2.2102	4.39414
277	198.295	17.9256	3.32104	4.34872
278	197.616	19.5357	2.79614	3.99826
279	196.265	18.2238	2.92635	4.51952
280	196.798	18.9749	2.2102	4.46563
281	195.646	18.7552	2.53979	4.43658
282	195.406	18.5885	2.71476	4.07677
283	195.634	19.2261	2.34041	4.09844
284	194.666	18.0469	2.43807	4.12285
285	194.324	16.2652	3.38615	4.41075
286	195.72	15.6738	3.14608	4.35475
287	196.012	17.8065	2.88566	4.27307
288	195.516	19.6403	3.70353	4.13553
289	195.337	20.6929	2.80428	4.13745
290	193.681	20.5274	2.73918	4.77417
291	192.09	18.4714	2.92228	4.31112
292	191.703	18.1412	2.58455	4.41186
293	191.797	18.4545	2.68221	4.61383
294	191.895	20.838	2.89787	4.50352
295	192.708	22.3953	3.03621	4.23224
296	191.817	22.5324	2.99145	4.32347
297	190.637	21.8787	2.552	4.28706
298	188.656	21.3986	3.61808	4.32439
299	187.309	22.5694	2.93449	4.43042
300	186.401	21.1534	3.22339	4.89543
301	184.88	20.58	3.12166	4.55136
302	184.615	19.2289	2.63745	4.3597
303	184.115	19.641	2.81649	4.26975
304	181.97	19.1667	3.54484	4.32911
305	181.95	19.3652	2.81242	4.47808
306	181.718	22.3059	3.16642	4.58217
307	180.872	22.4853	2.86125	5.11311
308	179.696	21.5779	2.75952	5.16108
309	177.897	20.7407	2.57235	5.22903
310	176.099	20.3757	2.13289	4.98899
311	175.391	20.5858	1.92537	4.9921
312	174.256	20.5953	2.32821	4.62609
313	174.406	19.7061	2.56421	4.23424
314	173.527	19.0206	2.31193	4.36919
315	174.447	19.8005	2.72697	4.29196
316	174.898	18.4383	2.45841	4.38247
317	174.374	16.809	2.36483	4.25595
318	175.435	17.2956	2.44214	5.15081
319	174.052	16.4371	3.01994	4.33955
320	173.804	16.2976	2.38517	5.28725
321	173.499	15.5164	2.85311	4.84767
322	174.475	13.4761	2.69035	4.57884
323	174.947	16.0267	3.16642	4.65514
324	174.377	16.633	3.03621	4.34966
325	173.556	16.2752	2.86938	4.75272
326	172.441	16.1086	2.69035	4.72648
327	172.095	16.314	3.01994	4.6539
328	171.912	17.6123	2.42179	4.34197
329	170.17	16.7703	2.45841	4.86276
330	168.441	15.7728	2.41772	4.42354
331	167.22	16.1705	2.4991	4.56832
332	167.082	16.476	2.76766	4.24511
333	167.566	18.1207	2.788	4.59914
334	168.461	16.8591	2.3689	4.51956
335	168.632	15.3668	3.22746	4.22381
336	167.57	13.768	2.82869	4.09467
337	166.679	12.7668	3.85408	4.13259
338	165.238	11.3221	2.73511	4.51925
339	164.059	11.1851	2.71069	3.89017
340	164.083	13.5306	3.21118	4.57962
341	164.71	13.1334	3.06063	4.22868
342	164.734	13.3369	2.62931	4.5473
343	164.73	13.8671	3.49601	4.33855
344	165.222	14.7422	1.76261	4.38263
345	163.782	14.8995	3.40649	4.20704
346	161.837	14.3809	2.51538	4.22406
347	161.792	15.9617	2.77987	4.43907
348	162.236	17.3636	2.62931	4.84323
349	162.211	17.2079	2.26717	4.51283
350	161.113	17.0264	2.86531	4.28262

## Sheet: Fig 2f
Sex (Vgat-Cre;CD1 mice)	Before gabazine (pA)	After gabazine (pA)
M	771.9	4.0046
M	505.7
M	225.8
M	653.1
M	1157
M	1051.1	23.3
M	556.7
M	1299.4	14.8
M	53
M	119.2	5.86
F	740.1
F	1025.1
F	861.7
F	512	4.5876
F	1027.9
F	1044.8
F	910.6	4.2895
F	63.4
F	109.4
F	226.6	4.6265
F	185.6	3.9016
M	175.6	9.7
M	199.8
M	36.5
M	219.8	4.768
F	532.2
F	88.7
F	94.9
F	353.1
F	23.8
F	28.2
F	22.2
F	128.3
F	77.7

## Sheet: Fig 2g
Sex (Vgat-Cre;CD1 mice)	Latency	Jitter
M	4.1	0.256
M	5.9	0.4565
M	6	0.158
M	5.5	0.5049
M	4.6	0.3173
M	5.7	0.3509
M	4.3	0.4246
M	5.3	0.4739
M	7.7	0.7999
M	6.5	0.5205
F	3.9	0.4061
F	5.3	0.1356
F	5.5	0.3395
F	6.3	0.4986
F	4.7	0.2232
F	4.5	0.3461
F	4.9	0.3979
F	10.3	1.1473
F	12	0.744
F	5.6	0.7294
F	5.6	1.7304
M	7.1	0.645
M	6.6	0.5397
M	10.6	1.0807
M	6.6	0.7396
F	5	0.3858
F	12.2	0.9953
F	6.8	1.4109
F	7.2	0.2082
F	11.7	0.6364
F	10.4	0.9314
F	11	0.4984
F	7.3	0.7652
F	6.2	0.3684

## Sheet: Fig 2h
	Laser OFF		Laser ON
Time (s)	Mean	SEM	Mean	SEM
0.025	2.66667	1.81703	2.5	1.70782
0.075	4	2.89499	1.25	1.25
0.125	1.33333	1.33333	0	0
0.175	2.66667	1.81703	0	0
0.225	0	0	1.25	1.25
0.275	0	0	1.25	1.25
0.325	1.33333	1.33333	2.5	1.70782
0.375	1.33333	1.33333	2.5	1.70782
0.425	1.33333	1.33333	0	0
0.475	0	0	1.25	1.25
0.525	2.66667	1.81703	1.25	1.25
0.575	41.3333	5.67926	50	7.52773
0.625	125.333	12.2617	95	10.7238
0.675	148	17.8672	65	6.45497
0.725	166.667	15.4509	66.25	9.78413
0.775	142.667	13.2186	58.75	7.1807
0.825	125.333	14.4046	47.5	6.80074
0.875	106.667	11.9788	41.25	5.90727
0.925	116	14.1017	43.75	8.2095
0.975	98.6667	14.0023	35	7.4162
1.025	112	11.514	47.5	5.12348
1.075	14.6667	3.06542	2.5	1.70782
1.125	18.6667	3.06542	1.25	1.25
1.175	0	0	0	0
1.225	1.33333	1.33333	0	0
1.275	1.33333	1.33333	0	0
1.325	4	2.13809	0	0
1.375	1.33333	1.33333	0	0
1.425	2.66667	2.66667	0	0
1.475	1.33333	1.33333	0	0

## Sheet: Fig 2i
	SUA (Hz)		Normalized SUA
Sex (Vgat-Cre;CD1 mice)	Laser OFF	Laser ON	Laser OFF	Laser ON
M	2.70846	2.29821	1	0.848528
M	2.74337	1.17072	1	0.426745
M	1.45932	0.741375	1	0.508027
M	1.15242	-0.38604	1	-0.33498
M	3.9793	1.69491	1	0.425933
M	4.83828	4.09236	1	0.845829
M	7.19383	6.91411	1	0.961117
M	26.6622	18.9233	1	0.709742
M	3.61524	3.56862	1	0.987105
M	15.1464	11.7898	1	0.778387
M	8.73341	7.33481	1	0.839856
M	2.36544	1.89924	1	0.802912
M	21.6885	19.8704	1	0.916169
M	15.6987	13.2744	1	0.845577
M	34.9228	33.4775	1	0.958617
M	4.91319	2.76867	1	0.563517
M	1.60979	0.211187	1	0.131189
M	6.34096	1.81881	1	0.286836
M	11.6558	5.5952	1	0.480035
M	7.12106	3.76441	1	0.528631
M	7.74528	5.41428	1	0.699042
M	2.71857	0.620664	1	0.228306
M	3.79483	4.16779	1	1.09828
M	2.79603	2.32983	1	0.833263
M	3.22992	2.15766	1	0.668022
M	6.49201	9.05612	1	1.39496
M	3.9543	0.73752	1	0.186511
M	2.3615	0.450082	1	0.190591
M	13.1592	12.683	1	0.963813
M	13.4498	17.2593	1	1.28324
M	12.7422	7.98024	1	0.626287
M	21.4836	13.8645	1	0.645354
M	15.2409	20.479	1	1.34369
M	10.6545	9.70215	1	0.910613
M	5.52521	4.57283	1	0.82763
M	6.42296	9.7563	1	1.51897
M	2.37546	1.42308	1	0.599075
F	110.276	108.076	1	0.980046
F	64.0079	62.5046	1	0.976514
F	7.87292	9.63763	1	1.22415
F	3.10804	2.08408	1	0.670544
F	4.7251	4.2458	1	0.898562
F	14.9601	14.3718	1	0.96068
F	10.9962	6.90037	1	0.627521
F	60.2439	56.8714	1	0.944018
F	11.9116	9.1273	1	0.766252
F	7.74092	-0.65124	1	-0.08413
F	15.3726	-7.19607	1	-0.46811
F	25.0427	24.5525	1	0.980426
F	8.11973	7.15894	1	0.881673
F	11.0824	1.4942	1	0.134826
F	8.38719	4.36758	1	0.520745
F	3.96374	2.65002	1	0.668565
F	9.33278	1.68572	1	0.180624
F	31.2991	21.4951	1	0.686766
F	16.7599	12.4461	1	0.742616
F	10.2182	8.06135	1	0.78892
F	5.14897	1.14897	1	0.223145
F	8.97737	4.50678	1	0.502016
F	10.4185	6.4969	1	0.623595
F	8.46973	4.11679	1	0.486059
F	7.8755	4.91472	1	0.624051
F	8.18073	6.0108	1	0.73475
F	38.3023	54.6944	1	1.42797
F	20.5824	12.3471	1	0.599887
F	19.692	23.692	1	1.20313
F	8.70194	5.95685	1	0.684542
F	17.1463	-1.02362	1	-0.0597
F	15.3782	0.790001	1	0.051371
F	26.0769	34.0769	1	1.30678
F	5.28455	7.34991	1	1.39083
F	7.05506	7.5518	1	1.07041
F	2.1127	1.09309	1	0.517391
F	2.60322	0.30257	1	0.116229
F	10.5382	-6.95199	1	-0.65969
F	8.65638	6.12043	1	0.707043
F	21.2596	24.9459	1	1.17339
F	20.2228	21.3209	1	1.0543
F	3.1815	3.02464	1	0.950695
F	31.558	34.5645	1	1.09527
F	9.18171	6.04446	1	0.658315
F	6.87089	6.08658	1	0.88585
F	9.53932	9.28932	1	0.973793
F	18.8834	18.689	1	0.989703
F	4.14226	1.78115	1	0.429994
F	18.871	9.98207	1	0.528965
F	1.16046	0.354907	1	0.305832
F	24.0666	27.0111	1	1.12235
F	2.80343	0.553433	1	0.197413
F	75.9779	66.839	1	0.879716
F	4.27389	1.46833	1	0.343559
F	29.8197	22.4864	1	0.754078
F	48.9602	1.15465	1	0.023583
F	13.8159	13.0381	1	0.943704
F	5.99858	5.10969	1	0.851817
F	17.0527	17.0527	1	1
F	12.1174	12.1174	1	1
F	44.0654	40.7321	1	0.924355
F	5.95838	3.04171	1	0.510493
F	1.14568	0.312343	1	0.272628
F	3.75	0	1	0
F	3.10622	1.02289	1	0.329304
F	4.90199	4.48533	1	0.915001
F	16.514	15.6807	1	0.949538
F	16.6468	17.8968	1	1.07509
F	8.16934	6.50267	1	0.795985
F	4.85791	2.35791	1	0.485375
F	9.35616	7.68949	1	0.821864
F	4.58887	5.4222	1	1.1816
F	5.67585	4.00918	1	0.706358
F	4.22511	4.22511	1	1
F	9.52966	10.7797	1	1.13117
F	2.29865	1.88199	1	0.818734
F	2.44198	0.775319	1	0.317495
F	25.8788	22.7416	1	0.878771
F	2.74994	3.45582	1	1.25669
F	4.86926	1.94115	1	0.398655
F	14.2059	23.1209	1	1.62756
F	11.1464	10.8065	1	0.969509
F	3.10298	2.63239	1	0.848343
F	32.7928	44.9173	1	1.36973
F	27.7104	40.0914	1	1.4468
F	2.63224	0.800733	1	0.304203
F	82.0192	105.353	1	1.28449
F	12.9395	13.3424	1	1.03114
F	14.4962	14.5694	1	1.00505
F	10.511	7.6172	1	0.72469
F	12.2435	9.86257	1	0.805534
F	14.3228	13.5536	1	0.946293
F	7.62458	6.81872	1	0.894308
F	5.09552	2.93434	1	0.575868
F	3.4786	2.66378	1	0.765763
F	83.9586	89.9586	1	1.07146
F	31.7345	30.4012	1	0.957985
F	68.1709	69.6524	1	1.02173
F	69.2051	68.7607	1	0.993578
F	12.1481	10.7407	1	0.884146
F	12.264	9.37509	1	0.764441
F	34.3824	42.975	1	1.24991
F	5.02712	3.76786	1	0.749507
F	7.2299	10.7114	1	1.48154
F	33.4575	27.8278	1	0.831738
F	24.0716	26.3679	1	1.09539
F	23.9511	18.766	1	0.78351
F	42.34	35.5992	1	0.840795
F	33.9525	15.6562	1	0.461121
F	11.0371	9.92597	1	0.899329
F	2.30375	2.22967	1	0.967846
M	19.1547	17.6547	1	0.92169
M	49.7041	51.3708	1	1.03353
M	35.6423	36.1423	1	1.01403
M	14.1811	10.5145	1	0.741441
M	7.25327	4.0866	1	0.563415
M	21.4285	21.581	1	1.00712
M	11.4648	14.6674	1	1.27934
M	17.8676	15.2096	1	0.851241
M	27.7906	30.4485	1	1.09564
M	79.3738	63.7965	1	0.803747
M	6.39765	4.41508	1	0.690109
M	25.2592	29.0065	1	1.14835
M	11.2372	11.7165	1	1.04265
M	2.7451	1.85185	1	0.674603
M	7.04755	5.54428	1	0.786696
M	4.4203	-0.02415	1	-0.00546
M	61.6496	45.9274	1	0.744974
M	64.9347	47.4902	1	0.731354
M	6.82493	3.4916	1	0.511595
M	3.46596	0.521512	1	0.150467
M	11.9118	2.82843	1	0.237449
M	25.4806	8.17508	1	0.320835
M	103.195	68.3059	1	0.661912
M	19.0372	17.8149	1	0.935798
M	2.19343	0.748986	1	0.341468
M	4.4203	-0.02415	1	-0.00546
M	61.6496	45.9274	1	0.744974
M	64.9347	47.4902	1	0.731354
M	6.82493	3.4916	1	0.511595
M	3.46596	0.521512	1	0.150467
M	11.9118	2.82843	1	0.237449
M	25.4806	8.17508	1	0.320835
M	103.195	68.3059	1	0.661912
M	19.0372	17.8149	1	0.935798
M	2.19343	0.748986	1	0.341468
