# Supplementary material for: An inhibitory brainstem pathway reduces visual detection during background motion
Source: Nat Commun. 2026 May 7;17:6168. doi: 10.1038/s41467-026-72619-x (PMC13365429; doi:10.1038/s41467-026-72619-x)
Supplement: Supplementary file 9 — Source Data [file 41467_2026_72619_MOESM9_ESM.zip › Source data Fig3.xlsx]

## Sheet: Fig 3b
Sex (Vgat-Cre;CD1 mice)	Latency	Jitter		Time (ms)	# of spikes
M	2.54062	1.57174		0.05	0
M	3.02244	1.73834		0.1	0
M	3.10476	1.57711		0.15	1
M	3.07833	1.26829		0.2	0
M	2.49506	1.66848		0.25	0
M	3.07263	1.37414		0.3	0
M	0.736	0.138816		0.35	0
M	5.0316	0.376676		0.4	0
M	3.32297	0.742686		0.45	0
M	0.951807	0.304806		0.5	0
F	2.31667	1.48254		0.55	0
F	3.56149	1.31169		0.6	0
F	2.12968	0.538976		0.65	0
F	2.85492	1.00996		0.7	0
F	3.10071	0.39442		0.75	0
F	1.55054	0.941605		0.8	0
F	2.87097	1.82302		0.85	0
F	2.96759	1.87069		0.9	0
F	2.56745	1.65758		0.95	0
F	2.62846	1.36627		1	0
F	3.66286	1.05798		1.05	0
F	3.09358	1.27033		1.1	0
F	4.04583	1.66042		1.15	0
				1.2	0
				1.25	0
				1.3	0
				1.35	0
				1.4	0
				1.45	0
				1.5	0
				1.55	0
				1.6	1
				1.65	0
				1.7	0
				1.75	0
				1.8	0
				1.85	2
				1.9	7
				1.95	18
				2	59
				2.05	57
				2.1	41
				2.15	25
				2.2	7
				2.25	5
				2.3	0
				2.35	1
				2.4	1
				2.45	0
				2.5	0
				2.55	0
				2.6	0
				2.65	0
				2.7	0
				2.75	1
				2.8	0
				2.85	0
				2.9	0
				2.95	1
				3	1
				3.05	0
				3.1	0
				3.15	1
				3.2	0
				3.25	0
				3.3	0
				3.35	0
				3.4	0
				3.45	0
				3.5	0
				3.55	0
				3.6	0
				3.65	0
				3.7	0
				3.75	0
				3.8	0
				3.85	0
				3.9	0
				3.95	0
				4	0
				4.05	0
				4.1	0
				4.15	0
				4.2	0
				4.25	0
				4.3	0
				4.35	1
				4.4	0
				4.45	0
				4.5	1
				4.55	1
				4.6	0
				4.65	0
				4.7	0
				4.75	1
				4.8	0
				4.85	0
				4.9	0
				4.95	1
				5	2
				5.05	0
				5.1	0
				5.15	0
				5.2	0
				5.25	0
				5.3	0
				5.35	0
				5.4	0
				5.45	1
				5.5	0
				5.55	0
				5.6	0
				5.65	0
				5.7	0
				5.75	0
				5.8	0
				5.85	0
				5.9	0
				5.95	0
				6	0
				6.05	0
				6.1	0
				6.15	0
				6.2	0
				6.25	0
				6.3	0
				6.35	0
				6.4	0
				6.45	0
				6.5	0
				6.55	0
				6.6	0
				6.65	0
				6.7	0
				6.75	0
				6.8	0
				6.85	0
				6.9	0
				6.95	0
				7	0
				7.05	0
				7.1	0
				7.15	0
				7.2	0
				7.25	0
				7.3	0
				7.35	0
				7.4	0
				7.45	0
				7.5	0
				7.55	0
				7.6	0
				7.65	0
				7.7	0
				7.75	0
				7.8	0
				7.85	0
				7.9	0
				7.95	0
				8	0
				8.05	0
				8.1	0
				8.15	0
				8.2	0
				8.25	0
				8.3	0
				8.35	0
				8.4	0
				8.45	0
				8.5	0
				8.55	0
				8.6	0
				8.65	0
				8.7	0
				8.75	0
				8.8	0
				8.85	0
				8.9	0
				8.95	0
				9	0
				9.05	0
				9.1	0
				9.15	0
				9.2	0
				9.25	0
				9.3	0
				9.35	0
				9.4	0
				9.45	0
				9.5	0
				9.55	0
				9.6	0
				9.65	0
				9.7	0
				9.75	0
				9.8	0
				9.85	0
				9.9	0
				9.95	0
				10	0
				10.05	0
				10.1	0
				10.15	0
				10.2	0
				10.25	0
				10.3	0
				10.35	0
				10.4	0
				10.45	0
				10.5	0
				10.55	0
				10.6	0
				10.65	0
				10.7	0
				10.75	0
				10.8	0
				10.85	0
				10.9	0
				10.95	0
				11	0
				11.05	0
				11.1	0
				11.15	0
				11.2	0
				11.25	0
				11.3	0
				11.35	0
				11.4	0
				11.45	0
				11.5	0
				11.55	0
				11.6	0
				11.65	0
				11.7	0
				11.75	0
				11.8	0
				11.85	0
				11.9	0
				11.95	0
				12	0
				12.05	0
				12.1	0
				12.15	0
				12.2	0
				12.25	0
				12.3	0
				12.35	0
				12.4	0
				12.45	0
				12.5	0
				12.55	0
				12.6	0
				12.65	0
				12.7	0
				12.75	0
				12.8	0
				12.85	0
				12.9	0
				12.95	0
				13	0
				13.05	0
				13.1	0
				13.15	0
				13.2	0
				13.25	0
				13.3	0
				13.35	0
				13.4	0
				13.45	0
				13.5	0
				13.55	0
				13.6	0
				13.65	0
				13.7	0
				13.75	0
				13.8	0
				13.85	0
				13.9	0
				13.95	0
				14	0

## Sheet: Fig 3c
	Flash + stat. grat.		Flash + mov. grat.		No flash + mov.grat.
Time (s)	Mean	SEM	Mean	SEM	Mean	SEM
0.05	0	0	0	0	0	0
0.1	0	0	2	2	2	2
0.15	2	2	0	0	2	2
0.2	2	2	2	2	8	8
0.25	0	0	2	2	4	2.66667
0.3	0	0	0	0	2	2
0.35	0	0	2	2	4	2.66667
0.4	2	2	0	0	0	0
0.45	0	0	0	0	0	0
0.5	2	2	0	0	0	0
0.55	0	0	0	0	0	0
0.6	2	2	2	2	0	0
0.65	2	2	0	0	4	2.66667
0.7	0	0	0	0	0	0
0.75	0	0	2	2	0	0
0.8	0	0	8	8	0	0
0.85	0	0	2	2	0	0
0.9	0	0	2	2	2	2
0.95	0	0	0	0	0	0
1	2	2	0	0	0	0
1.05	4	4	0	0	0	0
1.1	0	0	34	6.69992	28	5.33333
1.15	4	2.66667	22	6.28932	14	5.20683
1.2	0	0	22	4.66667	16	9.79796
1.25	0	0	28	9.97775	22	6.9602
1.3	0	0	44	12.2202	44	10.6667
1.35	2	2	38	11.3333	50	14.6818
1.4	0	0	24	4	42	14.4376
1.45	0	0	38	8.1377	40	6.66667
1.5	2	2	44	10.2415	40	13.6626
1.55	6	4.26875	34	9.45163	44	13.2665
1.6	26	6	48	8	58	12.8063
1.65	4	2.66667	36	8.84433	60	16.5999
1.7	4	2.66667	48	9.97775	36	12.5786
1.75	2	2	44	12.9271	72	12
1.8	6	4.26875	62	10.0885	60	16.5999
1.85	6	3.05505	48	9.97775	62	14.7422
1.9	0	0	60	11.9257	60	13.6626
1.95	2	2	70	14.0633	58	10.5198
2	2	2	64	10.2415	62	19.4251
2.05	4	2.66667	52	13.3998	70	13.0809
2.1	12	3.26599	24	9.33333	66	11.1754
2.15	2	2	34	8.96908	68	16.1107
2.2	0	0	30	7.45356	92	14.9666
2.25	2	2	60	13.9841	50	14.0633
2.3	14	4.26875	58	9.63789	76	14.8474
2.35	8	5.33333	54	14.6211	82	15.3333
2.4	8	4.42217	44	11.0755	54	12.6667
2.45	12	6.79869	56	9.33333	54	7.33333
2.5	8	6.1101	52	11.2349	70	9.54521
2.55	4	2.66667	36	11.8509	44	9.33333
2.6	6	4.26875	4	2.66667	10	4.47214
2.65	0	0	10	6.8313	20	8.94427
2.7	2	2	4	4	22	10.5198
2.75	4	2.66667	6	4.26875	26	13.6789
2.8	6	4.26875	6	3.05505	18	9.16515
2.85	6	3.05505	10	5.37484	22	8.1377
2.9	2	2	16	4.98888	30	16.9312
2.95	2	2	4	2.66667	20	12.6491
3	0	0	0	0	20	9.88827
3.05	4	2.66667	2	2	22	13.8082
3.1	4	2.66667	4	2.66667	18	10.0885
3.15	4	2.66667	4	2.66667	16	13.9204
3.2	6	6	2	2	18	6.9602
3.25	2	2	0	0	16	9.79796
3.3	2	2	10	3.33333	6	4.26875
3.35	4	4	2	2	4	2.66667
3.4	2	2	0	0	4	2.66667
3.45	0	0	6	4.26875	18	8.66667
3.5	0	0	6	4.26875	2	2
3.55	0	0	0	0	4	4
3.6	2	2	0	0	4	2.66667
3.65	2	2	0	0	8	4.42217
3.7	4	2.66667	14	6	4	2.66667
3.75	0	0	2	2	0	0
3.8	0	0	2	2	10	3.33333
3.85	0	0	8	4.42217	6	3.05505
3.9	2	2	2	2	4	2.66667
3.95	6	6	2	2	6	3.05505
4	0	0	4	4	2	2

## Sheet: Fig 3d
Sex (Vgat-Cre;CD1 mice)	Flash + stat. grat.	Flash + mov. grat.	No flash + mov.grat.
M	0.105185	0.74963	1
M	0	0.854962	1
M	0.137214	1.18503	1
M	0.886463	1.01747	1
M	0.663946	1.04898	1
M	0.301915	0.929308	1
M	0.263889	0.75	1
M	0.042463	1.02123	1
M	0.384977	1.12207	1
M	0.2	1.03756	1
F	0.25	1.33261	1
F	0.018797	0.843358	1
F	0.322989	1.13908	1
F	0	1.3617	1
F	0.530172	1.00862	1
F	0.238994	1.18868	1
F	0.508214	1.00719	1
F	0.224317	0.879064	1
F	0.06214	0.966628	1
F	0.327869	0.803279	1
F	0.02439	0.5	1
F	0.395349	1.21705	1
F	0.06968	0.72693	1

## Sheet: Fig 3e
	Tagged										Non-tagged
	30		40		60		80		107		30		40		60		80		107
Time (s)	Mean	SEM	Mean	SEM	Mean	SEM	Mean	SEM	Mean	SEM	Mean	SEM	Mean	SEM	Mean	SEM	Mean	SEM	Mean	SEM
0.05	50	8.76596	54	9.85153	61	5.12476	45	5.9604	58	10.9448	0	0	3.07692	3.07692	8	4.70056	0	0	1.42857	1.42857
0.1	42	7.38419	50	6.06977	68	9.55868	44	6.25763	47	8.11431	0	0	0	0	2.66667	1.81703	2.5	1.70782	0	0
0.15	47	6.37016	52	6.22389	62	7.52539	45	6.93959	74	11.3416	4.61538	2.43252	3.07692	2.08309	4	2.13809	2.5	1.70782	5.71429	2.50588
0.2	37	7.29455	53	6.37016	56	8.65722	59	11.6506	60	10.0525	3.07692	2.08309	1.53846	1.53846	2.66667	1.81703	1.25	1.25	1.42857	1.42857
0.25	41	8.51933	52	5.10933	56	9.01461	56	8.28442	52	9.66818	1.53846	1.53846	4.61538	3.32346	4	2.13809	2.5	1.70782	1.42857	1.42857
0.3	52	6.71213	39	6.87865	53	9.32173	46	8.22064	73	10.4906	1.53846	1.53846	1.53846	1.53846	5.33333	2.36375	5	2.23607	2.85714	1.94105
0.35	43	6.84797	45	6.13446	44	7.3413	49	9.99737	59	7.87735	4.61538	2.43252	6.15385	2.66469	4	2.13809	1.25	1.25	5.71429	2.50588
0.4	51	9.11621	48	9.66818	44	9.01461	54	8.83772	59	9.89152	1.53846	1.53846	4.61538	2.43252	6.66667	3.18728	1.25	1.25	1.42857	1.42857
0.45	45	6.93959	41	5.88933	49	7.46571	44	8.65722	49	6.06543	1.53846	1.53846	3.07692	2.08309	1.33333	1.33333	3.75	2.01556	4.28571	2.27608
0.5	48	8.51006	46	6	36	5.91163	49	7.6054	30	7.60886	1.53846	1.53846	7.69231	3.60801	5.33333	2.36375	5	2.23607	0	0
0.55	41	6.72388	45	9.38924	43	8.36974	55	9.27646	51	9.67634	3.07692	2.08309	3.07692	2.08309	4	2.13809	2.5	1.70782	1.42857	1.42857
0.6	43	7.43746	54	5.63822	52	9.33584	74	11.6167	136	14.3344	1.53846	1.53846	3.07692	2.08309	2.66667	1.81703	6.25	2.39357	5.71429	2.50588
0.65	59	9.56694	92	10.3007	125	10.1437	177	11.4501	221	8.51933	36.9231	5.92524	16.9231	5.47543	5.33333	2.36375	17.5	4.03113	14.2857	3.26727
0.7	66	10.27	98	12.8063	154	7.55332	150	8.39799	161	10.9039	55.3846	4.61538	40	5.0637	21.3333	4.56349	26.25	3.966	12.8571	3.98191
0.75	63	9.54491	86	8.83772	114	4.6112	142	8.57168	156	8.02627	66.1539	4.16617	60	5.0637	25.3333	5.33333	30	5.16398	18.5714	3.90226
0.8	66	9.18809	85	8.69059	123	7.98354	125	6.78621	175	5	50.7692	6.24926	44.6154	4.61538	41.3333	6.00529	41.25	3.40037	28.5714	4.55216
0.85	58	7.93394	75	10.8458	119	6.87865	133	5.48203	158	7.24024	58.4615	6.18581	50.7692	7.3782	45.3333	3.63405	36.25	3.75	35.7143	4.77105
0.9	59	7.46571	84	9.79796	129	5.5203	136	7.48332	158	6.94338	55.3846	5.61767	49.2308	5.36627	41.3333	5.33333	40	4.83046	27.1429	3.98191
0.95	66	10.063	75	7.66056	118	6.94338	135	7.93062	153	6.84797	43.0769	4.98519	41.5385	5.29225	37.3333	2.66667	45	3.41565	31.4286	3.45412
1	59	6.40312	74	7.96043	114	4.12948	134	5.63822	139	9.23095	46.1538	4.74186	49.2308	7.3782	46.6667	3.18728	37.5	4.42531	34.2857	4.88486
1.05	57	7	72	7.31257	114	6.66491	117	8.85854	157	9.43398	38.4615	5.29225	49.2308	4.86504	40	3.38062	38.75	4.26956	37.1429	4.11758
1.1	49	6.23656	66	9.18809	119	7.03001	128	6.86716	144	7.0487	47.6923	5.79056	60	7.84465	30.6667	3.83799	43.75	4.90535	40	5.547
1.15	47	5.28653	68	6.39078	113	6.03062	120	6.15587	144	7.48332	33.8462	2.66469	47.6923	6.21762	44	5.9201	37.5	4.03113	31.4286	2.74505
1.2	53	10.6894	64	8.02627	117	6.03062	127	7.85058	147	8.24302	36.9231	6.34324	41.5385	4.21325	36	3.49149	43.75	3.75	28.5714	3.45412
1.25	55	7.5219	79	6.87865	113	6.84797	110	8.01315	144	7.3413	33.8462	3.49697	41.5385	4.21325	34.6667	4.12503	41.25	3.85951	27.1429	5.3891
1.3	65	7.79676	74	7.82708	110	6.56947	119	6.40312	139	6.23656	33.8462	4.16617	52.3077	4.82433	46.6667	5.40429	35	3.87298	37.1429	5.07402
1.35	48	8.25897	66	6.82102	108	6.86716	130	8.52242	147	8.24302	36.9231	3.82043	36.9231	4.44116	34.6667	4.56349	37.5	3.59398	31.4286	3.45412
1.4	44	7.3413	77	11.1709	99	6.23656	116	6.89775	119	7.32336	35.3846	7.56302	38.4615	2.73771	36	4	30	4.83046	32.8571	4.96455
1.45	55	8.56861	82	8.19499	117	7.43746	116	5.35085	127	7.43746	30.7692	3.66227	41.5385	6.18581	28	3.80476	31.25	4.46047	31.4286	4.04061
1.5	53	7.57767	86	9.30195	116	5.15037	114	5.82192	126	9.07281	43.0769	4.98519	38.4615	3.55293	34.6667	4.96336	26.25	3.0104	27.1429	4.50013
1.55	47	5.67079	90	8.39799	113	7.14879	101	5.5203	131	6.40312	38.4615	2.73771	35.3846	6.85148	25.3333	4.96336	25	3.41565	28.5714	4.55216
1.6	35	4.07172	67	7.98354	127	5.48203	113	6.37016	125	6.13446	38.4615	5.29225	32.3077	5.79056	37.3333	4.7275	37.5	4.42531	25.7143	2.50588
1.65	41	5.12476	81	7.17818	102	6.13875	105	5.9604	128	7.59501	41.5385	5.29225	44.6154	5.61767	30.6667	3.83799	30	4.83046	28.5714	4.04061
1.7	52	7.31257	61	10.7091	96	6.74342	110	5.12989	131	9.23095	35.3846	4.02164	26.1538	4.16617	29.3333	4.30577	31.25	4.81966	22.8571	5.07402
1.75	50	6.72779	72	8.51006	101	6.87865	124	7.0487	131	6.23656	35.3846	5.14101	38.4615	3.55293	37.3333	4.7275	35	5.62732	21.4286	4.42981
1.8	50	6.06977	69	6.40312	105	6.30372	114	9.18809	131	6.87865	29.2308	3.66227	32.3077	4.82433	40	5.52053	28.75	4.46047	25.7143	3.88209
1.85	48	6.71213	67	8.36974	106	6	114	6.17295	126	9.18809	30.7692	4.86504	38.4615	4.78327	26.6667	5.03953	26.25	4.73242	22.8571	5.49011
1.9	55	6.93959	64	7.48332	99	5.88933	111	5.3262	130	9.00292	38.4615	5.7564	40	5.547	40	4.36436	23.75	3.75	37.1429	5.49011
1.95	53	11.2648	65	6.78621	94	7.82708	107	8.11431	106	6.97363	40	5.547	41.5385	5.29225	36	5.9201	23.75	3.27554	27.1429	4.96455
2	52	5.87591	71	9.34429	97	7	97	4.65098	113	6.37016	35.3846	5.14101	32.3077	4.82433	36	4.85994	22.5	5.12348	21.4286	4.9009
2.05	43	7.85058	70	7.32695	81	6.06543	111	6.23656	109	7.87735	32.3077	4.82433	36.9231	4.98519	29.3333	5.11456	27.5	4.78714	25.7143	4.41206
2.1	55	7.38063	62	6.63325	84	6.58547	91	7.17818	115	8.31929	32.3077	3.60801	33.8462	5.25485	32	5.45108	25	5	11.4286	2.74505
2.15	58	5.60075	65	8.19178	76	11.012	82	10.5531	77	8.97658	35.3846	4.02164	38.4615	5.29225	29.3333	4.7275	16.25	4.90535	11.4286	3.45412
2.2	50	6.06977	81	8.642	80	10.5631	67	7.98354	35	10.247	1.53846	1.53846	3.07692	2.08309	9.33333	3.30464	0	0	5.71429	3.26727
2.25	49	5.3262	65	5.20627	68	7.16718	45	8.56861	53	7.29455	3.07692	2.08309	1.53846	1.53846	10.6667	4.30577	3.75	2.01556	1.42857	1.42857
2.3	53	4.17385	62	7.664	66	8.95603	41	7.46571	69	11	4.61538	2.43252	0	0	12	4.70056	0	0	4.28571	2.27608
2.35	48	8.25897	67	6.69249	58	10.4529	48	6.86716	74	10.27	0	0	0	0	2.66667	1.81703	1.25	1.25	0	0
2.4	55	6.46855	74	7.82708	58	8.81386	66	10.27	60	7.53937	1.53846	1.53846	3.07692	2.08309	1.33333	1.33333	0	0	1.42857	1.42857
2.45	50	6.56947	72	7.31257	49	8.39486	56	7.3413	66	9.74409	3.07692	2.08309	0	0	6.66667	2.51976	2.5	2.5	1.42857	1.42857
2.5	40	4.58831	65	6.93959	49	6.87865	57	8.61761	54	8.95603	3.07692	2.08309	1.53846	1.53846	5.33333	2.36375	0	0	2.85714	1.94105
2.55	64	8.41052	66	6	41	7.03001	59	8.00986	46	6.50506	3.07692	2.08309	3.07692	2.08309	2.66667	2.66667	0	0	1.42857	1.42857
2.6	53	7.14879	58	5.21132	53	7.14879	44	12.1048	59	7.6054	4.61538	2.43252	0	0	2.66667	1.81703	1.25	1.25	1.42857	1.42857
2.65	46	5.44832	56	7.89403	44	7.62268	48	8.63286	50	7.60886	1.53846	1.53846	1.53846	1.53846	2.66667	1.81703	1.25	1.25	1.42857	1.42857
2.7	60	4.58831	56	6.89775	52	8.99122	46	8.34771	57	9.87021	1.53846	1.53846	3.07692	2.08309	0	0	3.75	2.01556	4.28571	3.09453
2.75	46	6.34118	67	8.85854	41	5.88933	54	9.30195	65	11.3207	3.07692	2.08309	0	0	4	2.13809	1.25	1.25	2.85714	1.94105
2.8	49	6.06543	82	8.69361	44	8.15637	36	5.7308	49	7.87735	0	0	0	0	5.33333	3.63405	3.75	2.01556	1.42857	1.42857
2.85	33	5.85347	67	7.29455	40	7.67772	37	6.03062	46	8.83772	1.53846	1.53846	0	0	1.33333	1.33333	1.25	1.25	2.85714	1.94105
2.9	56	6.58547	47	6.03062	48	8.99122	51	8.00986	44	7.0487	3.07692	2.08309	3.07692	3.07692	2.66667	2.66667	3.75	2.01556	2.85714	2.85714
2.95	53	9.65456	47	10.4906	45	9.71976	40	7.10819	44	7.89403	4.61538	2.43252	1.53846	1.53846	1.33333	1.33333	1.25	1.25	2.85714	1.94105
3	53	8.24302	45	6.46855	47	6.84797	44	7.89403	41	6.87865	3.07692	3.07692	3.07692	2.08309	4	2.89499	1.25	1.25	4.28571	2.27608

## Sheet: Fig 3f
Non-tagged							Tagged								Non-tagged	Tagged
Sex (Vgat-Cre;CD1 mice)	30	40	60	80	107		Sex (Vgat-Cre;CD1 mice)	30	40	60	80	107		30	0.103448	0
M	0	0.003001	0	0	1		M	0	0	0.237078	0.25579	1		40	0.0517241	0
M	0.930869	1.00379	1.20201	1.68144	1		M	0	0	0	0.606502	1		60	0.0862069	0.148148
M	0.408866	0.385338	0.658059	0.820763	1		M	0	0.361117	0.591405	0.841155	1		80	0.258621	0.222222
M	1.16832	0.704265	0.798375	0.730741	1		M	0	0	0	1.17943	1		108	0.5	0.62963
M	0.532472	0.640819	1.13883	1.14226	1		M	0.50495	0.841584	0.50033	0.537905	1
M	0.179701	0.442073	0.687108	0.845529	1		M	0.943126	1.11229	1.51981	1.15841	1
M	1.08861	0.852321	0.828493	0.992938	1		M	0.486903	0.731496	0.737431	1.09249	1
M	0.892874	0.829536	0.774277	1.04957	1		F	0.65708	0.595715	0.93117	0.607485	1
F	0.456198	0.627403	0.76584	0.818595	1		F	0.045173	0.068913	0.324624	0.956211	1
F	0.645105	1.22424	1.35198	1.33785	1		F	0.72473	1.12824	1.21069	1.08255	1
F	0.133434	0.269127	0.30999	0.553012	1		F	0.104423	1.17548	1.76017	1.00737	1
F	0.362408	0.714783	0.670216	1.14169	1		F	0.866505	0.984926	1.14401	1.24333	1
F	1.46406	2.1013	3.03148	2.89323	1		F	0	0	0.069444	0.166667	1
F	0.059591	0.09815	0.320207	0.625497	1		F	0.444758	0.374488	0.546014	0.52423	1
F	0.66911	1.18485	1.71788	1.9295	1		F	0.057448	0.082301	0.281692	0.733999	1
F	0.378436	0.553642	0.869927	0.942759	1		F	0.617303	0.850164	1.05936	1.07085	1
F	0.223287	0.412229	0.687189	0.908243	1		F	0.932851	1.01146	1.54154	1.91265	1
F	0.058316	0.079002	0.683992	0.709217	1		M	0	0.088235	0.858158	0.426848	1
F	0.304321	0.703704	0.493827	0.895473	1		M	0.53968	0.545973	0.190066	0.872013	1
F	1.55906	1.37405	1.06041	0.971569	1		M	0.04178	0.224823	0.602785	0.831453	1
F	1.63406	1.34818	1.07061	0.972405	1		M	0	0	1.45388	2.50088	1
F	0.122637	0.454046	0.3315	0.507463	1		F	0	0	0	0	1
F	0.614326	0	0.739522	0.277778	1		F	0.084075	0	0.211474	0	1
F	0.798596	0.707484	1.16482	1.17748	1		F	0	0	0.091039	0.867697	1
F	0.26476	0.205081	0.422561	0.698485	1		F	0.426633	0.50521	0.507685	0.383913	1
F	0.072663	0.265956	0.33272	0.53063	1		F	0.371774	1.06858	1.62837	1.58039	1
M	0.519421	0.728871	1.04246	1.13764	1		F	0	0.216966	0.383106	0.257025	1
M	0.218786	0.828261	0.948556	1.04754	1
M	1.19459	0.972999	1.39353	1.35658	1
M	1.48062	1.49191	1.21064	1.19727	1
M	0.521797	0.708443	0.736334	0.829984	1
M	0.730747	0.707886	0.909367	0.990277	1
M	0.586055	0.786908	0.955732	1.011	1
M	0.730269	0.743886	0.713295	0.766257	1
M	0.263756	0.307078	0.379169	0.657459	1
M	0.465934	0.661434	1.163	1.35287	1
M	0.327368	0.534002	0.821053	0.881871	1
M	0.247126	0.607918	0.70977	0.826309	1
M	0.071429	0.529101	0.571429	0.719577	1
F	1.16217	0.896845	0.703007	0.814506	1
F	1.32622	1.16288	0.913569	0.888674	1
F	0.355136	0.562506	0.337783	1.41651	1
F	0.528899	1.07675	1.06003	1.23613	1
F	0.894279	0.927065	1.12853	1.07662	1
F	0.735215	1.01896	1.49262	1.71405	1
F	0.10662	0.42807	0.584616	0.826685	1
F	0.568341	0.869957	1.11215	0.864486	1
F	1.23991	1.64399	0.818745	0.991607	1
F	0.101098	0.221572	0.53998	0.774119	1
F	0.132004	0.175251	0.259128	0.369828	1
F	0.649307	0.698592	0.776776	1.05901	1
F	0.054012	0.003601	0.203341	0.349794	1
F	0.028075	0.0209	0.458006	0.370053	1
F	1.18091	1.46808	1.10298	1.53625	1
F	0.045207	0.080367	0.477477	0.742824	1
F	0.067655	0	0.21225	0.190722	1
F	0.968543	1.26297	1.20764	0.914853	1
F	0.064411	0.175066	0.01399	0.445074	1

## Sheet: Fig 3g
Sex (Vgat-Cre;CD1 mice)	Tagged	Sex (Vgat-Cre;CD1 mice)	Non-tagged
M	63.5978	M	63.0624
M	64.9248	M	63.812
M	68.223	M	58.8564
M	68.3346	M	58.5831
M	92.8474	M	62.5102
M	70.032	M	60.5158
M	65.1869	M	59.6377
F	67.3721	M	59.6057
F	65.9449	F	62.2378
F	79.7825	F	65.5618
F	95.5797	F	61.8986
F	97.4292	F	63.3516
F	80.6183	F	64.8071
F	67.9113	F	66.9855
F	67.523	F	65.7797
F	86.8864	F	69.4412
F	101.528	F	65.6342
M	73.0307	F	71.742
M	87.5167	F	66.5863
M	83.0791	F	66.8976
M	72.1771	F	69.1665
F	81.8003	F	71.3333
F	108	F	68.0421
F	95.103	F	70.3054
F	93.3654	F	74.8221
F	71.6082	F	67.2056
F	86.2782	M	66.6845
		M	68.5401
		M	62.2162
		M	107.796
		M	73.5784
		M	76.0658
		M	70.3974
		M	81.926
		M	86.9839
		M	71.8644
		M	75.8534
		M	83.2579
		M	72.5704
		F	78.7897
		F	73.3475
		F	79.2696
		F	83.2127
		F	69.1601
		F	67.3129
		F	66.7125
		F	78.0616
		F	72.6635
		F	73.2564
		F	77.1766
		F	77.9137
		F	81.2449
		F	84.7553
		F	93.0924
		F	88.8438
		F	85.5312
		F	93.8528
		F	90.3012

## Sheet: Fig 3h
Sex (Vgat-Cre;CD1 mice)	Tagged	Sex (Vgat-Cre;CD1 mice)	Non-tagged
M	1	M	1
M	1	M	0.287322
M	1	M	0.443691
M	1	M	0.247815
M	0.33304	M	0.36411
M	0.234145	M	0.695345
M	0.383432	M	0.135681
F	0.253357	M	0.150941
F	0.913559	F	0.37344
F	0.251088	F	0.353954
F	0.887994	F	0.764549
F	0.178602	F	0.518105
F	1	F	0.503904
F	0.455087	F	0.887521
F	0.891346	F	0.485024
F	0.268664	F	0.45092
F	0.344332	F	0.634939
M	1	F	0.889795
M	0.680579	F	0.533365
M	0.919791	F	0.232153
M	1	F	0.253851
F	1	F	0.78152
F	1	F	1
F	1	F	0.24934
F	0.445178	F	0.65964
F	0.628252	F	0.864518
F	1	M	0.373083
		M	0.654454
		M	0.1777
		M	0.197404
		M	0.314236
		M	0.171038
		M	0.266078
		M	0.167341
		M	0.582584
		M	0.487648
		M	0.506741
		M	0.603687
		M	0.866666
		F	0.246176
		F	0.197547
		F	0.614907
		F	0.40069
		F	0.115806
		F	0.399645
		F	0.807305
		F	0.323601
		F	0.335093
		F	0.816369
		F	0.766778
		F	0.239827
		F	0.992824
		F	0.959056
		F	0.211433
		F	0.913497
		F	1
		F	0.159846
		F	0.972406

## Sheet: Fig 3i
Direction	Tagged	Non-tagged
0	14.0222	17.6
30	12.0222	14.2667
60	10.9333	10.3333
90	7.02222	3.17778
120	0.266667	0.111111
150	0.333333	-0.0666667
180	-0.0444444	0.111111
210	0	0.0222222
240	-0.0666667	-0.466667
270	0.355556	0.0444444
300	8.04444	3.66667
330	11.9111	9.35556

## Sheet: Fig 3j
	Tagged		Non-tagged
Direction	Mean	SEM	Mean	SEM
0	0.906973	0.0698313	0.990197	0.0189902
30	1	0.0711858	1	0.0201171
60	0.892274	0.0629451	0.873711	0.0218193
90	0.617381	0.0592673	0.44641	0.0290259
120	0.349409	0.0672312	0.0508402	0.0303499
150	0.311539	0.0729949	0.0144526	0.0281369
180	0.342743	0.077956	-0.00517312	0.0286432
210	0.342717	0.0805483	0.00740178	0.0261708
240	0.327173	0.0854337	0.0372493	0.0286868
270	0.325971	0.0694221	0.103812	0.027335
300	0.620383	0.0560028	0.501483	0.0250894
330	0.862277	0.0680112	0.848643	0.0202364

## Sheet: Fig 3k
Sex (Vgat-Cre;CD1 mice)	Tagged	Sex (Vgat-Cre;CD1 mice)	Non-tagged
M	0.051399	M	0.821083
M	0.72046	M	0.574422
M	0.345036	M	0.404968
M	0.746838	M	0.648397
M	0.090985	M	0.685972
M	0.249891	M	0.725959
M	0.296832	M	0.650833
M	0.465082	M	0.685801
M	0.060395	M	0.471956
M	0.050366	M	0.677511
M	0.091955	M	0.5611
M	0.405313	M	0.266973
M	0.346423	M	0.257053
M	0.578273	M	0.495137
M	0.364073	M	0.402698
M	0.507701	M	0.564782
M	0.341707	M	0.597184
M	0.740708	M	0.731076
M	0.041206	M	0.73549
M	0.514513	M	0.585592
M	0.395088	M	0.679859
M	0.497408	M	0.6759
M	0.625924	M	0.59664
M	0.065037	M	0.68619
F	0.75902	M	0.732348
F	0.654401	M	0.758728
F	0.604783	M	0.434677
F	0.725025	M	0.665414
F	0.559412	M	0.539909
F	0.025911	M	0.670809
F	0.131451	M	0.726763
F	0.200413	M	0.677613
F	0.475614	M	0.766144
F	0.220053	M	0.093278
F	0.729856	M	0.233929
F	0.691277	M	0.730174
F	0.757189	M	0.760299
F	0.637211	M	0.641842
F	0.663945	M	0.66546
F	0.786801	M	0.299901
F	0.024689	M	0.721378
F	0.260384	M	0.677592
F	0.550598	M	0.659917
F	0.70954	M	0.07645
F	0.525186	M	0.085965
F	0.651761	M	0.576378
F	0.741574	M	0.320502
F	0.749843	M	0.78206
F	0.783218	M	0.666184
F	0.730519	M	0.05823
F	0.728838	M	0.602822
F	0.536509	M	0.721719
F	0.554602	M	0.180823
F	0.695482	M	0.280995
		M	0.754578
		M	0.053387
		M	0.561322
		M	0.414478
		M	0.599644
		M	0.063366
		M	0.464742
		M	0.553804
		M	0.696586
		M	0.709071
		M	0.793626
		M	0.09127
		M	0.077811
		M	0.174154
		M	0.329702
		M	0.282241
		M	0.519487
		M	0.741646
		M	0.787323
		M	0.670978
		M	0.794347
		M	0.720006
		M	0.712484
		M	0.777645
		M	0.772832
		M	0.758079
		M	0.788274
		M	0.67728
		M	0.668432
		M	0.767436
		M	0.804493
		M	0.813376
		M	0.752804
		M	0.675438
		M	0.747543
		M	0.739925
		M	0.678893
		M	0.71938
		M	0.765285
		M	0.655443
		M	0.731625
		M	0.67315
		M	0.685596
		M	0.774497
		M	0.793218
		M	0.786733
		M	0.788574
		M	0.801661
		M	0.795164
		M	0.841161
		M	0.698995
		M	0.749082
		M	0.604569
		M	0.679561
		M	0.724796
		M	0.643324
		M	0.657468
		M	0.244812
		M	0.646218
		M	0.680081
		M	0.794554
		M	0.701759
		M	0.660331
		M	0.740163
		M	0.694596
		M	0.633175
		M	0.7845
		M	0.717036
		M	0.707574
		M	0.297098
		M	0.139571
		M	0.216463
		M	0.708086
		M	0.71897
		M	0.249037
		M	0.706649
		M	0.157855
		M	0.128062
		M	0.062724
		M	0.737617
		M	0.039
		M	0.675307
		F	0.680379
		F	0.756921
		F	0.53737
		F	0.665
		F	0.596763
		F	0.028624
		F	0.770079
		F	0.680887
		F	0.743116
		F	0.72329
		F	0.807944
		F	0.764798
		F	0.619068
		F	0.587541
		F	0.663512
		F	0.748305
		F	0.739868
		F	0.74165
		F	0.665529
		F	0.690336
		F	0.672406
		F	0.695023
		F	0.613801
		F	0.715502
		F	0.740826
		F	0.391497
		F	0.751587
		F	0.725309
		F	0.810358
		F	0.772844
		F	0.734886
		F	0.735361
		F	0.670791
		F	0.734523
		F	0.730249
		F	0.766181
		F	0.765831
		F	0.745024
		F	0.775913
		F	0.692441
		F	0.350434
		F	0.790205
		F	0.741
		F	0.680642
		F	0.677923
		F	0.680951
		F	0.703942
		F	0.697071
		F	0.753165
		F	0.751099
		F	0.732889
		F	0.655717
		F	0.685406
		F	0.77746
		F	0.725877
		F	0.466713
		F	0.591964
		F	0.758958
		F	0.731032
		F	0.752709
		F	0.757478

[truncated: 1 more sheets: Fig 3l]
