# Supplementary material for: An inhibitory brainstem pathway reduces visual detection during background motion
Source: Nat Commun. 2026 May 7;17:6168. doi: 10.1038/s41467-026-72619-x (PMC13365429; doi:10.1038/s41467-026-72619-x)
Supplement: Supplementary file 9 — Source Data [file 41467_2026_72619_MOESM9_ESM.zip › Source data Fig4.xlsx]

## Sheet: Fig 4b
	0		30		40		60		80		107
Time (s)	Mean	SEM	Mean	SEM	Mean	SEM	Mean	SEM	Mean	SEM	Mean	SEM
0.025	0	0	0	0	1.25	1.25	1.42857	1.42857	1.53846	1.53846	5	2.88675
0.075	0	0	0	0	0	0	0	0	0	0	1.25	1.25
0.125	1.33333	1.33333	0	0	2.5	1.70782	1.42857	1.42857	0	0	0	0
0.175	0	0	0	0	0	0	0	0	0	0	0	0
0.225	4	2.89499	0	0	0	0	0	0	0	0	2.5	1.70782
0.275	4	2.13809	0	0	0	0	2.85714	2.85714	1.53846	1.53846	1.25	1.25
0.325	2.66667	2.66667	1.17647	1.17647	0	0	1.42857	1.42857	1.53846	1.53846	0	0
0.375	1.33333	1.33333	0	0	0	0	0	0	0	0	2.5	1.70782
0.425	0	0	0	0	1.25	1.25	0	0	1.53846	1.53846	1.25	1.25
0.475	0	0	0	0	0	0	1.42857	1.42857	0	0	0	0
0.525	9.33333	3.30464	30.5882	5.17847	21.25	3.85951	10	3.47677	12.3077	5.32939	11.25	3.63719
0.575	61.3333	7.16251	74.1176	6.58981	60	7.74597	41.4286	6.4499	52.3077	5.32939	38.75	7.6308
0.625	118.667	11.6237	85.8824	8.36039	83.75	9.52519	62.8571	8.08122	67.6923	6.21762	46.25	5.97739
0.675	116	9.60159	90.5882	8.06548	90	8.75595	62.8571	6.90824	41.5385	6.18581	51.25	6.57489
0.725	100	8.28079	80	6.64211	86.25	6.76233	58.5714	7.4019	27.6923	6.21762	47.5	7.04154
0.775	106.667	8.65567	81.1765	5.80836	70	7.30297	41.4286	7.4019	24.6154	4.61538	50	4.08248
0.825	84	7.85584	80	9.23548	51.25	7.0637	35.7143	8.16817	26.1538	4.74186	41.25	6.70043
0.875	94.6667	7.16251	69.4118	7.69217	43.75	7.35272	27.1429	7.7338	18.4615	2.73771	45	6.19139
0.925	81.3333	8.61155	81.1765	6.96009	35	5	31.4286	8.04227	23.0769	6.73535	30	5.47723
0.975	74.6667	9.25134	78.8235	6.7455	42.5	5.12348	30	5.0274	26.1538	6.55729	31.25	6.57489
1.025	64	6.23355	50.5882	5.7183	25	4.65475	21.4286	4.42981	16.9231	4.44116	22.5	7.27438
1.075	16	3.49149	17.6471	7.25225	13.75	3.52077	5.71429	2.50588	0	0	2.5	1.70782
1.125	8	3.26599	17.6471	3.78944	10	3.65148	4.28571	2.27608	0	0	7.5	3.59398
1.175	17.3333	5.47433	1.17647	1.17647	7.5	4.03113	10	3.47677	0	0	3.75	2.01556
1.225	21.3333	5.33333	2.35294	1.61095	6.25	3.0104	15.7143	3.73788	4.61538	2.43252	8.75	3.63719
1.275	10.6667	2.66667	5.88235	3.32756	1.25	1.25	8.57143	3.45412	6.15385	4.74186	5	2.88675
1.325	6.66667	3.18728	2.35294	1.61095	1.25	1.25	14.2857	4.88486	0	0	1.25	1.25
1.375	8	3.80476	3.52941	3.52941	0	0	7.14286	4.50013	7.69231	4.25981	3.75	2.01556
1.425	4	2.13809	2.35294	1.61095	5	3.87298	8.57143	5.82314	1.53846	1.53846	1.25	1.25
1.475	4	2.89499	3.52941	2.56406	8.75	4.46047	5.71429	2.50588	1.53846	1.53846	1.25	1.25

## Sheet: Fig 4c
	Norm. SUA					% suppression
Sex (Vgat-Cre;CD1 mice)	30	40	60	80	107	30	40	60	80	107
F	0.284218	0.180562	0.246322	0.319745	0.056844	71.5782	81.9438	75.3678	68.0255	94.3156
F	0.386211	0.58111	0.060981	0.457355	0.320149	61.3789	41.889	93.9019	54.2645	67.9851
F	0.278521	1.4008	-0.27852	0.39167	0.313336	72.1479	-40.0795	127.852	60.833	68.6664
F	0.633853	0.53447	0.622328	0.609363	0.539351	36.6147	46.553	37.7672	39.0637	46.0649
F	0.624867	0.213427	0.216688	0.657622	0.340149	37.5133	78.6573	78.3312	34.2378	65.9851
F	0.898057	0.750882	0.765502	0.56667	0.507021	10.1943	24.9118	23.4498	43.333	49.2979
F	0.753088	0.192473	0.467434	0.730365	0.350575	24.6912	80.7527	53.2566	26.9635	64.9425
F	0.440087	0.288333	0.478025	0.721915	0.465974	55.9913	71.1667	52.1975	27.8085	53.4026
F	0.550322	1.03714	0.928668	0.353778	-0.24652	44.9678	-3.7145	7.1332	64.6222	124.652
F	0.759185	0.994794	1.14859	1.14439	0.970155	24.0815	0.5206	-14.8594	-14.4387	2.9845
F	0.508944	0.484708	0.627091	0.218119	0.590203	49.1056	51.5292	37.2909	78.1881	40.9797
F	0.800652	0.213507	0.300245	0.37745	0.762974	19.9348	78.6493	69.9755	62.255	23.7026
F	0.272865	0.576049	0.750379	0.311846	0.032102	72.7135	42.3951	24.9621	68.8154	96.7898
F	1.02992	1.14875	0.713019	0.458369	0.083885	-2.9916	-14.8753	28.6981	54.1631	91.6115
F	0.834559	0.815038	0.746711	0.640038	0.75963	16.5441	18.4962	25.3289	35.9962	24.037
F	0.615259	0.731177	0.50157	0.527365	0.660892	38.4741	26.8823	49.843	47.2635	33.9108
F	0.452289	0.304125	0.675509	0.350914	0.288988	54.7711	69.5875	32.4491	64.9086	71.1012
F	0.696193	0.748735	0.88666	0.658662	0.667603	30.3807	25.1265	11.334	34.1338	33.2397
F	0.908233	1.19206	0.478951	0.218949	-0.45078	9.1767	-19.2056	52.1049	78.1051	145.078
F	1.19483	0.957636	0.640918	0.564321	0.553927	-19.4828	4.2364	35.9082	43.5679	44.6073
F	1.1502	1.01441	1.0873	0.84211	0.710417	-15.0199	-1.4412	-8.7298	15.789	28.9583
F	0.612843	0.980548	0.344724	0.236382	0.259557	38.7157	1.9452	65.5276	76.3618	74.0443
F	0.157734	0.09464	0.603332	0.243361	0.334025	84.2266	90.536	39.6668	75.6639	66.5975
F	-0.40222	0.268147	0.301666	-0.34476	0	140.222	73.1853	69.8334	134.476	100
F	-0.31089	0.497424	0.409709	-0.19415	0.075241	131.089	50.2576	59.0291	119.415	92.4759
F	0.645039	0	0.580535	0.91227	0.136597	35.4961	100	41.9465	8.773	86.3403
F	0.565926	0.848888	0.891333	0.509333	0.838901	43.4074	15.1112	10.8667	49.0667	16.1099
F	0.270962	-0.60966	-0.52624	0.040644	-0.07316	72.9038	160.966	152.624	95.9356	107.316
F	0.813605	0.587177	0.552637	0.583339	0.697705	18.6395	41.2823	44.7363	41.6661	30.2295
M	0.053724	0.176975	0.556206	0.107449	0.188036	94.6276	82.3025	44.3794	89.2551	81.1964
M	0.273738	0.726901	0.754505	0.540959	0.319361	72.6262	27.3099	24.5495	45.9041	68.0639
M	0.947529	0.811217	0.861747	0.715363	0.803876	5.2471	18.8783	13.8253	28.4637	19.6124
M	1.36748	0.482641	1.52836	0.341871	0	-36.7483	51.7359	-52.8363	65.8129	100
M	0.758784	1.07123	1.04376	0.758784	0.350208	24.1216	-7.1225	-4.3757	24.1216	64.9792
M	0.8364	0.7872	0.993371	0.935971	0.866271	16.36	21.28	0.6629	6.4029	13.3729
M	0.549555	0.991355	0.948252	0.824333	0.73274	45.0445	0.8645	5.1748	17.5667	26.726
M	0.18832	0.088621	0	0.18832	0.14124	81.168	91.1379	100	81.168	85.876
M	0.489262	0.682195	0.613223	0.4015	0.37574	51.0738	31.7805	38.6777	59.85	62.426
M	0.619279	0.505315	0.409817	0.505315	0.41124	38.0721	49.4685	59.0183	49.4685	58.876
M	0.671616	0.878415	0.594789	0.495657	0.501853	32.8384	12.1585	40.5211	50.4343	49.8147
M	1.14033	0.181004	0	0.362008	0.458166	-14.0325	81.8996	100	63.7992	54.1834
M	0.04343	0.112597	0.034063	0.24128	0.162864	95.657	88.7403	96.5937	75.872	83.7136
M	1.14385	0.856954	0.833194	0.95626	1.09535	-14.3848	14.3046	16.6806	4.374	-9.5349
M	0.538884	0.384917	0.596621	0.486211	0.938235	46.1116	61.5083	40.3379	51.3789	6.1765
M	0.69548	0.128793	-0.79851	0.244028	-0.16099	30.452	87.1207	179.851	75.5972	116.099
M	0.439237	0.528196	0.339158	0.13461	0.250198	56.0763	47.1804	66.0842	86.539	74.9802
M	0.629585	0.730318	0.768093	0.954318	0.865679	37.0415	26.9682	23.1907	4.5682	13.4321
M	0.383589	0.4503	0.483655	0.403778	0.646263	61.6411	54.97	51.6345	59.6222	35.3737
M	0.478353	0.450214	0.787875	1.24401	0.70346	52.1647	54.9786	21.2125	-24.4013	29.654
M	0	0.191452	0.574357	0.302293	0	100	80.8548	42.5643	69.7707	100
M	0.426523	0.380274	0.48305	0.297511	0.327601	57.3477	61.9726	51.695	70.2489	67.2399
M	0.658883	0.484908	0.533029	0.596151	0.573747	34.1117	51.5092	46.6971	40.3849	42.6253
M	0.047875	0.388323	0.340447	0.078392	-0.0399	95.2125	61.1677	65.9553	92.1608	103.99
M	1.88848	0.161408	0.629493	0.509711	0.585106	-88.8479	83.8592	37.0507	49.0289	41.4894
M	0.900961	0.887161	1.01728	1.06044	0.985734	9.9039	11.2839	-1.7278	-6.0443	1.4266
M	0.21582	0.418945	0.177734	-0.17373	0.285644	78.418	58.1055	82.2266	117.373	71.4356
M	0.988195	0.841115	0.983599	0.957957	1.06863	1.1805	15.8885	1.6401	4.2043	-6.863
M	0.093551	0.07484	0.318072	0.413592	0.526222	90.6449	92.516	68.1928	58.6408	47.3778
M	0.388496	2.00225	1.31491	1.3212	0.597686	61.1504	-100.225	-31.4909	-32.12	40.2314
M	0.999525	0.384433	-0.30755	-0.4856	0	0.0475	61.5567	130.755	148.56	100
M	0.530673	0.500057	0.714367	0.451179	0.420966	46.9327	49.9943	28.5633	54.8821	57.9034
M	0.58276	0.699313	0.539053	0.245373	0.173007	41.724	30.0687	46.0947	75.4627	82.6993
M	0.143263	0.060135	0.033826	-0.03383	0.270607	85.6737	93.9865	96.6174	103.383	72.9393
M	0.466693	0.544476	0.116673	0.408357	0.466693	53.3307	45.5524	88.3327	59.1643	53.3307
M	0.656494	0.398278	0.28337	0.339075	0.486814	34.3506	60.1722	71.663	66.0925	51.3186
M	0.261382	0.864014	0.694297	0.277719	0	73.8618	13.5986	30.5703	72.2281	100
M	0.526914	0.346185	-0.17039	0.073023	0.048682	47.3086	65.3815	117.039	92.6977	95.1318
M	0.689126	0.685832	0.692831	0.574734	0.936896	31.0874	31.4168	30.7169	42.5266	6.3104
M	0.528058	0.268542	0.442375	0.539482	0.798433	47.1942	73.1458	55.7625	46.0518	20.1567
M	0.780152	0.620472	0.261762	0.174508	0.654404	21.9848	37.9528	73.8238	82.5492	34.5596
M	0.407628	0.29614	-0.09995	-0.13326	0.366473	59.2372	70.386	109.995	113.326	63.3527
M	0.20686	0.148852	0.209323	0.251187	0.18839	79.314	85.1148	79.0677	74.8813	81.161
M	0.545152	0.34072	0.708698	0.601128	0.126553	45.4848	65.928	29.1302	39.8872	87.3447
M	0.497704	0.669986	0.447934	0.337728	0.462154	50.2296	33.0014	55.2066	66.2272	53.7846
M	-0.01782	0.21385	0.115835	0.057918	0.057918	101.782	78.615	88.4165	94.2082	94.2082
M	0.480151	0.790837	0.832262	0.55084	0.707067	51.9849	20.9163	16.7738	44.916	29.2933

## Sheet: Fig 4e
	Flash + stat. grat.		0		90		180		270
Time (s)	Mean	SEM	Mean	SEM	Mean	SEM	Mean	SEM	Mean	SEM
0.025	0	0	0	0	0	0	1.25	1.25	1.25	1.25
0.075	0	0	1.33333	1.33333	0	0	0	0	0	0
0.125	0	0	0	0	0	0	1.25	1.25	0	0
0.175	0	0	0	0	0	0	0	0	0	0
0.225	1.53846	1.53846	0	0	0	0	0	0	0	0
0.275	0	0	1.33333	1.33333	0	0	0	0	1.25	1.25
0.325	0	0	0	0	0	0	0	0	0	0
0.375	0	0	0	0	0	0	0	0	0	0
0.425	0	0	0	0	0	0	0	0	1.25	1.25
0.475	1.53846	1.53846	0	0	0	0	0	0	0	0
0.525	0	0	2.66667	1.81703	1.33333	1.38013	0	0	0	0
0.575	0	0	0	0	0	0	0	0	0	0
0.625	0	0	1.33333	1.33333	1.33333	1.38013	0	0	0	0
0.675	0	0	0	0	9.33333	4.4569	0	0	11.25	3.63719
0.725	1.53846	1.53846	0	0	17.3333	6.34603	0	0	21.25	4.64354
0.775	0	0	0	0	13.3333	4.36436	1.25	1.25	13.75	3.966
0.825	1.53846	1.53846	0	0	8	2.71052	1.25	1.25	7.5	2.5
0.875	1.53846	1.53846	1.33333	1.33333	2.66667	1.8808	2.5	2.5	1.25	1.25
0.925	0	0	0	0	0	0	0	0	0	0
0.975	0	0	0	0	0	0	1.25	1.25	0	0
1.025	0	0	1.33333	1.33333	0	0	0	0	0	0
1.075	0	0	0	0	0	0	0	0	0	0
1.125	0	0	1.33333	1.33333	1.33333	1.38013	0	0	0	0
1.175	0	0	0	0	1.33333	1.38013	0	0	0	0
1.225	0	0	0	0	0	0	0	0	0	0
1.275	0	0	2.66667	1.81703	1.33333	1.38013	0	0	0	0
1.325	0	0	0	0	0	0	0	0	0	0
1.375	0	0	0	0	0	0	0	0	0	0
1.425	0	0	0	0	0	0	0	0	0	0
1.475	0	0	1.33333	1.33333	0	0	0	0	1.25	1.25

## Sheet: Fig 4f
	Norm. SUA				% suppression
Sex (Vgat-Cre;CD1 mice)	0	90	180	270	0	180
M	1.01367	0.890435	0.916624	0.898997	-1.3665	8.3376
M	0.519973	0.538389	0.682464	0.688297	48.0027	31.7536
M	0.700461	0.567742	0.842505	0.962779	29.9539	15.7495
M	0.140659	0.246154	0.41991	0.265089	85.9341	58.009
M	-0.02557	0.28877	0.120321	0.312834	102.557	87.9679
M	0.611413	0.138107	0.43734	0.184143	38.8587	56.266
M	0.24375	0.229412	0.123529	0.352941	75.625	87.6471
M	0.529891	0.606138	0.820972	0.682864	47.0109	17.9028
F	0.188652	0.546934	0.565957	0.428035	81.1348	43.4043
F	0.466667	0.264706	0.6	0.411765	53.3333	40
F	0.182963	0.73268	0.211111	0.434641	81.7037	78.8889
F	0.413043	0.461637	0.578261	0.80179	58.6957	42.1739
F	0.337778	0.703704	0.750617	0.629194	66.2222	24.9383
F	-0.10857	0.255462	0.325714	0.191597	110.857	67.4286
F	0.912796	0.750209	1.10367	0.827014	8.7204	-10.3673
F	0.92549	1.12803	0.610294	0.777778	7.451	38.9706
F	1.03439	0.48433	0.944444	0.962963	-3.4392	5.5556
F	0.494118	0.323875	0.123529	0.437647	50.5882	87.6471
F	0.760396	0.723355	0.787129	0.855446	23.9604	21.2871
F	0.72	0.573529	0.975	0.775	28	2.5
F	0.26087	0.168798	0.26087	0.382609	73.913	73.913
F	0.88	0.564706	0.8	0.746667	12	20
F	0.053172	0.336754	0.233538	0.159515	94.6828	76.6462
F	0.104779	0.733456	0.295848	0.419118	89.5221	70.4152
F	0.982044	1.0122	1.08749	0.959425	1.7956	-8.7488
F	0.768382	0.488971	0.843714	0.558824	23.1618	15.6286
F	0.940104	-0.29688	0.372549	-0.04948	5.9896	62.7451
F	0.859259	0.670476	0.924444	0.65641	14.0741	7.5556
F	1.07207	1.08549	1.00798	0.926641	-7.2072	-0.7979
F	0.424242	0.233766	0.509091	0.223776	57.5758	49.0909
F	0.55814	0.186047	0.446512	0.400716	44.186	55.3488
F	0.272727	0.737374	0.169697	0.695187	72.7273	83.0303
F	0.5	0.42328	0.126984	0.380952	50	87.3016
F	0.428571	0.269841	0.247619	0.285714	57.1429	75.2381
F	0.269841	0.359788	0.448677	0.679739	73.0159	55.1323
F	0.767857	0.642857	0.433929	0.410714	23.2143	56.6071
F	0.195195	0.606499	0.622185	0.314752	80.4805	37.7815
F	0.665476	0.315051	0.565848	0.348214	33.4524	43.4152
F	0.221053	0.66	0.22	0.484211	77.8947	78
F	0.176471	0.438596	0.269608	0.504902	82.3529	73.0392
F	1.02128	1.1467	1.0413	1.10138	-2.1277	-4.1302
F	0.42577	0.421053	0.582633	0.64986	57.423	41.7367
F	0.099435	0.295115	0.414756	0.29661	90.0565	58.5244
M	0.32967	0.464286	0.47619	0.507937	67.033	52.381
M	0.251969	-0.31496	-0.05039	0.16098	74.8031	105.039
M	0.372366	0.573248	0.509554	0.82661	62.7634	49.0446
M	0.487663	0.415094	0.52327	0.570231	51.2337	47.673
M	0.342857	0.426667	1.00392	1.10769	65.7143	-0.3922
M	0.796154	1.06968	0.619005	1.00452	20.3846	38.0995
M	-0.09325	-0.18513	-0.10879	0.082281	109.325	110.879
M	-0.00898	-0.71339	0.044917	-0.1189	100.898	95.5083
M	-0.19603	0.758403	0.422222	0.013305	119.603	57.7778
M	0.096508	0.127731	0.458413	-0.31933	90.3492	54.1587
M	-0.11176	0.657439	0.596078	0.624567	111.176	40.3922
M	0.350355	0.404255	0.997163	0.166458	64.9645	0.2837
M	0.341799	-0.24837	0.48254	0.42577	65.8201	51.746
M	0.54375	0.512868	0.5625	0.1875	45.625	43.75
F	0.28022	0.519724	0.345085	0.5	71.978	65.4915
F	0.328767	0.26108	0.328767	0.378082	67.1233	67.1233
F	0.746218	0.169056	0.592437	0.605042	25.3782	40.7563
F	0.2625	0.264706	0.65625	-0.075	73.75	34.375
F	0.8025	0.946324	0.99375	0.84	19.75	0.625
F	0.245783	0.408	0.51506	0.607229	75.4217	48.494
F	0.181818	0.497326	0.204545	0.181818	81.8182	79.5455
F	0.240137	0.504288	0.429245	0.772134	75.9863	57.0755
F	0.569378	0.669856	0.092105	0.510121	43.0622	90.7895
F	0.511586	0.648841	0.343137	0.432881	48.8414	65.6863
F	0.777778	0.070707	0.388889	0.628205	22.2222	61.1111
F	-0.17992	-0.07197	0.270945	0.215909	117.992	72.9055
F	0.930233	0.292359	0.669767	0.400716	6.9767	33.0233
F	0.736842	0.571429	0.729825	0.518219	26.3158	27.0175
F	0.581395	0.251163	0.481395	0.790698	41.8605	51.8605
F	1.07471	0.997947	0.82069	0.954023	-7.4713	17.931
F	0.062684	0.225664	0.310914	0.309735	93.7316	68.9086
F	0.085859	0.367965	0.257576	0.454545	91.4141	74.2424
F	0.832162	0.689361	0.540398	0.62983	16.7838	45.9602
F	0.29419	0.485583	0.551606	0.268349	70.581	44.8394
F	0.92921	0.588733	0.762242	0.665915	7.079	23.7758
F	0.547072	0.164789	0.519718	0.360267	45.2928	48.0282
F	1.05	1.05	0.6	0.2625	-5	40
F	0.746218	0.784034	0.950022	1.05882	25.3782	4.9978
F	0.432281	0	0.127141	0.149123	56.7719	87.2859
