# Supplementary material for: An inhibitory brainstem pathway reduces visual detection during background motion
Source: Nat Commun. 2026 May 7;17:6168. doi: 10.1038/s41467-026-72619-x (PMC13365429; doi:10.1038/s41467-026-72619-x)
Supplement: Supplementary file 9 — Source Data [file 41467_2026_72619_MOESM9_ESM.zip › Source data Fig5.xlsx]

## Sheet: Fig5b
	Flash + stat. grat.		Flash + mov. grat.		Flash + mov.grat. LED on
Time (s)	Mean	SEM	Mean	SEM	Mean	SEM
0.025	0	0	0	0	3.07692	2.08309
0.075	0	0	0	0	0	0
0.125	0	0	0	0	0	0
0.175	0	0	1.42857	1.42857	0	0
0.225	0	0	0	0	0	0
0.275	0	0	0	0	1.53846	1.53846
0.325	0	0	0	0	0	0
0.375	0	0	0	0	0	0
0.425	0	0	0	0	0	0
0.475	0	0	0	0	0	0
0.525	0	0	0	0	0	0
0.575	45.4545	10.8321	21.4286	3.88209	38.4615	6.5873
0.625	23.6364	9.45163	21.4286	4.19314	23.0769	5.92524
0.675	10.9091	5.33333	2.85714	1.94105	15.3846	4.61538
0.725	12.7273	7.91623	5.71429	3.88209	9.23077	3.66227
0.775	5.45455	3.05505	1.42857	1.42857	10.7692	4.86504
0.825	1.81818	2	1.42857	1.42857	0	0
0.875	0	0	1.42857	1.42857	6.15385	3.49697
0.925	3.63636	4	2.85714	1.94105	0	0
0.975	5.45455	3.05505	1.42857	1.42857	3.07692	2.08309
1.025	1.81818	2	5.71429	2.50588	1.53846	1.53846
1.075	3.63636	2.66667	1.42857	1.42857	3.07692	2.08309
1.125	5.45455	3.05505	0	0	3.07692	2.08309
1.175	1.81818	2	1.42857	1.42857	0	0
1.225	0	0	0	0	3.07692	2.08309
1.275	0	0	1.42857	1.42857	1.53846	1.53846
1.325	0	0	4.28571	2.27608	1.53846	1.53846
1.375	1.81818	2	0	0	0	0
1.425	1.81818	2	0	0	4.61538	2.43252
1.475	0	0	0	0	0	0

## Sheet: Fig5c
Sex (Vgat-Cre;CD1 mice)	LED off	LED on
M	-1.38889	4.7619
M	0.555556	0.952381
M	-0.83333	0
M	11.6667	4.7619
M	7.56614	13.1481
M	17.8175	22.6852
M	31.8783	23.1305
M	10.0661	6.50794
M	12.8175	3.39506
M	7.77778	9.68254
M	50.8106	46.4661
M	37.2249	38.4645
M	0.324074	0.37037
M	-7.17593	0.740741
M	7.0148	8.50309
M	0.185185	13.3333
M	9.24882	7.94753
M	1.30855	0.66358
M	1.35031	2.22222
M	4.375	3.88117
F	6.42424	3.35043
F	-0.06061	0.444444
F	19.2677	47.292
F	-0.59259	-0.18234
F	8.40236	8.45869
F	51.3137	54.0265
F	24.4716	21.3968
F	14.9206	24.4656
F	1.79543	7.7672
F	2.35875	2.55556
F	3.76623	6.2611
F	1.42857	5.6536
F	11.0606	12.7862
F	10.2597	8.38738
F	-0.95238	-0.09804
F	49.6065	37.1154
F	1.11111	2.13675
F	7.98611	4.43122
F	3.65741	6.16402
F	3.35648	3.08201
F	5.55556	3.33333
F	1.64352	3.29365
F	-0.9596	0.08547
F	-1.36364	4.10256
F	-1.56566	4.44444
F	4.24242	5.60779
F	7.71044	12.0513
F	24.3771	32.1178
F	13.628	11.0114
M	1.11111	3.21212
M	2.81481	8.37879
M	3.14815	4.78788
M	2.35043	2.12454
M	73.7293	89.3541
M	-0.19088	-0.12536
M	-0.19599	0.285948
M	2.9429	4.08497
M	7.36111	6.66667
M	4.31636	2.22631
M	4.1142	5.66176
M	8.55219	6.19658
M	9.14875	7.80821
M	11.1128	9.50466
M	4.68963	2.51101
M	1.46465	3.88889
M	2.88119	5.32828
M	2.48148	2.76768
M	3.12963	4.94613
M	46.6667	38.7778
M	-2.22222	0
M	9.96296	4.44613
M	2.22222	10.3333
M	23.6296	27.939
M	3.11111	6.22222
M	22.8942	18.8095
M	0.396825	0.952381
M	9.04762	7.61905
M	-0.95238	0
M	9.04762	10.4762
M	97.1005	84.9206
M	53.2804	49.7619
M	1.30556	2.71895
M	10.0485	22.2936
M	0.944444	1.98693
M	8.59205	7.55093
M	2.38807	4.68164
M	10.2469	11.8951
M	2.96296	2.28956
M	16.9259	10.3816
M	0.740741	3.16498
M	-0.28395	0.238095
M	1.75309	1.5408
M	4.44444	4.84849
M	0.901235	2.39859
F	4.07937	10.5185
F	-0.22487	3.33333
F	61.537	72.8148
F	12.2751	21.1852
F	34.3757	57.5926
F	-3	-1.11111
F	-0.10847	1.92593
F	-0.77778	1.33333
F	1.79012	6.9321
F	11.4286	11.6667
F	3.00977	1.43849
F	5.07937	2.62897
F	1.90476	1.51786
F	8.47375	5.32738
F	34.2064	49.7718
F	49.7941	40.4973
F	0.686536	0.895944
F	37.3737	39.0142
F	10.9091	14.2222
M	1.52778	3.0303
M	2.36111	1.66667
M	6.66667	7.42424
M	2.91667	2.72727
M	8.19444	12.5758
M	2.77778	2.42424
M	2.08333	0.606061
M	9.72222	11.5152
M	2.36111	4.84848
M	15.1389	15
M	3.88889	3.48485
M	2.63889	4.24242
M	12.9167	19.5455
M	1.66667	0.757576
M	7.36111	8.93939
M	-0.138889	1.9697
M	9.58333	10.303
M	0.350877	0.833333
M	4.91228	6.04167
M	1.57895	1.45833
M	-0.701754	1.04167
M	18.2456	22.9167
M	1.05263	2.5
M	0.350877	7.70833
M	27.193	29.7917
M	7.19298	8.54167
M	4.73684	6.875
M	3.68421	3.125
M	0	0
M	58.9583	51.2963
M	5.41667	5.37037
M	-5.83333	-2.59259
M	0.625	4.25926
M	-0.208333	0
M	60	60.7407
M	0.625	4.81481
M	0.625	1.66667
M	5.20833	2.22222
M	2.91667	4.81481
M	0.625	1.66667
M	-1.66667	2.22222
M	0.416667	0.740741
M	4.33333	12.6667
M	1	1
M	6	6
M	3	6
M	3.66667	4.66667
M	10	14.3333
M	3.33333	2
M	2.33333	4
M	7.11111	12.3333
M	0.888889	7.66667
M	7.77778	4
M	3.55556	6
M	0	1.33333
M	8.66667	13.3333
M	2.22222	6
M	4.22222	10
M	2.22222	6.66667
M	1.11111	4.33333
M	6.88889	16
M	1.77778	4.66667
M	16.8889	14.6667
M	5.77778	8.66667
M	5.33333	6
M	1.11111	1.66667
M	4	9.66667
M	1.11111	2
M	3.33333	9
M	3.33333	2.87879
M	1.15942	1.81818
M	1.88406	2.87879
M	6.52174	5.75758
M	5.50725	5.30303
M	2.17391	1.81818
M	12.6087	11.8182
M	3.91304	3.63636
M	4.49275	2.27273
M	2.31884	4.39394
M	2.31884	3.78788
M	2.31884	1.81818
M	8.84058	9.24242
M	0.724638	1.36364
M	6.66667	4.39394
M	3.19444	6.66667
M	9.30556	8.48485
M	1.38889	1.06061
M	-0.277778	1.51515
M	6.11111	5.90909
M	0.833333	3.0303
M	4.30556	5.45455
M	1.66667	0.30303
M	2.77778	0.606061
M	-0.277778	1.36364
M	2.57576	3.58974
M	3.48485	1.15385
F	48.125	35.99
F	3.93939	4.06318
F	14.2424	23.5608
M	16.6667	18.5053
F	2.91667	3.86243
F	2.32323	3.79392
M	5.37892	0.553521
M	2.50617	0.0449346
M	4.05249	9.39394
M	0.524044	6.04377
M	2.07407	2.16993
M	7.33333	4.57516
M	3.25397	1.74603
M	0.243386	2.06349
M	5.18519	6.06061
M	9.87654	7.36011
F	4.07937	11.3333
F	1.89947	1.25926
F	63.8651	40.4784
M	5.13889	2.42424
M	5.13889	5.60606
M	7.36111	7.42424
M	3.19444	6.21212
M	14.9123	15.625
M	-0.175439	0
M	4.03509	2.5
M	2.10526	1.66667
M	6.31579	5.41667
M	0.208333	1.48148
M	0	0.37037
M	2.5	1.2963
M	3.75	2.77778
M	10.4167	12.2222
M	-1.875	-0.740741
M	0.208333	-0.37037
M	13.125	11.2963
M	2.70833	2.77778
M	2.91667	7.03704
M	1.25	4.62963
M	0.416667	-0.185185
M	0.833333	1.11111
M	6.33333	9.33333
M	1	2.33333
M	5.66667	7.66667
M	4.33333	5
M	3.33333	4.66667
M	1.33333	2
M	19.1111	15
M	7.55556	16
M	3.33333	3
M	2	1
M	4.66667	8.66667
M	1.01449	1.21212
M	1.01449	0.757576
M	-1.15942	1.51515
M	2.02899	3.63636
M	4.49275	3.18182
M	2.17391	2.72727
M	3.04348	3.18182
M	10.4167	8.0303
M	6.11111	6.51515
M	2.22222	0.454545
M	4.58333	0.909091
M	4.58333	2.27273
M	0	0.909091
M	0.416667	1.81818
M	8.63636	7.69231
F	22.601	47.6852
M	0.987654	0.37037
F	2.61574	2.12963
F	1.01852	1.90476
M	57.7222	53.4646
F	4.60317	2.62897
F	-1.21212	1.92593

## Sheet: Fig5d
Sex (Vgat-Cre;CD1 mice)	Flash + stat. grat.	Flash + mov. grat.	Flash + mov.grat. LED on
M	1	-0.375	1.28571
M	1	0.276316	0.473684
M	1	-0.26923	0
M	1	0.75	0.306122
M	1	0.56746	0.986111
M	1	0.559385	0.712209
M	1	1.08436	0.786802
M	1	0.820485	0.530458
M	1	1.26999	0.336391
M	1	0.893617	1.11246
M	1	0.598424	0.547256
M	1	0.565817	0.584658
M	1	0.125793	0.143763
M	1	-0.57785	0.059649
M	1	1.54426	1.8719
M	1	0.010038	0.722764
M	1	1.01439	0.871665
M	1	0.133472	0.067685
M	1	0.185289	0.304933
M	1	0.519567	0.460921
F	1	0.627484	0.327251
F	1	-0.02213	0.162319
F	1	0.228277	0.5603
F	1	-0.13827	-0.04255
F	1	0.720202	0.725031
F	1	0.582217	0.612997
F	1	0.731537	0.63962
F	1	0.746032	1.22328
F	1	0.418933	1.81235
F	1	0.192364	0.208414
F	1	0.288318	0.479309
F	1	0.295302	1.16866
F	1	0.414773	0.479481
F	1	0.460641	0.376576
F	1	-0.13538	-0.01394
F	1	0.668851	0.500432
F	1	0.533333	1.02564
F	1	0.931713	0.516975
F	1	0.187331	0.315718
F	1	0.512626	0.470707
F	1	0.729167	0.4375
F	1	0.300121	0.601449
F	1	-0.12426	0.011068
F	1	-0.14066	0.423187
F	1	-0.154	0.437158
F	1	0.436364	0.576801
F	1	0.665649	1.0404
F	1	1.55875	2.05371
F	1	1.07589	0.869321
M	1	0.143014	0.413441
M	1	0.257091	0.765276
M	1	0.986167	1.49982
M	1	0.218407	0.197417
M	1	0.618806	0.749943
M	1	-0.04305	-0.02827
M	1	-0.01384	0.02019
M	1	0.124953	0.173444
M	1	0.239119	0.216561
M	1	0.490865	0.25318
M	1	0.249106	0.342808
M	1	0.3145	0.227874
M	1	1.10681	0.944634
M	1	1.02933	0.880369
M	1	0.790675	0.423358
M	1	0.108716	0.28866
M	1	0.272239	0.50346
M	1	0.244491	0.272689
M	1	1.01361	1.60193
M	1	0.644438	0.535497
M	1	-0.44444	0
M	1	0.755088	0.33697
M	1	0.155224	0.721791
M	1	0.37557	0.444064
M	1	0.225352	0.450704
M	1	0.634115	0.520979
M	1	0.091429	0.219429
M	1	0.260989	0.21978
M	1	-0.06394	0
M	1	0.943416	1.09238
M	1	0.929686	0.81307
M	1	0.974642	0.910279
M	1	0.110914	0.230991
M	1	0.630493	1.39881
M	1	0.141667	0.298039
M	1	0.549891	0.483259
M	1	0.286569	0.561797
M	1	0.323587	0.375636
M	1	0.488889	0.377778
M	1	0.321934	0.19746
M	1	0.050926	0.217593
M	1	-0.02716	0.022774
M	1	0.25153	0.221072
M	1	0.186837	0.203822
M	1	0.45755	1.21775
F	1	0.211774	0.546053
F	1	-0.13579	2.0129
F	1	0.65993	0.780874
F	1	0.592243	1.02213
F	1	0.526606	0.88227
F	1	-0.6185	-0.22907
F	1	-0.01823	0.323639
F	1	-0.19676	0.337297
F	1	0.065693	0.254389
F	1	1.36493	1.39336
F	1	0.227084	0.108533
F	1	0.634711	0.328512
F	1	0.148148	0.118056
F	1	0.500481	0.314648
F	1	0.95354	1.38745
F	1	0.985841	0.801781
F	1	0.243101	0.317252
F	1	0.872054	0.910332
F	1	0.444837	0.579935
M	1	0.585648	1.16162
M	1	0.543056	0.383333
M	1	0.418182	0.465702
M	1	0.387019	0.361888
M	1	0.452333	0.694182
M	1	0.354938	0.309764
M	1	0.293367	0.085343
M	1	0.838542	0.993182
M	1	0.132453	0.271988
M	1	0.92441	0.915929
M	1	1.11806	1.00189
M	1	0.252894	0.406566
M	1	0.533683	0.807567
M	1	0.2875	0.130682
M	1	0.373468	0.453543
M	1	-0.04563	0.647186
M	1	0.918403	0.987374
M	1	0.070175	0.166667
M	1	0.462332	0.568627
M	1	0.344498	0.318182
M	1	-0.22456	0.333333
M	1	0.729825	0.916667
M	1	0.187135	0.444444
M	1	0.02276	0.5
M	1	1.01974	1.11719
M	1	0.466572	0.554054
M	1	0.378947	0.55
M	1	0.736842	0.625
M	1	0	0
M	1	0.928349	0.807704
M	1	0.630102	0.624717
M	1	-2.77083	-1.23148
M	1	0.050893	0.346825
M	1	-0.14844	0
M	1	0.795349	0.805168
M	1	0.075798	0.583924
M	1	0.209559	0.558824
M	1	0.989583	0.422222
M	1	0.554167	0.914815
M	1	0.127232	0.339286
M	1	-0.36538	0.487179
M	1	0.197917	0.351852
M	1	0.254348	0.743478
M	1	0.108	0.108
M	1	0.9	0.9
M	1	0.578571	1.15714
M	1	0.55	0.7
M	1	0.9	1.29
M	1	0.5	0.3
M	1	0.331579	0.568421
M	1	0.449123	0.778947
M	1	0.114286	0.985714
M	1	0.5	0.257143
M	1	0.25098	0.423529
M	1	0	0.165517
M	1	1.00645	1.54839
M	1	0.296296	0.8
M	1	0.389744	0.923077
M	1	0.444444	1.33333
M	1	0.133333	0.52
M	1	0.35942	0.834783
M	1	0.492308	1.29231
M	1	0.921212	0.8
M	1	0.717241	1.07586
M	1	0.8	0.9
M	1	0.166667	0.25
M	1	0.48	1.16
M	1	0.121212	0.218182
M	1	0.666667	1.8
M	1	0.355932	0.307396
M	1	0.26087	0.409091
M	1	0.382889	0.585044
M	1	0.483376	0.426738
M	1	0.450593	0.433884
M	1	0.507246	0.424242
M	1	0.771211	0.72286
M	1	0.493043	0.458182
M	1	0.398653	0.201665
M	1	0.442688	0.838843
M	1	1.12375	1.83566
M	1	0.456522	0.357955
M	1	0.807183	0.843874
M	1	0.268542	0.505348
M	1	0.75	0.494318
M	1	0.407801	0.851064
M	1	0.547386	0.499109
M	1	0.320513	0.244755
M	1	-0.05952	0.324675
M	1	1.35803	1.31313
M	1	0.357143	1.2987
M	1	0.574074	0.727273
M	1	0.434783	0.079051
M	1	0.555556	0.121212
M	1	-0.02646	0.12987
M	1	0.354694	0.494325
M	1	0.504702	0.167109
F	1	0.645251	0.482548
F	1	0.541667	0.558687
F	1	0.636364	1.05272
M	1	0.92545	1.02754
F	1	0.480392	0.636166
F	1	0.392659	0.641226
M	1	0.466783	0.048035
M	1	0.642782	0.011525
M	1	0.19066	0.441962
M	1	0.038145	0.439925
M	1	0.254401	0.266159
M	1	0.868421	0.541796
M	1	0.348639	0.187075
M	1	0.080017	0.678408
M	1	0.154154	0.18018
M	1	0.582011	0.433721
F	1	0.222122	0.617103
F	1	0.390748	0.259048
F	1	0.595171	0.377226
M	1	0.402936	0.190083
M	1	0.958333	1.04546
M	1	0.423264	0.426894
M	1	0.247659	0.481614
M	1	0.596491	0.625
M	1	-0.14035	0
M	1	0.412094	0.255319
M	1	0.229665	0.181818
M	1	0.721805	0.619048
M	1	0.395833	2.81481
M	1	0	0.351852
M	1	0.331395	0.171835
M	1	0.309783	0.229469
M	1	0.715361	0.839357
M	1	-0.35625	-0.14074
M	1	0.091346	-0.16239
M	1	0.705778	0.607442
M	1	0.857639	0.87963
M	1	0.319712	0.771368
M	1	0.296875	1.09954
M	1	0.079167	-0.03519
M	1	0.135714	0.180952
M	1	1.22143	1.8
M	1	0.225	0.525
M	1	0.85	1.15
M	1	1.17	1.35
M	1	1.125	1.575
M	1	0.9	1.35
M	1	0.61982	0.486486
M	1	0.316279	0.669767
M	1	0.571429	0.514286
M	1	0.266667	0.133333
M	1	0.294737	0.547368
M	1	0.532609	0.636364
M	1	0.319565	0.238636
M	1	-0.30435	0.397727
M	1	0.63913	1.14545
M	1	0.428854	0.303719
M	1	0.720824	0.904306
M	1	0.479348	0.501136
M	1	0.822368	0.633971
M	1	0.654762	0.698052
M	1	0.21164	0.04329
M	1	0.561224	0.111317
M	1	1.30952	0.649351
M	1	0	0.454545
M	1	0.083333	0.363636
M	1	0.453409	0.403846
F	1	0.257596	0.543495
M	1	0.242424	0.090909
F	1	0.354391	0.28853
F	1	0.503268	0.941176
M	1	0.808077	0.748473
F	1	0.575207	0.328512
F	1	-0.10056	0.159781

## Sheet: Fig5e
Sex (Vgat-Cre;CD1 mice)	% suppression	% recovery
M	1.375	1.66071
M	0.723684	0.197368
M	1.26923	0.26923
M	0.25	-0.443878
M	0.43254	0.418651
M	0.440615	0.152824
M	-0.084364	-0.297562
M	0.179515	-0.290027
M	-0.269987	-0.933596
M	0.106383	0.218845
M	0.401576	-0.051168
M	0.434183	0.018841
M	0.874207	0.01797
M	1.57785	0.637499
M	-0.544265	0.327637
M	0.989962	0.712726
M	-0.014387	-0.142722
M	0.866528	-0.065787
M	0.814711	0.119644
M	0.480433	-0.058646
F	0.372516	-0.300233
F	1.02213	0.184449
F	0.771723	0.332023
F	1.13827	0.09572
F	0.279798	0.004829
F	0.417783	0.03078
F	0.268463	-0.091917
F	0.253968	0.477248
F	0.581067	1.39341
F	0.807636	0.01605
F	0.711682	0.190991
F	0.704698	0.873361
F	0.585227	0.064708
F	0.539359	-0.084065
F	1.13538	0.12144
F	0.331149	-0.168419
F	0.466667	0.492308
F	0.068287	-0.414738
F	0.812669	0.128387
F	0.487374	-0.041919
F	0.270833	-0.291667
F	0.699879	0.301328
F	1.12426	0.135328
F	1.14066	0.563847
F	1.154	0.591158
F	0.563636	0.140437
F	0.334351	0.374749
F	-0.558749	0.494962
F	-0.07589	-0.206569
M	0.856986	0.270427
M	0.742909	0.508185
M	0.013833	0.51365
M	0.781593	-0.02099
M	0.381194	0.131137
M	1.04305	0.01478
M	1.01384	0.03403
M	0.875047	0.048491
M	0.760881	-0.022558
M	0.509135	-0.237685
M	0.750894	0.093702
M	0.6855	-0.086626
M	-0.106812	-0.162178
M	-0.029327	-0.148958
M	0.209325	-0.367317
M	0.891284	0.179944
M	0.727761	0.231221
M	0.755509	0.028198
M	-0.01361	0.588319
M	0.355562	-0.108941
M	1.44444	0.44444
M	0.244912	-0.418118
M	0.844776	0.566567
M	0.62443	0.068494
M	0.774648	0.225352
M	0.365885	-0.113136
M	0.908571	0.128
M	0.739011	-0.041209
M	1.06394	0.06394
M	0.056584	0.14896
M	0.070314	-0.116616
M	0.025358	-0.064363
M	0.889086	0.120077
M	0.369507	0.768319
M	0.858333	0.156372
M	0.450109	-0.066632
M	0.713431	0.275228
M	0.676413	0.052049
M	0.511111	-0.111111
M	0.678066	-0.124474
M	0.949074	0.166667
M	1.02716	0.049934
M	0.74847	-0.030458
M	0.813163	0.016985
M	0.54245	0.760195
F	0.788226	0.334279
F	1.13579	2.14869
F	0.34007	0.120944
F	0.407757	0.429888
F	0.473394	0.355664
F	1.6185	0.38943
F	1.01823	0.341869
F	1.19676	0.534057
F	0.934307	0.188696
F	-0.364929	0.028436
F	0.772916	-0.118551
F	0.365289	-0.306199
F	0.851852	-0.030092
F	0.499519	-0.185833
F	0.04646	0.433905
F	0.014159	-0.18406
F	0.756899	0.074151
F	0.127946	0.038278
F	0.555163	0.135098
M	0.414352	0.575968
M	0.456944	-0.159723
M	0.581818	0.04752
M	0.612981	-0.025131
M	0.547667	0.241849
M	0.645062	-0.045174
M	0.706633	-0.208024
M	0.161458	0.15464
M	0.867547	0.139535
M	0.07559	-0.008481
M	-0.118056	-0.116162
M	0.747106	0.153672
M	0.466317	0.273884
M	0.7125	-0.156818
M	0.626532	0.080075
M	1.04563	0.692816
M	0.081597	0.068971
M	0.929825	0.096492
M	0.537668	0.106295
M	0.655502	-0.026316
M	1.22456	0.557893
M	0.270175	0.186842
M	0.812865	0.257309
M	0.97724	0.47724
M	-0.019737	0.097451
M	0.533428	0.087482
M	0.621053	0.171053
M	0.263158	-0.111842
M	1	0
M	0.071651	-0.120645
M	0.369898	-0.005385
M	3.77083	1.53935
M	0.949107	0.295932
M	1.14844	0.14844
M	0.204651	0.009819
M	0.924202	0.508126
M	0.790441	0.349265
M	0.010417	-0.567361
M	0.445833	0.360648
M	0.872768	0.212054
M	1.36538	0.852559
M	0.802083	0.153935
M	0.745652	0.48913
M	0.892	0
M	0.1	0
M	0.421429	0.578572
M	0.45	0.15
M	0.1	0.39
M	0.5	-0.2
M	0.668421	0.236842
M	0.550877	0.329824
M	0.885714	0.871428
M	0.5	-0.242857
M	0.74902	0.172549
M	1	0.165517
M	-0.006452	0.541935
M	0.703704	0.503704
M	0.610256	0.533333
M	0.555556	0.888889
M	0.866667	0.386667
M	0.64058	0.475363
M	0.507692	0.8
M	0.078788	-0.121212
M	0.282759	0.358621
M	0.2	0.1
M	0.833333	0.083333
M	0.52	0.68
M	0.878788	0.09697
M	0.333333	1.13333
M	0.644068	-0.048536
M	0.73913	0.148221
M	0.617111	0.202155
M	0.516624	-0.056638
M	0.549407	-0.016709
M	0.492754	-0.083004
M	0.228789	-0.048351
M	0.506957	-0.034861
M	0.601347	-0.196988
M	0.557312	0.396155
M	-0.123746	0.711918
M	0.543478	-0.098567
M	0.192817	0.036691
M	0.731458	0.236806
M	0.25	-0.255682
M	0.592199	0.443263
M	0.452614	-0.048277
M	0.679487	-0.075758
M	1.05952	0.384195
M	-0.358025	-0.044894
M	0.642857	0.941558
M	0.425926	0.153199
M	0.565217	-0.355732
M	0.444444	-0.434344
M	1.02646	0.15633
M	0.645306	0.139631
M	0.495298	-0.337593
F	0.354749	-0.162703
F	0.458333	0.01702
F	0.363636	0.416355
M	0.07455	0.102093
F	0.519608	0.155774
F	0.607341	0.248567
M	0.533217	-0.418748
M	0.357218	-0.631257
M	0.80934	0.251302
M	0.961855	0.40178
M	0.745599	0.011758
M	0.131579	-0.326625
M	0.651361	-0.161564
M	0.919983	0.598391
M	0.845846	0.026026
M	0.417989	-0.14829
F	0.777878	0.394981
F	0.609252	-0.1317
F	0.404829	-0.217945
M	0.597064	-0.212853
M	0.041667	0.087122
M	0.576736	0.00363
M	0.752341	0.233955
M	0.403509	0.028509
M	1.14035	0.14035
M	0.587906	-0.156775
M	0.770335	-0.047847
M	0.278195	-0.102757
M	0.604167	2.41898
M	1	0.351852
M	0.668605	-0.15956
M	0.690217	-0.080314
M	0.284639	0.123996
M	1.35625	0.21551
M	0.908654	-0.253736
M	0.294222	-0.098336
M	0.142361	0.021991
M	0.680288	0.451656
M	0.703125	0.802662
M	0.920833	-0.114357
M	0.864286	0.045238
M	-0.221429	0.578571
M	0.775	0.3
M	0.15	0.3
M	-0.17	0.18
M	-0.125	0.45
M	0.1	0.45
M	0.38018	-0.133334
M	0.683721	0.353488
M	0.428571	-0.057143
M	0.733333	-0.133334
M	0.705263	0.252631
M	0.467391	0.103755
M	0.680435	-0.080929
M	1.30435	0.702077
M	0.36087	0.506325
M	0.571146	-0.125135
M	0.279176	0.183482
M	0.520652	0.021788
M	0.177632	-0.188397
M	0.345238	0.04329
M	0.78836	-0.16835
M	0.438776	-0.449907
M	-0.309524	-0.660173
M	1	0.454545
M	0.916667	0.280303
M	0.546591	-0.049563
F	0.742404	0.285899
M	0.757576	-0.151515
F	0.645609	-0.065861
F	0.496732	0.437908
M	0.191923	-0.059604
F	0.424793	-0.246695
F	1.10056	0.260341

## Sheet: Fig5g
	40				80
	LED off		LED on		LED off		LED on
Time (s)	Mean	SEM	Mean	SEM	Mean	SEM	Mean	SEM
0.025	1.11111	1.11111	1.11111	1.11111	0	0	0	0
0.075	0	0	2.22222	1.52443	2.5	1.70782	0	0
0.125	3.33333	1.80775	0	0	1.25	1.25	1.33333	1.33333
0.175	2.22222	1.52443	0	0	0	0	0	0
0.225	2.22222	1.52443	0	0	0	0	0	0
0.275	0	0	0	0	0	0	0	0
0.325	1.11111	1.11111	0	0	0	0	1.33333	1.33333
0.375	0	0	1.11111	1.11111	0	0	0	0
0.425	0	0	0	0	0	0	1.33333	1.33333
0.475	3.33333	1.80775	1.11111	1.11111	0	0	1.33333	1.33333
0.525	5.55556	2.70828	1.11111	1.11111	5	2.88675	2.66667	1.81703
0.575	18.8889	4.97634	14.4444	3.89588	12.5	3.0957	17.3333	4.7275
0.625	22.2222	5.33551	25.5556	5.14848	13.75	4.90535	16	4.85994
0.675	16.6667	4.04226	18.8889	2.74821	10	3.0957	17.3333	3.83799
0.725	21.1111	4.97634	13.3333	2.42536	10	3.16228	24	4
0.775	18.8889	4.70634	14.4444	3.96059	15	5.12348	20	3.38062
0.825	11.1111	3.69498	12.2222	3.28947	10	3.14576	17.3333	5.11456
0.875	16.6667	5.17662	14.4444	3.89588	10	3.63719	10.6667	3.30464
0.925	13.3333	4.85071	14.4444	4.79803	10	4.03113	8	2.61862
0.975	12.2222	4.888	12.2222	2.86465	8.75	3.0104	8	2.61862
1.025	13.3333	4.5733	5.55556	2.17265	2.5	1.70782	2.66667	1.81703
1.075	0	0	6.66667	3.96059	1.25	1.25	2.66667	1.81703
1.125	4.44444	2.01663	1.11111	1.11111	1.25	1.25	0	0
1.175	0	0	2.22222	1.52443	0	0	0	0
1.225	3.33333	1.80775	2.22222	1.52443	2.5	2.5	1.33333	1.33333
1.275	0	0	1.11111	1.11111	3.75	2.01556	1.33333	1.33333
1.325	0	0	2.22222	2.22222	1.25	1.25	0	0
1.375	0	0	1.11111	1.11111	3.75	2.01556	0	0
1.425	0	0	0	0	0	0	0	0
1.475	3.33333	1.80775	2.22222	1.52443	0	0	2.66667	1.81703

## Sheet: Fig5h
	LED off					LED on
Sex (Vgat-Cre;CD1 mice)	30	40	60	80	107	30	40	60	80	107
F	0.284218	0.180562	0.246322	0.319745	0.056844	0.448765	0.060187	0.227374	0.020062	0.204637
F	0.386211	0.58111	0.060981	0.457355	0.320149	0.173314	0.408929	0	0.473497	0.487846
F	0.278521	1.4008	-0.27852	0.39167	0.313336	-0.29684	0.516083	-0.31334	0.221178	1.75468
F	0.633853	0.53447	0.622328	0.609363	0.539351	0.631063	0.471017	0.696086	0.624769	0.73573
F	0.624867	0.213427	0.216688	0.657622	0.340149	0.310312	0.144063	0.423297	0.768337	0.411203
F	0.898057	0.750882	0.765502	0.56667	0.507021	0.769165	0.61053	0.77213	0.382459	0.524916
F	0.753088	0.192473	0.467434	0.730365	0.350575	0.725752	0.219969	0.415497	0.742395	0.623245
F	0.440087	0.288333	0.478025	0.721915	0.465974	0.303508	0.307302	0.495097	0.546314	0.563387
F	0.550322	1.03714	0.928668	0.353778	-0.24652	0.444491	0.761984	0.881044	0.428616	0.11906
F	0.759185	0.994794	1.14859	1.14439	0.970155	1.12569	1.23695	1.29585	0.824632	1.23695
F	0.508944	0.484708	0.627091	0.218119	0.590203	0.339296	0.408973	0.627091	0.572562	0.490767
F	0.800652	0.213507	0.300245	0.37745	0.762974	0.320261	0.240196	0	0.750611	0.300245
F	0.272865	0.576049	0.750379	0.311846	0.032102	0.454775	0.37519	0.37519	0.511622	0.613947
F	1.02992	1.14875	0.713019	0.458369	0.083885	1.78255	1.38147	2.00537	0.311946	0.713019
F	0.834559	0.815038	0.746711	0.640038	0.75963	0.815038	0.779654	0.823578	0.614939	0.680825
F	0.615259	0.731177	0.50157	0.527365	0.660892	0.606342	0.732292	0.481507	0.682135	0.351099
F	0.452289	0.304125	0.675509	0.350914	0.288988	0.413298	0.52637	0.447415	0.508825	0.412323
F	0.696193	0.748735	0.88666	0.658662	0.667603	0.669921	0.901438	0.812772	1.06399	0.44333
F	0.908233	1.19206	0.478951	0.218949	-0.45078	0.99338	1.53264	1.21334	0.798252	0.702462
F	1.19483	0.957636	0.640918	0.564321	0.553927	0.782513	1.02996	0.827956	0.57109	0.618473
F	1.1502	1.01441	1.0873	0.84211	0.710417	0.750825	0.853664	0.826706	1.06933	0.844678
F	0.612843	0.980548	0.344724	0.236382	0.259557	0.796695	0.827337	0.689448	-0.34472	0.482614
F	0.157734	0.09464	0.603332	0.243361	0.334025	0.220828	0.780783	0.567842	0.248431	0.780783
F	-0.40222	0.268147	0.301666	-0.34476	0	1.60888	0.603331	1.05583	0.603331	0.452498
F	-0.31089	0.497424	0.409709	-0.19415	0.075241	0.257595	0.319773	0.249822	0.039972	0.109922
F	0.645039	0	0.580535	0.91227	0.136597	0	0.290268	0.870803	1.59647	0.145134
F	0.565926	0.848888	0.891333	0.509333	0.838901	0.792296	0.509333	0.891333	1.01867	0.700333
F	0.270962	-0.60966	-0.52624	0.040644	-0.07316	0.760287	-0.83201	-0.62892	0.218195	0.701113
F	0.813605	0.587177	0.552637	0.583339	0.697705	0.568891	0.398224	0.843499	0.647167	0.535367
M	0.053724	0.176975	0.556206	0.107449	0.188036	0.227539	0.460495	0.245598	0	0.487102
M	0.273738	0.726901	0.754505	0.540959	0.319361	0.340447	0.74859	0.778385	0.46492	0.326748
M	0.947529	0.811217	0.861747	0.715363	0.803876	1.23595	0.892182	0.830824	0.857081	0.831156
M	1.36748	0.482641	1.52836	0.341871	0	0.482641	0.976773	1.36748	1.13957	0.82049
M	0.758784	1.07123	1.04376	0.758784	0.350208	0.521879	1.43419	0.733769	0.622592	0.747111
M	0.8364	0.7872	0.993371	0.935971	0.866271	0.880914	0.796571	0.728294	1.04882	0.679741
M	0.549555	0.991355	0.948252	0.824333	0.73274	0.818945	0.942095	0.994433	0.427432	0.439644
M	0.18832	0.088621	0	0.18832	0.14124	0.088621	0	0	0.313867	0.200875
M	0.489262	0.682195	0.613223	0.4015	0.37574	0.387101	0.63636	0.514844	0.372448	0.331771
M	0.619279	0.505315	0.409817	0.505315	0.41124	0.79447	0.561222	0.416078	0.591958	0.556384
M	0.671616	0.878415	0.594789	0.495657	0.501853	0.678268	0.73853	0.614615	0.446092	0.52044
M	1.14033	0.181004	0	0.362008	0.458166	0.943126	0.122178	0.040726	0.287477	0.96724
M	0.04343	0.112597	0.034063	0.24128	0.162864	-0.06095	0.04343	0.057907	0.170315	0.162864
M	1.14385	0.856954	0.833194	0.95626	1.09535	0.830931	0.754627	0.781238	0.872916	0.932987
M	0.538884	0.384917	0.596621	0.486211	0.938235	0.790092	0.192458	0.812602	1.39786	0.729316
M	0.69548	0.128793	-0.79851	0.244028	-0.16099	0.515171	-0.23183	-0.11448	0.813427	-0.13557
M	0.439237	0.528196	0.339158	0.13461	0.250198	0.310187	0.433677	0.420086	0.122904	0.222398
M	0.629585	0.730318	0.768093	0.954318	0.865679	0.556685	0.994744	0.923391	0.808519	1.06035
M	0.383589	0.4503	0.483655	0.403778	0.646263	0.632	0.517011	0.611518	0.614444	0.087778
M	0.478353	0.450214	0.787875	1.24401	0.70346	0.592387	0.450214	1.03174	1.25882	0.518339
M	0	0.191452	0.574357	0.302293	0	0.604587	-0.3829	0	0.201529	0.604587
M	0.426523	0.380274	0.48305	0.297511	0.327601	0.38406	0.405968	0.548142	0.292102	0.340786
M	0.658883	0.484908	0.533029	0.596151	0.573747	0.619529	0.551537	0.477094	0.689665	0.350677
M	0.047875	0.388323	0.340447	0.078392	-0.0399	0.179183	0.31385	0.147764	0.268774	0
M	1.88848	0.161408	0.629493	0.509711	0.585106	1.81797	0.258254	0.143474	0.730586	0.764567
M	0.900961	0.887161	1.01728	1.06044	0.985734	0.875747	1.00742	0.996687	1.09572	0.956681
M	0.21582	0.418945	0.177734	-0.17373	0.285644	0.454358	0.571288	0.423176	0.106908	0.280633
M	0.988195	0.841115	0.983599	0.957957	1.06863	0.953119	1.01577	1.05203	1.15632	0.851517
M	0.093551	0.07484	0.318072	0.413592	0.526222	0.157559	0.060808	0.280652	0.585922	0.536685
M	0.388496	2.00225	1.31491	1.3212	0.597686	0.471857	1.1356	1.16217	1.13246	0.786429
M	0.999525	0.384433	-0.30755	-0.4856	0	0.323733	0.307546	0.512577	-0.2428	0.161866
M	0.530673	0.500057	0.714367	0.451179	0.420966	0.494149	0.704162	0.725706	0.333013	0.418952
M	0.58276	0.699313	0.539053	0.245373	0.173007	0.245373	0.692028	0.469446	0.253041	0.29138
M	0.143263	0.060135	0.033826	-0.03383	0.270607	0.313335	0.210472	0.121773	0.236781	0.270607
M	0.466693	0.544476	0.116673	0.408357	0.466693	0.515819	-0.07778	0.583367	0.554198	0.466693
M	0.656494	0.398278	0.28337	0.339075	0.486814	0.658774	0.236814	0.346825	0.348763	0.415932
M	0.261382	0.864014	0.694297	0.277719	0	0.350802	1.11088	0.44435	0.277719	0.296233
M	0.526914	0.346185	-0.17039	0.073023	0.048682	0.102489	0.194729	-0.03895	0.438141	0.129819
M	0.689126	0.685832	0.692831	0.574734	0.936896	1.02101	0.797805	0.547966	0.488131	0.806203
M	0.528058	0.268542	0.442375	0.539482	0.798433	0.499731	0.249361	0.172634	0.377637	0.483376
M	0.780152	0.620472	0.261762	0.174508	0.654404	0.257169	1.08583	0.558425	0.174508	1.16338
M	0.407628	0.29614	-0.09995	-0.13326	0.366473	-0.05611	0.177684	-0.07996	0.533052	0.710736
M	0.20686	0.148852	0.209323	0.251187	0.18839	0.299662	0.279097	0.251187	0.251187	0.323752
M	0.545152	0.34072	0.708698	0.601128	0.126553	0.56949	0.408864	0.516759	0.411298	0.374792
M	0.497704	0.669986	0.447934	0.337728	0.462154	0.657681	0.535989	0.414754	0.711006	0.574274
M	-0.01782	0.21385	0.115835	0.057918	0.057918	0.140657	0.142567	0.115835	0.115835	0.071283
M	0.480151	0.790837	0.832262	0.55084	0.707067	0.307548	0.756238	0.588185	0.697108	0.711753

## Sheet: Fig5i
∆SUA
Grat. size	∆SUA
30	-0.4997
40	-2.6518
60	6.9891
80	23.3214
107	29.1013

## Sheet: Fig5k
	180(N)T				0(TN)
	LED off		LED on		LED off		LED on
Time (s)	Mean	SEM	Mean	SEM	Mean	SEM	Mean	SEM
0.025	0	0	0	0	1.33333	1.33333	0	0
0.075	1.25	1.25	0	0	2.66667	1.81703	3.07692	2.08309
0.125	0	0	0	0	2.66667	1.81703	0	0
0.175	0	0	2.35294	1.61095	1.33333	1.33333	1.53846	1.53846
0.225	0	0	0	0	0	0	3.07692	2.08309
0.275	0	0	1.17647	1.17647	1.33333	1.33333	0	0
0.325	0	0	0	0	0	0	3.07692	3.07692
0.375	2.5	1.70782	3.52941	1.9061	0	0	1.53846	1.53846
0.425	0	0	0	0	0	0	1.53846	1.53846
0.475	0	0	1.17647	1.17647	0	0	0	0
0.525	1.25	1.25	1.17647	1.17647	0	0	0	0
0.575	1.25	1.25	2.35294	1.61095	0	0	0	0
0.625	1.25	1.25	0	0	1.33333	1.33333	1.53846	1.53846
0.675	3.75	2.01556	7.05882	2.94118	4	2.13809	1.53846	1.53846
0.725	2.5	1.70782	5.88235	2.85158	2.66667	1.81703	3.07692	2.08309
0.775	0	0	2.35294	1.61095	2.66667	1.81703	1.53846	1.53846
0.825	0	0	1.17647	1.17647	2.66667	1.81703	0	0
0.875	0	0	0	0	1.33333	1.33333	0	0
0.925	0	0	2.35294	1.61095	1.33333	1.33333	0	0
0.975	1.25	1.25	1.17647	1.17647	0	0	1.53846	1.53846
1.025	1.25	1.25	1.17647	1.17647	1.33333	1.33333	0	0
1.075	1.25	1.25	0	0	0	0	3.07692	2.08309
1.125	1.25	1.25	3.52941	2.56406	0	0	1.53846	1.53846
1.175	0	0	2.35294	1.61095	0	0	3.07692	2.08309
1.225	1.25	1.25	0	0	1.33333	1.33333	0	0
1.275	1.25	1.25	0	0	0	0	0	0
1.325	1.25	1.25	0	0	1.33333	1.33333	1.53846	1.53846
1.375	0	0	2.35294	1.61095	1.33333	1.33333	1.53846	1.53846
1.425	1.25	1.25	1.17647	1.17647	0	0	1.53846	1.53846
1.475	0	0	0	0	0	0	1.53846	1.53846

## Sheet: Fig5l
	LED off				LED on
Sex (Vgat-Cre;CD1 mice)	0	90	180	270	0	90	180	270
M	1.01367	0.890435	0.916624	0.898997	1.07826	0.834783	0.89971	0.973913
M	0.519973	0.538389	0.682464	0.688297	0.663507	0.523912	0.733017	0.720379
M	0.700461	0.567742	0.842505	0.962779	0.774194	0.715543	0.550538	1.01382
M	0.140659	0.246154	0.41991	0.265089	0.061538	0.179021	0.131282	0.140659
M	-0.02557	0.28877	0.120321	0.312834	0.025568	-0.15072	-0.12919	0.388636
M	0.611413	0.138107	0.43734	0.184143	0.391304	0.08238	0.20595	0.117391
M	0.24375	0.229412	0.123529	0.352941	0.45	0.505263	0.221053	0.42
M	0.529891	0.606138	0.820972	0.682864	0.815217	0.755149	0.672769	0.736957
F	0.188652	0.546934	0.565957	0.428035	0.227394	0.539007	0.261577	0.121277
F	0.466667	0.264706	0.6	0.411765	0.6875	0.5	0.558824	0.475
F	0.182963	0.73268	0.211111	0.434641	0.277083	0.703704	0.422222	0.263889
F	0.413043	0.461637	0.578261	0.80179	0.283967	0.642512	0.43734	0.578261
F	0.337778	0.703704	0.750617	0.629194	0.527778	0.695885	0.778214	0.731852
F	-0.10857	0.255462	0.325714	0.191597	0.508929	0.663492	0.127731	0.325714
F	0.912796	0.750209	1.10367	0.827014	0.920825	0.579197	1.05979	0.906959
F	0.92549	1.12803	0.610294	0.777778	1.25952	0.959752	0.579186	0.811146
F	1.03439	0.48433	0.944444	0.962963	1.39418	0.874486	1.62378	0.854497
F	0.494118	0.323875	0.123529	0.437647	0.211765	0.329412	0.247059	0.330882
F	0.760396	0.723355	0.787129	0.855446	0.835396	0.623762	0.811881	0.824257
F	0.72	0.573529	0.975	0.775	0.679688	0.895833	0.933333	0.867188
F	0.26087	0.168798	0.26087	0.382609	0.163043	0.15942	0.275362	0.358696
F	0.88	0.564706	0.8	0.746667	0.8125	0.655556	0.933333	0.825
F	0.053172	0.336754	0.233538	0.159515	0	0.116769	0.220564	0.300263
F	0.104779	0.733456	0.295848	0.419118	0.798319	0.854671	0.248366	0.690311
F	0.982044	1.0122	1.08749	0.959425	1.01893	1.06265	1.08404	1.02717
F	0.768382	0.488971	0.843714	0.558824	0.931373	0.876586	0.745098	0.953287
F	0.940104	-0.29688	0.372549	-0.04948	0.339286	0.139706	0.043981	0.046569
F	0.859259	0.670476	0.924444	0.65641	0.743434	0.648889	0.87873	0.727521
F	1.07207	1.08549	1.00798	0.926641	0.995437	1.07046	0.914506	1.03475
F	0.424242	0.233766	0.509091	0.223776	0.578512	0.590909	0.415584	0.195804
F	0.55814	0.186047	0.446512	0.400716	0.20296	0.372093	0.318937	0.34347
F	0.272727	0.737374	0.169697	0.695187	0.424242	0.545455	0.427807	0.4689
F	0.5	0.42328	0.126984	0.380952	0.31746	0.253968	0.492997	0.501253
F	0.428571	0.269841	0.247619	0.285714	0.238095	0.079365	0.117647	0.240602
F	0.269841	0.359788	0.448677	0.679739	0.296296	0.571429	0.306256	0.507937
F	0.767857	0.642857	0.433929	0.410714	0.813025	0.473684	0.553571	0.406015
F	0.195195	0.606499	0.622185	0.314752	0.324324	0.216216	0.72337	0.396897
F	0.665476	0.315051	0.565848	0.348214	0.75	0.428571	0.546218	0.257937
F	0.221053	0.66	0.22	0.484211	0.51	0.341176	0.266667	0.547368
F	0.176471	0.438596	0.269608	0.504902	0.275	0.372549	0.280702	0.489583
F	1.02128	1.1467	1.0413	1.10138	0.987234	0.500626	0.6271	1.08511
F	0.42577	0.421053	0.582633	0.64986	0.342857	0.291317	0.641604	0.380952
F	0.099435	0.295115	0.414756	0.29661	0.125163	0.245763	0.421846	0.287139
M	0.32967	0.464286	0.47619	0.507937	0.21978	0.504202	0.590476	0.621849
M	0.251969	-0.31496	-0.05039	0.16098	0.53301	0.200093	-0.13438	0.466883
M	0.372366	0.573248	0.509554	0.82661	0.525233	0.635444	0.597877	0.773323
M	0.487663	0.415094	0.52327	0.570231	0.626996	0.532741	0.342138	0.852386
M	0.342857	0.426667	1.00392	1.10769	0.6	0.581818	0.817778	0.72381
M	0.796154	1.06968	0.619005	1.00452	1.03846	1.03725	0.619433	0.964615
M	-0.09325	-0.18513	-0.10879	0.082281	-0.01457	-0.05828	0.157705	-0.07577
M	-0.00898	-0.71339	0.044917	-0.1189	0.185284	-0.14224	0.079266	-0.20887
M	-0.19603	0.758403	0.422222	0.013305	0.678571	0.402116	0.292717	0.802976
M	0.096508	0.127731	0.458413	-0.31933	0.599405	-0.08042	0.787675	-0.24429
M	-0.11176	0.657439	0.596078	0.624567	0.558824	0.558824	0.394464	0.670588
M	0.350355	0.404255	0.997163	0.166458	0.656915	0.269504	0.927409	0.384043
M	0.341799	-0.24837	0.48254	0.42577	0.47123	-0.03351	0.319328	-0.04524
M	0.54375	0.512868	0.5625	0.1875	0.430147	0.444079	0.908654	0.429276
F	0.28022	0.519724	0.345085	0.5	0.358059	0.157407	0.206478	0.155678
F	0.328767	0.26108	0.328767	0.378082	0.231164	0.356164	0.328767	0.400685
F	0.746218	0.169056	0.592437	0.605042	0.907563	0.495798	0.310924	0.614496
F	0.2625	0.264706	0.65625	-0.075	0.84375	0.5	0.3125	0.386719
F	0.8025	0.946324	0.99375	0.84	0.949219	1.025	1.03125	1.16719
F	0.245783	0.408	0.51506	0.607229	0.481175	0.614458	0.421687	0.487952
F	0.181818	0.497326	0.204545	0.181818	0.1875	0.257576	0.348485	0.221591
F	0.240137	0.504288	0.429245	0.772134	0.226415	0.495283	0.858491	0.237736
F	0.569378	0.669856	0.092105	0.510121	0.684211	0.368421	0.061404	0.663158
F	0.511586	0.648841	0.343137	0.432881	0.392157	1.08088	0.400327	0.398039
F	0.777778	0.070707	0.388889	0.628205	0.777778	0.729167	0.518519	0.855556
F	-0.17992	-0.07197	0.270945	0.215909	0.123377	0.067736	0	0.237077
F	0.930233	0.292359	0.669767	0.400716	0.947146	0.651163	0.903654	0.629696
F	0.736842	0.571429	0.729825	0.518219	0.91866	0.894737	0.691729	0.712551
F	0.581395	0.251163	0.481395	0.790698	0.640219	0.682987	0.395349	0.374541
F	1.07471	0.997947	0.82069	0.954023	1.13752	0.907225	0.990038	1.20905
F	0.062684	0.225664	0.310914	0.309735	0.397598	0.107459	0.341003	0.554757
F	0.085859	0.367965	0.257576	0.454545	0.404762	0.331169	0.223232	0.53125
F	0.832162	0.689361	0.540398	0.62983	0.822014	0.901639	0.707398	0.595368
F	0.29419	0.485583	0.551606	0.268349	0.100917	0.66055	0.736643	0.304791
F	0.92921	0.588733	0.762242	0.665915	0.969072	0.726804	0.90661	0.744559
F	0.547072	0.164789	0.519718	0.360267	0.48169	0.14913	0.28169	0.613788
F	1.05	1.05	0.6	0.2625	0.726316	0.433333	0.852632	0.663158
F	0.746218	0.784034	0.950022	1.05882	1.04025	0.781513	1.40115	1.3295
F	0.432281	0	0.127141	0.149123	0.451282	-0.2	0.042105	0.034675

## Sheet: Fig5m
∆SUA
Grat. dir.	∆SUA
0	1.20191
90	1.08275
180	0.992925
270	1.06908
