# Supplementary material for: An inhibitory brainstem pathway reduces visual detection during background motion
Source: Nat Commun. 2026 May 7;17:6168. doi: 10.1038/s41467-026-72619-x (PMC13365429; doi:10.1038/s41467-026-72619-x)
Supplement: Supplementary file 9 — Source Data [file 41467_2026_72619_MOESM9_ESM.zip › Source data Fig6.xlsx]

## Sheet: Fig 6b
Sex (Vgat-Cre;CD1 mice)	Laser off	Laser On		Speed Trace	Time (s)	Laser off	Laser On
M	9.31706	4.19118			0.01	-1.20605	0.338158
M	6.62884	5.45529			0.02	-1.25718	-0.0709041
M	34.894	8.49321			0.03	-1.30831	0.235892
M	10.5225	2.01231			0.04	-1.35945	0.0313619
F	27.5402	28.0401			0.05	-1.56398	0.235892
F	13.3331	6.08438			0.06	-1.61511	-0.0709041
F	30.501	14.7895			0.07	-1.41058	0.0313619
					0.08	-1.66624	-0.275435
					0.09	-1.41058	0.0313619
					0.1	-1.61511	-0.0709041
					0.11	-1.46171	-0.0709041
					0.12	-1.46171	-0.3777
					0.13	-1.35945	0.0313619
					0.14	-1.56398	-0.479966
					0.15	-1.41058	-0.582231
					0.16	-1.56398	-0.479966
					0.17	-1.46171	-0.479966
					0.18	-1.41058	-0.582231
					0.19	-1.51285	-0.479966
					0.2	-1.46171	-0.275435
					0.21	-1.35945	-0.889027
					0.22	-1.46171	-0.479966
					0.23	-1.35945	-0.3777
					0.24	-1.46171	-0.582231
					0.25	-1.25718	-0.479966
					0.26	-1.15492	-0.3777
					0.27	-1.56398	-0.582231
					0.28	-1.15492	-0.479966
					0.29	-1.20605	-0.275435
					0.3	-1.46171	-0.275435
					0.31	-1.46171	-0.479966
					0.32	-1.46171	-0.684496
					0.33	-1.46171	-0.3777
					0.34	-1.46171	-0.173169
					0.35	-1.51285	-0.0709041
					0.36	-1.41058	-0.479966
					0.37	-1.35945	-0.479966
					0.38	-1.35945	-0.3777
					0.39	-1.30831	-0.173169
					0.4	-1.46171	-0.3777
					0.41	-1.05265	-0.3777
					0.42	-1.20605	-0.479966
					0.43	-1.05265	-0.3777
					0.44	-0.848121	-0.275435
					0.45	-0.848121	-0.275435
					0.46	-0.848121	-0.275435
					0.47	-0.848121	0.0313619
					0.48	-1.00152	-0.0709041
					0.49	-0.848121	-0.173169
					0.5	-0.950386	0.542688
					0.51	-1.20605	0.235892
					0.52	-0.899253	0.0313619
					0.53	-1.00152	0.133627
					0.54	-0.899253	0.440423
					0.55	-1.00152	0.644954
					0.56	-1.05265	0.440423
					0.57	-0.899253	0.849484
					0.58	-1.05265	0.747219
					0.59	-0.950386	0.644954
					0.6	-0.796988	0.440423
					0.61	-0.950386	0.747219
					0.62	-0.745855	0.542688
					0.63	-0.899253	0.440423
					0.64	-0.592457	0.440423
					0.65	-0.796988	0.133627
					0.66	-0.64359	0.0313619
					0.67	-0.899253	0.133627
					0.68	-0.950386	-0.0709041
					0.69	-0.899253	-0.0709041
					0.7	-0.694723	-0.173169
					0.71	-0.848121	0.0313619
					0.72	-0.899253	-0.275435
					0.73	-0.64359	-0.275435
					0.74	-0.694723	0.133627
					0.75	-0.694723	-0.0709041
					0.76	-0.745855	0.235892
					0.77	-0.64359	0.133627
					0.78	-0.490192	0.440423
					0.79	-0.64359	-0.0709041
					0.8	-0.848121	0.133627
					0.81	-0.694723	0.133627
					0.82	-0.490192	-0.479966
					0.83	-0.745855	-0.173169
					0.84	-0.64359	-0.0709041
					0.85	-0.541325	-0.275435
					0.86	-0.694723	-0.275435
					0.87	-0.592457	-0.684496
					0.88	-0.745855	-0.275435
					0.89	-0.796988	-0.684496
					0.9	-0.592457	-0.582231
					0.91	-0.745855	-0.3777
					0.92	-0.64359	-0.582231
					0.93	-0.387926	-0.173169
					0.94	-0.234528	0.133627
					0.95	-0.387926	-0.0709041
					0.96	-0.183395	0.0313619
					0.97	0.0211348	0.133627
					0.98	-0.0811302	0.235892
					0.99	-0.0811302	0.133627
					1	-0.0811302	0.440423
					1.01	-0.234528	0.235892
					1.02	-0.234528	0.235892
					1.03	-0.285661	0.644954
					1.04	-0.285661	0.235892
					1.05	-0.0299972	0.542688
					1.06	-0.439059	0.235892
					1.07	-0.285661	0.440423
					1.08	-0.285661	0.338158
					1.09	-0.439059	0.338158
					1.1	-0.490192	0.235892
					1.11	-0.234528	0.338158
					1.12	-0.387926	-0.0709041
					1.13	-0.132263	-0.173169
					1.14	-0.132263	-0.173169
					1.15	-0.0299972	-0.275435
					1.16	-0.0811302	-0.275435
					1.17	0.0722678	-0.479966
					1.18	-0.0811302	-0.3777
					1.19	-0.0299972	-0.0709041
					1.2	-0.0811302	-0.3777
					1.21	0.327931	-0.173169
					1.22	0.225666	-0.3777
					1.23	0.174533	-0.173169
					1.24	0.174533	-0.275435
					1.25	0.379064	-0.275435
					1.26	0.174533	-0.0709041
					1.27	0.0722678	-0.0709041
					1.28	0.327931	0.133627
					1.29	-0.132263	0.133627
					1.3	-0.0299972	0.235892
					1.31	0.225666	0.440423
					1.32	0.0722678	0.440423
					1.33	0.327931	0.542688
					1.34	0.276799	0.440423
					1.35	0.327931	0.338158
					1.36	0.430197	0.338158
					1.37	0.430197	0.542688
					1.38	0.276799	0.133627
					1.39	0.481329	0.440423
					1.4	0.481329	0.338158
					1.41	0.379064	0.440423
					1.42	0.532462	0.0313619
					1.43	0.430197	0.0313619
					1.44	0.379064	-0.0709041
					1.45	0.532462	-0.173169
					1.46	0.532462	-0.0709041
					1.47	0.327931	-0.275435
					1.48	0.634727	-0.173169
					1.49	0.532462	0.0313619
					1.5	0.430197	-0.582231
					1.51	0.327931	-0.173169
					1.52	0.225666	-0.173169
					1.53	0.225666	-0.3777
					1.54	0.123401	0.235892
					1.55	0.174533	-0.3777
					1.56	0.123401	-0.479966
					1.57	-0.0811302	0.0313619
					1.58	0.123401	-0.275435
					1.59	0.0722678	0.338158
					1.6	0.174533	0.133627
					1.61	-0.132263	0.440423
					1.62	-0.0811302	0.235892
					1.63	0.123401	0.440423
					1.64	-0.132263	0.747219
					1.65	0.0211348	0.644954
					1.66	-0.0299972	0.849484
					1.67	0.123401	0.542688
					1.68	0.225666	0.747219
					1.69	0.123401	0.644954
					1.7	0.276799	0.440423
					1.71	0.276799	0.338158
					1.72	0.276799	0.235892
					1.73	0.379064	0.440423
					1.74	0.327931	0.338158
					1.75	0.532462	0.235892
					1.76	0.68586	0.133627
					1.77	0.634727	0.133627
					1.78	0.583595	0.542688
					1.79	0.736993	0.338158
					1.8	0.788125	0.338158
					1.81	0.583595	0.338158
					1.82	0.634727	0.133627
					1.83	0.941523	0.338158
					1.84	0.941523	0.235892
					1.85	0.839258	0.235892
					1.86	0.68586	0.235892
					1.87	0.890391	0.440423
					1.88	0.788125	0.542688
					1.89	0.379064	0.440423
					1.9	0.634727	0.542688
					1.91	0.430197	0.644954
					1.92	0.430197	0.542688
					1.93	0.532462	0.849484
					1.94	0.430197	0.542688
					1.95	0.68586	0.440423
					1.96	0.68586	0.644954
					1.97	0.736993	0.644954
					1.98	0.736993	0.747219
					1.99	0.583595	0.747219
					2	0.68586	0.849484
					2.01	0.890391	0.644954
					2.02	0.839258	0.644954
					2.03	0.788125	0.644954
					2.04	0.839258	0.747219
					2.05	0.634727	0.542688
					2.06	0.68586	0.542688
					2.07	0.68586	0.338158
					2.08	0.481329	0.338158
					2.09	0.379064	0.542688
					2.1	0.481329	0.235892
					2.11	0.276799	0.235892
					2.12	0.481329	0.235892
					2.13	0.634727	0.338158
					2.14	0.225666	-0.173169
					2.15	0.276799	0.0313619
					2.16	0.430197	0.133627
					2.17	0.481329	0.133627
					2.18	0.327931	0.133627
					2.19	0.379064	0.338158
					2.2	0.174533	0.133627
					2.21	0.327931	0.133627
					2.22	0.276799	-0.0709041
					2.23	0.379064	0.133627
					2.24	0.327931	0.0313619
					2.25	0.225666	0.235892
					2.26	0.123401	-0.0709041
					2.27	0.327931	0.0313619
					2.28	0.174533	-0.0709041
					2.29	0.583595	0.133627
					2.3	0.583595	0.0313619
					2.31	0.379064	0.0313619
					2.32	0.532462	0.542688
					2.33	0.481329	0.440423
					2.34	0.532462	0.133627
					2.35	0.532462	0.440423
					2.36	0.68586	0.644954
					2.37	0.634727	0.338158
					2.38	0.583595	0.542688
					2.39	0.736993	0.338158
					2.4	0.736993	0.440423
					2.41	0.532462	0.338158
					2.42	0.68586	0.133627
					2.43	0.890391	0.440423
					2.44	0.788125	0.133627
					2.45	0.736993	0.0313619
					2.46	0.839258	0.0313619
					2.47	0.890391	0.0313619
					2.48	0.839258	-0.275435
					2.49	0.839258	-0.479966
					2.5	0.736993	-0.0709041
					2.51	0.890391	-0.275435
					2.52	0.788125	-0.173169
					2.53	0.68586	0.0313619
					2.54	0.941523	0.133627
					2.55	0.634727	-0.0709041
					2.56	0.839258	0.133627
					2.57	0.839258	0.235892
					2.58	0.788125	0.133627
					2.59	0.68586	0.542688
					2.6	0.839258	0.338158
					2.61	0.992656	0.440423
					2.62	0.890391	0.133627
					2.63	1.04379	0.338158
					2.64	0.941523	0.235892
					2.65	0.992656	0.235892
					2.66	1.04379	0.0313619
					2.67	0.941523	0.338158
					2.68	1.04379	0.133627
					2.69	1.09492	0.235892
					2.7	1.09492	-0.275435
					2.71	1.19719	0.133627
					2.72	0.941523	0.133627
					2.73	0.992656	-0.0709041
					2.74	0.941523	-0.0709041
					2.75	0.941523	0.133627
					2.76	1.19719	-0.0709041
					2.77	0.839258	0.0313619
					2.78	1.14605	-0.173169
					2.79	0.992656	-0.786762
					2.8	0.839258	-0.582231
					2.81	1.04379	-0.479966
					2.82	0.941523	-0.889027
					2.83	0.941523	-0.889027
					2.84	1.14605	-1.19582
					2.85	0.68586	-1.09356
					2.86	1.04379	-1.09356
					2.87	0.788125	-1.50262
					2.88	0.890391	-1.19582
					2.89	0.839258	-1.29809
					2.9	0.890391	-1.29809
					2.91	0.992656	-1.40035
					2.92	0.788125	-1.29809
					2.93	1.09492	-1.09356
					2.94	1.14605	-1.40035
					2.95	0.890391	-1.40035
					2.96	0.941523	-1.50262
					2.97	0.992656	-1.19582
					2.98	0.839258	-1.70715
					2.99	1.14605	-1.40035
					3	1.09492	-1.50262
					3.01	1.60625	-0.991293
					3.02	1.55512	-0.889027
					3.03	1.65738	-1.19582
					3.04	1.65738	-0.684496
					3.05	2.01531	-1.19582
					3.06	1.65738	-0.991293
					3.07	2.27097	-1.09356
					3.08	1.70851	-0.991293
					3.09	2.01531	-1.50262
					3.1	1.81078	-1.50262
					3.11	1.81078	-1.29809
					3.12	1.96418	-1.29809
					3.13	1.45285	-1.80942
					3.14	1.70851	-1.60488
					3.15	1.45285	-1.09356
					3.16	1.60625	-1.40035
					3.17	1.35058	-1.09356
					3.18	1.50398	-0.786762
					3.19	1.86191	-0.889027
					3.2	1.50398	-1.19582
					3.21	2.16871	-0.991293
					3.22	1.60625	-1.09356
					3.23	1.75965	-1.09356
					3.24	1.91305	-0.786762
					3.25	1.96418	-1.19582
					3.26	2.11758	-0.889027
					3.27	2.01531	-0.991293
					3.28	2.16871	-0.786762
					3.29	2.32211	-0.582231
					3.3	2.4755	-0.786762
					3.31	2.57777	-0.275435
					3.32	2.57777	-0.684496
					3.33	2.7823	-0.3777
					3.34	2.73117	-0.582231
					3.35	2.9357	-0.889027
					3.36	3.19136	-0.479966
					3.37	3.34476	-0.582231
					3.38	3.19136	-0.582231
					3.39	3.85609	-0.479966
					3.4	3.90722	-0.0709041
					3.41	4.06062	0.133627
					3.42	3.65156	0.0313619
					3.43	3.70269	0.235892
					3.44	4.06062	0.849484
					3.45	3.85609	0.747219
					3.46	3.85609	0.849484
					3.47	4.16288	0.440423
					3.48	3.65156	1.15628
					3.49	4.31628	0.95175
					3.5	3.90722	0.644954
					3.51	4.26515	1.05401
					3.52	4.31628	1.36081
					3.53	4.57195	0.849484
					3.54	4.52081	1.46308
					3.55	4.57195	1.05401
					3.56	4.52081	1.46308
					3.57	4.77647	1.25855
					3.58	4.98101	0.747219
					3.59	4.82761	0.849484
					3.6	4.92987	1.36081
					3.61	4.92987	1.25855
					3.62	4.98101	1.76987
					3.63	4.87874	1.46308
					3.64	4.92987	1.87214
					3.65	5.23667	1.87214
					3.66	5.13441	2.2812
					3.67	5.03214	2.38347
					3.68	5.64573	2.48573
					3.69	5.33893	2.2812
					3.7	5.79913	2.79253
					3.71	5.90139	2.2812
					3.72	6.10592	2.79253
					3.73	6.31045	2.2812
					3.74	6.36159	2.588
					3.75	6.92405	2.38347
					3.76	6.87291	2.07667
					3.77	7.53764	1.87214
					3.78	6.56612	2.07667
					3.79	7.48651	2.07667
					3.8	7.69104	2.48573
					3.81	7.69104	2.48573
					3.82	7.7933	2.69026
					3.83	8.15123	2.69026
					3.84	7.74217	2.99706
					3.85	8.30463	4.01971
					3.86	8.20236	3.50838
					3.87	8.30463	4.01971
					3.88	8.1001	4.01971
					3.89	8.2535	4.01971
					3.9	7.99783	4.01971
					3.91	8.30463	4.22424
					3.92	8.96935	3.50838
					3.93	8.71369	3.91745
					3.94	9.02049	3.50838
					3.95	8.71369	3.40612
					3.96	8.86709	3.71292
					3.97	9.32728	3.20159
					3.98	9.53181	3.50838
					3.99	9.48068	3.30385
					4	9.68521	2.99706
					4.01	10.3499	3.20159
					4.02	10.1454	3.61065
					4.03	10.8101	3.61065
					4.04	10.759	3.50838
					4.05	11.0147	3.09932
					4.06	11.4237	3.40612
					4.07	11.1681	3.61065
					4.08	11.8328	3.50838
					4.09	11.6794	4.32651
					4.1	11.5771	3.91745
					4.11	11.8839	4.6333
					4.12	11.8839	3.81518
					4.13	12.0884	4.53104
					4.14	12.1396	4.12198
					4.15	12.702	4.01971
					4.16	12.3441	4.22424
					4.17	12.7532	4.42877
					4.18	12.6509	4.53104
					4.19	13.1622	4.32651
					4.2	13.5202	4.73557
					4.21	13.3156	4.6333
					4.22	14.0315	4.6333
					4.23	13.469	4.53104
					4.24	13.469	4.73557
					4.25	13.5713	5.65596
					4.26	13.3668	5.2469
					4.27	13.1622	5.45143
					4.28	13.1111	5.55369
					4.29	13.2645	5.55369
					4.3	13.06	5.55369
					4.31	13.2134	5.55369
					4.32	13.9292	6.16729
					4.33	13.7247	5.86049
					4.34	13.6224	6.06502
					4.35	14.1849	6.06502
					4.36	13.6736	6.26955
					4.37	14.6451	6.47408
					4.38	14.0315	6.57635
					4.39	14.6962	6.26955
					4.4	14.5939	6.78088
					4.41	14.7474	6.57635
					4.42	14.7985	6.67861
					4.43	14.236	6.67861
					4.44	14.236	6.88314
					4.45	14.2872	6.67861
					4.46	14.1338	6.88314
					4.47	14.2872	6.57635
					4.48	14.1338	6.37182
					4.49	14.2872	6.37182
					4.5	14.0826	5.96275
					4.51	14.0315	6.26955
					4.52	13.5202	6.06502
					4.53	13.9804	6.06502
					4.54	13.7247	6.98541
					4.55	13.2645	6.78088
					4.56	13.2645	6.06502
					4.57	13.3156	6.78088
					4.58	13.3156	6.47408
					4.59	13.2134	6.78088
					4.6	13.2134	6.57635
					4.61	13.2134	6.78088
					4.62	12.9577	6.37182
					4.63	12.7532	7.08767
					4.64	13.2134	6.47408
					4.65	13.0088	6.88314
					4.66	12.9066	6.47408
					4.67	13.2134	6.78088
					4.68	12.8554	6.37182
					4.69	13.6224	6.47408
					4.7	12.8043	6.78088
					4.71	13.1622	6.06502
					4.72	13.06	6.88314
					4.73	12.9066	6.37182
					4.74	13.3156	6.16729
					4.75	12.8554	6.47408
					4.76	12.9066	6.26955
					4.77	12.8043	6.26955
					4.78	12.6509	6.37182
					4.79	12.9577	6.57635
					4.8	12.5998	6.16729
					4.81	12.5486	6.78088
					4.82	12.7532	6.26955
					4.83	12.3952	5.65596
					4.84	12.3441	5.75822
					4.85	13.0088	6.16729
					4.86	13.0088	6.06502
					4.87	13.0088	5.75822
					4.88	13.06	6.26955
					4.89	13.2645	6.26955
					4.9	12.4464	6.37182
					4.91	12.5998	5.86049
					4.92	12.3441	5.96275
					4.93	12.4975	6.47408
					4.94	11.9862	6.67861
					4.95	12.6509	6.06502
					4.96	12.293	6.78088
					4.97	12.702	6.78088
					4.98	12.8554	7.18994
					4.99	12.7532	6.78088
					5	12.0884	7.39447
					5.01	12.9577	6.78088
					5.02	12.6509	7.599
					5.03	12.8043	7.08767
					5.04	12.8043	7.599
					5.05	13.06	7.599
					5.06	13.0088	7.18994
					5.07	13.3156	7.08767
					5.08	12.702	7.599
					5.09	13.2645	7.80353
					5.1	13.3668	7.18994
					5.11	13.1622	7.49674
					5.12	12.9066	6.98541
					5.13	12.8554	7.39447
					5.14	12.4975	8.21259
					5.15	12.293	6.98541
					5.16	12.2418	7.70127
					5.17	12.2418	7.599
					5.18	12.1396	7.80353
					5.19	11.6794	8.31486
					5.2	11.4237	8.41712
					5.21	11.8328	8.41712
					5.22	11.526	8.51939
					5.23	11.8839	7.80353
					5.24	11.7305	8.11033
					5.25	11.5771	8.11033
					5.26	11.2192	8.31486
					5.27	11.7305	7.80353
					5.28	11.0658	7.9058
					5.29	11.6283	8.11033
					5.3	11.4237	7.80353
					5.31	11.4749	8.41712
					5.32	11.8839	8.31486
					5.33	11.526	7.9058
					5.34	11.4237	8.41712
					5.35	11.4237	8.00806
					5.36	11.3726	8.21259
					5.37	10.9124	7.2922
					5.38	10.759	7.70127
					5.39	10.8101	6.88314
					5.4	11.0147	6.88314
					5.41	10.8101	6.37182
					5.42	11.2703	6.26955
					5.43	10.5545	6.26955
					5.44	10.4011	6.16729
					5.45	10.5545	5.86049
					5.46	10.4011	6.16729
					5.47	10.759	6.16729
					5.48	10.0943	6.26955
					5.49	10.5545	6.57635
					5.5	10.0431	6.67861
					5.51	10.1454	7.08767
					5.52	10.0943	6.57635
					5.53	10.1454	6.88314
					5.54	10.2477	6.98541
					5.55	9.99201	6.67861
					5.56	10.4011	6.57635
					5.57	9.48068	6.16729
					5.58	9.99201	6.26955
					5.59	9.63408	5.14463
					5.6	9.73634	5.55369
					5.61	9.58295	5.14463
					5.62	9.78748	5.75822
					5.63	9.42955	5.55369
					5.64	9.37842	5.65596
					5.65	9.42955	5.55369
					5.66	9.17388	5.86049
					5.67	9.32728	4.9401
					5.68	9.32728	4.73557
					5.69	9.27615	4.53104
					5.7	9.37842	4.32651
					5.71	9.27615	3.91745
					5.72	9.48068	3.61065
					5.73	9.58295	4.12198
					5.74	9.32728	3.50838
					5.75	9.68521	3.50838
					5.76	9.42955	3.40612
					5.77	9.22502	3.20159
					5.78	9.17388	3.20159
					5.79	8.56029	3.40612
					5.8	8.71369	2.99706
					5.81	8.56029	3.30385
					5.82	8.50916	4.01971
					5.83	7.99783	3.40612
					5.84	8.04897	3.71292
					5.85	8.04897	3.30385
					5.86	6.97518	3.09932
					5.87	7.07744	2.99706
					5.88	7.28198	2.79253
					5.89	7.33311	2.89479
					5.9	7.28198	2.2812
					5.91	7.6399	2.69026
					5.92	7.7933	2.89479
					5.93	8.04897	2.69026
					5.94	7.69104	2.89479
					5.95	8.45803	3.09932
					5.96	7.9467	2.69026
					5.97	8.45803	2.99706
					5.98	8.71369	2.99706
					5.99	8.35576	2.99706
					6	8.86709	2.89479

## Sheet: Fig 6c
	Hit		FA
Sex (Vgat-Cre;CD1 mice)	Laser off	Laser On	Laser off	Laser On
M	0.765625	0.53125	0.125	0
M	0.725	0.520833	0.083333	0.083333
M	0.926471	0.705882	0	0.25
M	0.725	0.5	0.1	0.1
F	0.975	0.875	0.2	0.2
F	0.725	0.575	0	0
F	0.9	0.825	0.2	0.2

## Sheet: Fig 6d
Sex (Vgat-Cre;CD1 mice)	Laser off	Laser On
M	1.87486	1.22876
M	1.98075	1.43524
M	1.99139	1.08279
M	1.87931	1.28155
F	2.80159	1.99197
F	1.87931	1.47067
F	2.12317	1.77621

## Sheet: Fig 6f
Sex (Vgat-Cre;CD1 mice)	Stat. LED off	Mov. LED off	Mov. LED on		Speed Trace	Time (s)	Stat. LED off	Mov. LED off	Mov. LED on
M	11.1037	2.12939	8.23168			0.01	-0.0349975	-1.85896	-1.36127
M	19.2177	10.1775	11.6352			0.02	0.101356	-1.7226	-1.49762
M	21.2889	2.98888	5.34734			0.03	-0.0349975	-1.4499	-1.22491
M	11.4851	2.86616	3.72428			0.04	-0.0349975	-1.4499	-1.36127
M	36.676	13.6313	18.0928			0.05	-0.0349975	-1.58625	-1.49762
F	7.2922	2.41437	3.458			0.06	-0.0349975	-1.99531	-1.36127
F	7.97343	4.12061	9.43514			0.07	-0.0349975	-2.26802	-1.08856
F	4.90828	3.12977	2.29938			0.08	-0.171351	-2.26802	-0.952204
F	13.0801	5.16781	9.74657			0.09	-0.0349975	-2.26802	-0.543143
						0.1	-0.0349975	-2.40437	-0.270435
						0.11	-0.0349975	-2.26802	-0.134081
						0.12	-0.0349975	-2.26802	0.27498
						0.13	0.23771	-1.85896	0.138627
						0.14	-0.171351	-1.99531	0.684042
						0.15	-0.0349975	-1.4499	1.50216
						0.16	-0.0349975	-0.904481	2.04758
						0.17	-0.0349975	-1.17719	2.04758
						0.18	0.101356	-0.495419	1.91123
						0.19	-0.0349975	-0.768127	1.50216
						0.2	-0.0349975	-0.495419	1.36581
						0.21	0.101356	0.0499963	1.22946
						0.22	-0.0349975	0.18635	0.95675
						0.23	-0.0349975	0.595412	0.820396
						0.24	0.23771	0.595412	0.684042
						0.25	-0.171351	0.459058	0.684042
						0.26	-0.171351	0.459058	0.547688
						0.27	0.101356	0.868119	0.547688
						0.28	-0.0349975	0.459058	0.411334
						0.29	0.374064	0.18635	0.547688
						0.3	-0.0349975	0.731766	0.95675
						0.31	0.101356	0.459058	0.820396
						0.32	-0.0349975	0.595412	0.95675
						0.33	0.101356	0.868119	1.0931
						0.34	-0.0349975	0.868119	1.0931
						0.35	-0.0349975	0.322704	1.0931
						0.36	-0.171351	0.459058	0.820396
						0.37	-0.171351	0.459058	0.820396
						0.38	-0.0349975	-0.0863577	0.547688
						0.39	-0.0349975	0.18635	0.411334
						0.4	0.101356	0.0499963	0.547688
						0.41	0.101356	0.459058	0.411334
						0.42	-0.171351	0.868119	0.411334
						0.43	-0.0349975	0.595412	0.411334
						0.44	-0.0349975	0.322704	0.138627
						0.45	-0.0349975	0.0499963	0.27498
						0.46	-0.0349975	0.0499963	0.27498
						0.47	-0.0349975	-0.0863577	0.27498
						0.48	0.101356	-0.495419	0.27498
						0.49	-0.0349975	-0.222712	0.411334
						0.5	0.101356	0.0499963	0.684042
						0.51	0.23771	-0.222712	0.820396
						0.52	-0.0349975	-0.359065	0.95675
						0.53	-0.0349975	-0.222712	1.22946
						0.54	-0.0349975	-0.359065	1.22946
						0.55	-0.0349975	-0.359065	1.63852
						0.56	-0.307705	-0.631773	1.63852
						0.57	-0.0349975	-0.222712	1.77487
						0.58	0.101356	-0.222712	1.36581
						0.59	-0.0349975	0.322704	1.22946
						0.6	-0.171351	0.731766	0.820396
						0.61	-0.0349975	0.868119	0.684042
						0.62	0.23771	1.00447	0.547688
						0.63	-0.0349975	1.41353	0.27498
						0.64	0.101356	1.14083	0.27498
						0.65	0.23771	1.54989	0.0022729
						0.66	0.101356	1.54989	0.27498
						0.67	-0.0349975	1.41353	-0.134081
						0.68	0.374064	1.54989	-0.134081
						0.69	0.23771	1.14083	-0.134081
						0.7	-0.0349975	0.868119	-0.406789
						0.71	-0.0349975	0.868119	-0.270435
						0.72	-0.0349975	1.27718	-0.270435
						0.73	-0.0349975	1.14083	-0.406789
						0.74	-0.0349975	1.41353	-0.134081
						0.75	-0.0349975	2.36801	0.0022729
						0.76	-0.0349975	3.04978	0.27498
						0.77	-0.0349975	3.32249	0.547688
						0.78	-0.0349975	3.73155	0.95675
						0.79	0.101356	3.73155	1.63852
						0.8	0.101356	3.04978	1.36581
						0.81	-0.0349975	2.77707	1.50216
						0.82	-0.0349975	2.50436	1.0931
						0.83	-0.0349975	2.0953	1.22946
						0.84	-0.0349975	1.41353	1.0931
						0.85	-0.171351	1.68624	0.95675
						0.86	-0.0349975	1.41353	0.95675
						0.87	-0.0349975	1.14083	0.684042
						0.88	0.101356	1.27718	0.547688
						0.89	0.101356	1.14083	0.684042
						0.9	-0.0349975	1.00447	0.95675
						0.91	-0.0349975	1.41353	0.820396
						0.92	0.23771	1.54989	1.0931
						0.93	-0.171351	1.68624	0.95675
						0.94	-0.0349975	1.95895	1.22946
						0.95	-0.0349975	1.8226	1.0931
						0.96	-0.0349975	1.8226	1.50216
						0.97	-0.0349975	1.41353	1.63852
						0.98	-0.0349975	1.68624	1.22946
						0.99	0.101356	1.54989	1.22946
						1	-0.0349975	1.54989	1.0931
						1.01	-0.171351	1.00447	0.95675
						1.02	0.101356	1.00447	0.547688
						1.03	0.101356	1.27718	0.547688
						1.04	-0.0349975	0.731766	0.0022729
						1.05	-0.0349975	1.95895	-0.134081
						1.06	-0.171351	1.27718	-0.270435
						1.07	-0.0349975	1.54989	-0.270435
						1.08	0.101356	1.54989	-0.406789
						1.09	-0.0349975	2.0953	-0.406789
						1.1	-0.0349975	2.36801	-0.543143
						1.11	0.101356	1.8226	0.138627
						1.12	-0.0349975	1.68624	-0.134081
						1.13	-0.0349975	1.8226	0.27498
						1.14	-0.0349975	1.8226	0.27498
						1.15	-0.0349975	1.41353	0.820396
						1.16	-0.171351	1.54989	0.684042
						1.17	-0.0349975	1.41353	1.22946
						1.18	-0.0349975	1.27718	1.22946
						1.19	-0.0349975	1.00447	1.50216
						1.2	-0.0349975	1.41353	1.36581
						1.21	-0.0349975	1.41353	1.63852
						1.22	-0.0349975	1.27718	1.63852
						1.23	-0.0349975	0.868119	1.36581
						1.24	-0.0349975	0.459058	1.0931
						1.25	0.101356	1.41353	1.50216
						1.26	-0.171351	0.868119	1.36581
						1.27	0.101356	1.00447	0.95675
						1.28	-0.0349975	1.41353	1.0931
						1.29	-0.0349975	1.54989	0.820396
						1.3	-0.0349975	1.54989	0.411334
						1.31	-0.0349975	1.68624	0.547688
						1.32	0.101356	1.00447	0.138627
						1.33	0.101356	1.00447	0.138627
						1.34	-0.0349975	0.731766	0.27498
						1.35	0.101356	0.459058	0.411334
						1.36	-0.0349975	0.459058	0.27498
						1.37	0.101356	0.18635	0.411334
						1.38	-0.0349975	0.459058	0.95675
						1.39	-0.0349975	0.459058	0.820396
						1.4	-0.0349975	0.459058	0.95675
						1.41	-0.0349975	0.322704	1.0931
						1.42	-0.0349975	0.868119	1.0931
						1.43	-0.0349975	1.14083	1.0931
						1.44	-0.0349975	1.41353	1.0931
						1.45	0.101356	1.95895	0.95675
						1.46	-0.0349975	2.0953	0.547688
						1.47	0.101356	1.8226	0.547688
						1.48	0.101356	2.23166	0.411334
						1.49	-0.0349975	2.50436	0.27498
						1.5	-0.0349975	2.50436	0.27498
						1.51	-0.0349975	2.77707	0.27498
						1.52	-0.0349975	2.36801	0.0022729
						1.53	-0.0349975	2.0953	-0.134081
						1.54	-0.0349975	2.23166	-0.134081
						1.55	-0.0349975	1.54989	-0.543143
						1.56	-0.171351	1.54989	-0.406789
						1.57	-0.0349975	0.731766	-0.815851
						1.58	-0.0349975	0.868119	-0.952204
						1.59	-0.0349975	0.0499963	-0.815851
						1.6	0.101356	-0.495419	-0.952204
						1.61	-0.307705	-0.904481	-0.952204
						1.62	-0.0349975	-0.768127	-0.679497
						1.63	0.101356	-1.17719	-1.22491
						1.64	0.23771	-1.31354	-1.08856
						1.65	0.101356	-1.58625	-1.08856
						1.66	0.101356	-1.4499	-1.08856
						1.67	-0.0349975	-1.85896	-0.952204
						1.68	0.101356	-2.13166	-0.815851
						1.69	0.101356	-1.99531	-1.08856
						1.7	-0.171351	-2.54073	-0.815851
						1.71	-0.0349975	-2.13166	-0.679497
						1.72	-0.0349975	-1.85896	-0.952204
						1.73	-0.171351	-1.58625	-0.406789
						1.74	-0.0349975	-0.768127	-0.406789
						1.75	-0.0349975	-1.4499	-0.270435
						1.76	-0.171351	-0.904481	-0.406789
						1.77	-0.0349975	-0.359065	-0.543143
						1.78	-0.171351	0.18635	-0.406789
						1.79	-0.171351	0.731766	-0.679497
						1.8	0.101356	0.595412	-0.543143
						1.81	-0.0349975	0.731766	-0.815851
						1.82	-0.0349975	0.459058	-0.679497
						1.83	-0.171351	0.731766	-0.815851
						1.84	-0.0349975	0.0499963	-0.815851
						1.85	-0.0349975	0.0499963	-0.815851
						1.86	-0.0349975	-0.0863577	-0.679497
						1.87	-0.0349975	-0.222712	-0.952204
						1.88	0.23771	-0.631773	-1.08856
						1.89	-0.307705	-0.631773	-0.952204
						1.9	-0.171351	-1.17719	-0.952204
						1.91	0.101356	-1.31354	-1.22491
						1.92	-0.0349975	-1.17719	-1.22491
						1.93	-0.171351	-1.17719	-1.36127
						1.94	-0.0349975	-1.04083	-1.36127
						1.95	-0.0349975	-1.17719	-1.36127
						1.96	-0.307705	-1.4499	-0.952204
						1.97	-0.171351	-1.31354	-1.36127
						1.98	-0.171351	-1.31354	-1.22491
						1.99	-0.0349975	-1.31354	-1.49762
						2	-0.171351	-1.31354	-1.49762
						2.01	-0.171351	-1.04083	-1.22491
						2.02	0.101356	-0.768127	-1.49762
						2.03	-0.307705	-1.31354	-1.36127
						2.04	-0.171351	-1.17719	-1.22491
						2.05	-0.171351	-1.04083	-1.08856
						2.06	0.101356	-1.17719	-1.08856
						2.07	0.101356	-1.17719	-1.22491
						2.08	-0.171351	-0.768127	-0.952204
						2.09	-0.0349975	-1.17719	-0.815851
						2.1	0.101356	-1.04083	-0.815851
						2.11	-0.0349975	-0.904481	-0.543143
						2.12	0.101356	-0.359065	-0.543143
						2.13	0.23771	-0.495419	-0.679497
						2.14	0.101356	-0.0863577	-0.543143
						2.15	-0.171351	-0.0863577	-0.679497
						2.16	0.101356	0.322704	-0.679497
						2.17	0.101356	0.18635	-0.543143
						2.18	0.101356	-0.0863577	-0.543143
						2.19	0.101356	-0.0863577	-0.679497
						2.2	0.101356	-0.904481	-0.406789
						2.21	-0.0349975	-0.631773	-0.543143
						2.22	0.101356	-0.904481	-0.406789
						2.23	0.23771	-0.904481	-0.406789
						2.24	0.101356	-1.17719	-0.134081
						2.25	0.101356	-1.17719	-0.134081
						2.26	-0.0349975	-1.17719	0.411334
						2.27	0.101356	-1.17719	0.547688
						2.28	-0.0349975	-1.17719	0.95675
						2.29	-0.171351	-1.58625	0.95675
						2.3	0.101356	-1.85896	0.820396
						2.31	-0.0349975	-2.13166	0.684042
						2.32	0.23771	-2.13166	0.95675
						2.33	0.101356	-2.13166	0.547688
						2.34	0.101356	-2.40437	0.27498
						2.35	0.101356	-2.13166	0.27498
						2.36	0.374064	-1.85896	0.27498
						2.37	0.23771	-1.85896	0.27498
						2.38	0.101356	-1.7226	0.27498
						2.39	0.23771	-1.4499	0.138627
						2.4	0.374064	-1.4499	0.138627
						2.41	0.23771	-1.58625	0.0022729
						2.42	0.23771	-1.99531	0.0022729
						2.43	0.23771	-2.26802	-0.134081
						2.44	0.23771	-2.40437	-0.134081
						2.45	0.23771	-2.13166	0.138627
						2.46	0.101356	-2.67708	-0.134081
						2.47	0.101356	-2.13166	0.27498
						2.48	0.101356	-2.26802	0.138627
						2.49	-0.0349975	-1.99531	0.411334
						2.5	-0.307705	-1.85896	0.0022729
						2.51	-0.0349975	-1.58625	0.27498
						2.52	0.101356	-1.7226	0.0022729
						2.53	0.101356	-1.4499	0.138627
						2.54	-0.171351	-1.58625	0.0022729
						2.55	-0.171351	-1.17719	0.0022729
						2.56	0.101356	-1.17719	-0.406789
						2.57	-0.171351	-0.495419	0.0022729
						2.58	-0.171351	-0.631773	-0.270435
						2.59	-0.171351	0.459058	0.0022729
						2.6	-0.171351	0.731766	-0.134081
						2.61	-0.0349975	0.868119	-0.406789
						2.62	-0.0349975	1.41353	-0.270435
						2.63	0.23771	1.14083	-0.543143
						2.64	-0.171351	0.868119	-0.679497
						2.65	-0.0349975	0.18635	-0.679497
						2.66	-0.0349975	0.18635	-0.815851
						2.67	-0.0349975	0.0499963	-0.543143
						2.68	-0.171351	0.0499963	-0.270435
						2.69	-0.171351	-0.0863577	-0.406789
						2.7	-0.171351	-0.0863577	-0.134081
						2.71	0.101356	-0.0863577	0.0022729
						2.72	0.101356	-0.495419	-0.543143
						2.73	-0.0349975	-0.631773	0.0022729
						2.74	-0.0349975	-0.359065	-0.543143
						2.75	-0.0349975	-0.495419	-0.679497
						2.76	0.23771	-0.0863577	-0.952204
						2.77	-0.0349975	-0.495419	-0.952204
						2.78	-0.0349975	0.18635	-1.22491
						2.79	-0.0349975	0.18635	-1.49762
						2.8	0.101356	0.595412	-1.49762
						2.81	0.101356	0.0499963	-1.63397
						2.82	-0.0349975	0.459058	-1.49762
						2.83	-0.307705	0.18635	-1.49762
						2.84	-0.0349975	0.322704	-1.36127
						2.85	-0.0349975	0.0499963	-1.22491
						2.86	-0.171351	0.0499963	-1.49762
						2.87	-0.171351	-0.0863577	-1.22491
						2.88	-0.0349975	-0.222712	-1.22491
						2.89	-0.171351	-0.768127	-1.36127
						2.9	-0.0349975	-1.17719	-1.22491
						2.91	0.23771	-1.04083	-1.22491
						2.92	0.23771	-1.58625	-0.952204
						2.93	-0.0349975	-1.4499	-1.36127
						2.94	0.23771	-1.31354	-0.952204
						2.95	0.101356	-1.99531	-1.08856
						2.96	0.101356	-1.58625	-1.36127
						2.97	0.101356	-1.7226	-1.22491
						2.98	0.101356	-1.7226	-1.08856
						2.99	0.374064	-1.58625	-1.08856
						3	-0.0349975	-1.58625	-1.22491
						3.01	-0.0349975	-1.17719	-1.22491
						3.02	-0.0349975	-1.31354	-1.08856
						3.03	0.374064	-0.904481	-0.815851
						3.04	0.23771	-0.768127	-0.952204
						3.05	0.374064	-1.04083	-1.08856
						3.06	0.101356	-0.768127	-1.22491
						3.07	0.374064	-1.17719	-1.22491
						3.08	0.101356	-1.4499	-1.08856
						3.09	0.101356	-1.4499	-1.08856
						3.1	0.374064	-1.85896	-1.36127
						3.11	0.23771	-1.99531	-1.08856
						3.12	0.23771	-2.67708	-1.08856
						3.13	-0.0349975	-3.2225	-1.08856
						3.14	0.510418	-3.35885	-1.08856
						3.15	-0.171351	-3.35885	-1.36127
						3.16	0.101356	-3.4952	-1.22491
						3.17	0.101356	-3.76791	-0.952204
						3.18	0.101356	-3.63156	-1.08856
						3.19	0.374064	-3.4952	-1.08856
						3.2	-0.0349975	-3.4952	-1.08856
						3.21	0.23771	-3.08614	-1.22491
						3.22	0.23771	-2.94979	-1.49762
						3.23	0.510418	-3.08614	-0.952204
						3.24	0.510418	-2.94979	-1.22491
						3.25	0.783126	-2.94979	-1.22491
						3.26	0.91948	-2.54073	-1.22491
						3.27	1.4649	-2.94979	-1.08856
						3.28	1.60125	-2.67708	-1.36127
						3.29	2.14667	-2.67708	-0.952204
						3.3	2.55573	-2.40437	-1.22491
						3.31	2.82843	-2.13166	-0.679497
						3.32	3.37385	-1.99531	-0.679497
						3.33	3.64656	-1.7226	-0.679497
						3.34	3.78291	-1.4499	-0.952204
						3.35	4.19197	-1.04083	-0.543143
						3.36	3.91927	-1.31354	-0.815851
						3.37	4.73739	-1.31354	-0.543143
						3.38	5.14645	-1.85896	-0.679497
						3.39	5.55551	-2.13166	-0.952204
						3.4	6.23728	-2.40437	-0.952204
						3.41	6.37363	-2.26802	-1.08856
						3.42	6.78269	-2.26802	-0.952204
						3.43	8.00988	-2.26802	-1.08856
						3.44	9.37342	-2.13166	-0.952204
						3.45	10.4642	-2.13166	-0.270435
						3.46	11.6914	-1.58625	-0.679497
						3.47	12.7823	-1.58625	0.138627
						3.48	13.8731	-1.31354	0.411334
						3.49	13.464	-0.631773	1.36581
						3.5	14.9639	-1.31354	1.50216
						3.51	15.1003	-0.495419	1.50216
						3.52	15.5093	-0.0863577	2.18393
						3.53	16.6002	0.322704	2.45664
						3.54	17.2819	0.459058	2.72935
						3.55	17.5546	1.27718	3.54747
						3.56	19.3272	2.0953	3.27476
						3.57	21.918	2.0953	3.27476
						3.58	22.7361	3.45884	3.13841
						3.59	24.236	3.04978	3.41112
						3.6	26.2813	3.73155	3.00206
						3.61	27.6448	3.8679	2.8657
						3.62	28.7357	3.04978	3.27476
						3.63	28.5993	3.04978	3.41112
						3.64	28.5993	3.18614	4.09289
						3.65	29.4174	3.32249	4.22924
						3.66	28.872	3.5952	4.77466
						3.67	29.0084	3.73155	4.6383
						3.68	29.8265	4.27696	5.45643
						3.69	30.9173	5.09509	5.86549
						3.7	31.0537	5.09509	6.1382
						3.71	31.3264	5.91321	6.54726
						3.72	32.4172	5.77686	6.95632
						3.73	33.9171	6.45862	6.4109
						3.74	35.1443	5.77686	6.81996
						3.75	36.0988	5.23144	7.09267
						3.76	38.6895	5.50415	7.36538
						3.77	38.0077	5.23144	8.04715
						3.78	38.1441	4.82238	8.04715
						3.79	37.5987	4.68603	8.59257
						3.8	37.8714	4.68603	8.86528
						3.81	37.0532	4.68603	8.72892
						3.82	38.6895	4.41332	8.04715
						3.83	39.5076	4.54967	8.86528
						3.84	39.9167	5.23144	9.00163
						3.85	41.2802	4.14061	10.5015
						3.86	40.1894	4.14061	10.9106
						3.87	40.1894	3.32249	11.456
						3.88	42.7801	3.73155	11.5923
						3.89	41.962	3.45884	11.5923
						3.9	42.9165	3.8679	11.5923
						3.91	41.6893	3.8679	11.3196
						3.92	42.6437	3.5952	12.0014
						3.93	39.7803	4.00426	13.365
						3.94	40.7348	4.82238	13.2286
						3.95	40.7348	4.41332	13.365
						3.96	41.5529	4.14061	13.6377
						3.97	42.5074	4.41332	13.6377
						3.98	43.1892	3.73155	14.0467
						3.99	43.4619	2.77707	13.9104
						4	44.0073	3.8679	13.365
						4.01	44.4164	3.5952	14.1831
						4.02	44.8254	4.00426	14.5921
						4.03	45.6435	4.68603	14.0467
						4.04	45.3708	5.09509	14.5921
						4.05	45.3708	6.45862	15.1375
						4.06	42.9165	6.73133	15.2739
						4.07	42.2347	6.32227	16.2284
						4.08	41.8256	6.59498	16.5011
						4.09	42.6437	8.09487	17.7283
						4.1	44.0073	6.59498	17.4556
						4.11	44.28	7.00404	18.1373
						4.12	45.2345	6.32227	18.6827
						4.13	45.9162	5.6405	18.2737
						4.14	45.2345	5.91321	19.6372
						4.15	45.6435	4.95873	20.0463
						4.16	46.7344	5.50415	20.0463
						4.17	46.3253	4.82238	21.0008
						4.18	45.0981	5.6405	20.0463
						4.19	44.8254	5.91321	21.1371
						4.2	44.1437	6.18592	21.4098
						4.21	43.7346	6.59498	22.637
						4.22	44.9618	5.77686	22.7734
						4.23	44.8254	5.23144	23.0461
						4.24	43.1892	4.95873	23.7278
						4.25	44.6891	4.68603	23.3188
						4.26	42.9165	4.68603	21.5462
						4.27	43.0528	5.91321	22.2279
						4.28	44.0073	5.50415	19.9099
						4.29	44.28	5.3678	20.5917
						4.3	45.3708	6.45862	19.9099
						4.31	44.28	6.86769	20.4553
						4.32	44.0073	7.54945	20.0463
						4.33	43.7346	8.23122	20.8644
						4.34	43.3255	8.64029	20.7281
						4.35	42.0983	8.91299	21.5462
						4.36	41.6893	9.04935	21.1371
						4.37	42.6437	8.77664	21.5462
						4.38	42.5074	8.77664	21.4098
						4.39	42.0983	8.23122	20.8644
						4.4	41.2802	8.23122	20.1826
						4.41	40.053	7.14039	19.7736
						4.42	40.5984	7.54945	19.9099
						4.43	38.8259	6.04956	18.5464
						4.44	36.9169	7.68581	18.41
						4.45	35.417	6.86769	16.9102
						4.46	35.5534	7.00404	17.8646
						4.47	35.2807	7.14039	18.001
						4.48	33.508	6.18592	18.6827
						4.49	32.4172	6.18592	19.5009
						4.5	32.8263	6.32227	19.5009
						4.51	32.1445	6.86769	18.41
						4.52	32.1445	6.59498	18.5464
						4.53	31.19	6.86769	18.1373
						4.54	32.0082	6.86769	18.6827
						4.55	31.0537	7.68581	19.3645
						4.56	29.6901	7.82216	19.2282
						4.57	28.1902	6.59498	18.1373
						4.58	26.8267	7.14039	19.3645
						4.59	25.1905	6.59498	18.5464
						4.6	25.3268	5.6405	17.8646
						4.61	23.9633	6.04956	17.5919
						4.62	23.1452	5.3678	18.2737
						4.63	23.9633	4.14061	18.2737
						4.64	24.236	4.14061	18.41
						4.65	25.3268	4.14061	19.0918
						4.66	25.7359	3.18614	19.0918
						4.67	25.8722	3.18614	19.2282
						4.68	26.554	2.77707	20.0463
						4.69	24.6451	3.04978	20.4553
						4.7	25.4632	3.45884	19.2282
						4.71	26.1449	3.73155	19.5009
						4.72	26.6903	4.41332	18.41
						4.73	25.4632	3.8679	17.1829
						4.74	27.3721	4.95873	17.0465
						4.75	26.0086	4.68603	16.6374
						4.76	25.4632	5.77686	15.1375
						4.77	25.5995	5.23144	13.9104
						4.78	24.9178	5.23144	12.9559
						4.79	24.7814	5.09509	11.456
						4.8	24.7814	5.09509	10.2288
						4.81	25.7359	5.09509	9.54704
						4.82	24.3723	5.23144	9.41069
						4.83	25.0541	4.27696	9.00163
						4.84	23.8269	5.23144	8.31986
						4.85	23.6906	5.23144	7.63809
						4.86	23.2815	5.50415	7.63809
						4.87	23.6906	5.50415	7.22903
						4.88	22.4634	6.18592	6.95632
						4.89	23.2815	5.6405	6.27455
						4.9	23.1452	5.77686	6.54726
						4.91	22.327	5.77686	6.95632
						4.92	22.4634	6.45862	7.50173
						4.93	21.7816	6.73133	7.50173
						4.94	21.7816	6.73133	7.63809
						4.95	20.5544	7.00404	7.36538
						4.96	20.6908	6.32227	7.63809
						4.97	19.5999	5.91321	6.95632
						4.98	18.2364	5.6405	6.54726
						4.99	17.8273	4.41332	5.59278
						5	16.6002	4.41332	6.00184
						5.01	16.1911	4.00426	4.77466
						5.02	16.6002	4.14061	4.77466
						5.03	15.373	3.04978	4.09289
						5.04	16.1911	4.00426	4.09289
						5.05	16.8729	3.8679	4.6383
						5.06	15.5093	4.68603	4.6383
						5.07	15.5093	4.27696	4.22924
						5.08	14.9639	4.54967	4.3656
						5.09	14.9639	4.54967	5.32007
						5.1	14.0094	4.82238	4.77466
						5.11	14.1458	4.41332	5.72913
						5.12	13.8731	4.54967	5.04737
						5.13	12.7823	4.68603	5.32007
						5.14	12.9186	4.27696	4.6383
						5.15	11.5551	4.27696	4.22924
						5.16	10.8733	3.32249	4.22924
						5.17	9.50977	3.32249	4.09289
						5.18	9.37342	3.32249	3.82018
						5.19	9.64613	2.77707	3.95653
						5.2	9.64613	2.64072	3.82018
						5.21	10.737	2.77707	3.54747
						5.22	11.0097	3.04978	3.68383
						5.23	13.055	1.8226	3.27476
						5.24	14.0094	1.68624	3.95653
						5.25	14.4185	1.8226	3.41112
						5.26	13.7367	2.0953	3.54747
						5.27	13.1913	2.50436	3.95653
						5.28	14.0094	2.23166	4.50195
						5.29	13.464	2.23166	5.04737
						5.3	13.7367	2.91343	5.32007
						5.31	14.2821	3.5952	5.59278
						5.32	14.1458	3.5952	6.4109
						5.33	14.2821	3.5952	5.45643
						5.34	14.4185	3.5952	7.22903
						5.35	14.8276	2.36801	6.54726
						5.36	14.5549	2.36801	7.36538
						5.37	14.1458	2.23166	7.22903
						5.38	13.1913	2.0953	7.63809
						5.39	12.9186	1.41353	7.36538
						5.4	12.2369	1.41353	7.9108
						5.41	11.8278	1.41353	7.63809
						5.42	11.2824	2.23166	7.9108
						5.43	11.6914	2.50436	8.04715
						5.44	11.0097	2.36801	7.63809
						5.45	10.8733	2.0953	7.63809
						5.46	10.4642	2.50436	8.1835
						5.47	10.3279	1.41353	7.9108
						5.48	10.8733	1.54989	8.31986
						5.49	11.0097	1.68624	9.00163
						5.5	11.9641	1.41353	9.41069
						5.51	12.7823	1.68624	8.1835
						5.52	12.9186	2.64072	8.31986
						5.53	13.1913	1.95895	8.86528
						5.54	13.6004	1.27718	9.13798
						5.55	13.1913	1.95895	8.45621
						5.56	14.0094	2.36801	7.9108
						5.57	14.2821	2.36801	7.50173
						5.58	14.8276	2.64072	7.22903
						5.59	15.6457	2.36801	6.81996
						5.6	15.2366	1.54989	6.95632
						5.61	15.782	1.41353	7.22903
						5.62	16.8729	1.54989	7.22903
						5.63	15.6457	1.54989	6.81996
						5.64	15.1003	1.68624	7.63809
						5.65	14.2821	2.0953	7.63809
						5.66	13.055	2.23166	7.09267
						5.67	12.6459	2.50436	7.09267
						5.68	11.4187	2.23166	6.27455
						5.69	10.6006	2.36801	6.27455
						5.7	10.0552	2.50436	6.1382
						5.71	9.78248	2.50436	5.86549
						5.72	10.0552	2.23166	5.45643
						5.73	8.55529	2.0953	5.45643
						5.74	9.91883	1.54989	5.04737
						5.75	9.64613	0.731766	4.77466
						5.76	9.91883	0.18635	4.77466
						5.77	10.3279	0.0499963	4.6383
						5.78	10.0552	0.459058	4.22924
						5.79	9.64613	0.459058	3.54747
						5.8	8.96436	1.27718	4.09289
						5.81	8.14623	1.41353	3.95653
						5.82	7.32811	2.23166	3.41112
						5.83	7.46446	2.0953	3.27476
						5.84	7.19176	2.91343	3.68383
						5.85	6.78269	2.91343	3.41112
						5.86	6.78269	3.32249	3.95653
						5.87	7.73717	3.18614	4.22924
						5.88	7.73717	3.04978	4.50195
						5.89	7.60082	3.04978	3.82018
						5.9	8.00988	2.50436	3.68383
						5.91	8.00988	1.68624	3.95653
						5.92	8.14623	1.00447	3.54747
						5.93	8.00988	0.595412	3.00206
						5.94	7.73717	-0.0863577	2.72935
						5.95	8.69165	-0.768127	2.72935
						5.96	8.55529	-0.904481	2.8657
						5.97	8.41894	-1.4499	2.32029
						5.98	9.37342	-1.58625	3.00206
						5.99	9.50977	-1.4499	3.00206
						6	9.37342	-1.58625	2.45664

## Sheet: Fig 6g
	Hit			FA
Sex (Vgat-Cre;CD1 mice)	Stat. LED off	Mov. LED off	Mov. LED on	Stat. LED off	Mov. LED off	Mov. LED on
M	0.75	0.708333	0.625	0	0.166667	0.166667
M	0.833333	0.666667	0.791667	0	0	0
M	0.92	0.42	0.58	0	0	0
M	0.791667	0.5	0.666667	0	0.166667	0.333333
M	0.916667	0.583333	0.666667	0.166667	0.166667	0.166667
F	0.708333	0.25	0.333333	0.166667	0.166667	0
F	0.7	0.45	0.75	0	0	0.4
F	0.75	0.291667	0.375	0.166667	0.166667	0.166667
F	0.9	0.75	0.9	0	0.2	0

## Sheet: Fig 6h
Sex (Vgat-Cre;CD1 mice)	Stat. LED off	Mov. LED off	Mov. LED on
M	1.64191	1.51594	1.28606
M	1.93484	1.39815	1.77964
M	2.35042	0.756993	1.17785
M	1.77964	0.967422	0.861455
M	2.35042	1.17785	1.39815
F	1.51594	0.292932	0.536694
F	1.36602	0.71596	0.927837
F	1.64191	0.418899	0.648782
F	2.12317	1.51611	2.12317

## Sheet: Fig 6i
Sex (Vgat-Cre;CD1 mice)	stat.	TN Led off	TN Led on	NT Led off	NT Led on
M	18.6052	8.50793	8.9519	2.57763	12.1464
M	6.13756	4.51659	5.79613	3.57356	3.11432
F	15.9049	3.60083	11.6413	2.57763	2.34692
F	12.454	4.31914	8.32358	8.04815	3.73937
M	19.1261	12.4262	15.1974	8.93009	8.81119
M	6.87496	3.08051	4.16643	4.0688	0.922843
M	11.9566	9.89711	10.1649	10.9143	5.74104
M	19.2957	4.01044	7.12367	2.89834	6.07266

## Sheet: Fig 6j
Sex (Vgat-Cre;CD1 mice)	stat.	TN Led off	TN Led on	NT Led off	NT Led on
M	0.85	0.7	0.75	0.3	0.6
M	0.7	0.35	0.65	0.45	0.5
F	1	0.4	0.75	0.45	0.5
F	0.85	0.25	0.8	0.5	0.3
M	0.85	0.65	0.75	0.55	0.65
M	0.85	0.55	0.65	0.75	0.55
M	0.75	0.5	0.65	0.7	0.6
M	0.75	0.35	0.4	0.45	0.45

## Sheet: Fig 6k
Sex (Vgat-Cre;CD1 mice)	stat.	TN Led off	TN Led on	NT Led off	NT Led on
M	0.2	0.2	0.2	0.2	0
M	0.2	0.2	0	0	0
F	0.3	0.2	0.1	0.2	0.3
F	0.2	0.2	0	0.3	0
M	0	0.2	0	0	0.2
M	0.2	0.2	0.3	0	0.2
M	0.1	0.1	0.2	0.2	0.1
M	0.1	0.1	0.1	0.2	0

## Sheet: Fig 6l
Sex (Vgat-Cre;CD1 mice)	stat.	TN Led off	TN Led on	NT Led off	NT Led on
M	1.87806	1.36602	1.51611	0.317221	1.5349
M	1.36602	0.456301	1.66687	1.15589	1.28155
F	2.16925	0.588274	1.95604	0.71596	0.524401
F	1.87806	0.167131	2.12317	0.524401	0.757151
M	2.31799	1.22694	1.95604	1.40721	1.22694
M	1.87806	0.967283	0.909721	1.95604	0.967283
M	1.95604	1.28155	1.22694	1.36602	1.5349
M	1.95604	0.896231	1.0282	0.71596	1.15589
