# Supplementary material for: An inhibitory brainstem pathway reduces visual detection during background motion
Source: Nat Commun. 2026 May 7;17:6168. doi: 10.1038/s41467-026-72619-x (PMC13365429; doi:10.1038/s41467-026-72619-x)
Supplement: Supplementary file 9 — Source Data [file 41467_2026_72619_MOESM9_ESM.zip › Source data Supplementary Fig1.xlsx]

## Sheet:  Supplementary Fig 1a
Time (s)	Miss			CR			FA	Hit
0.1	-0.327249	0	0	0	0	0	0	0	0.327249	0.654498	0	0	0	0	0	0.654498	0	0	-0.327249	0
0.2	0.327249	0	0.327249	0	0	0	0	0	0	0.654498	0	0	0	0	0	0.981748	0.654498	0	1.96349	0
0.3	0	0	0	0	0	0	0	0	0.327249	0.327249	0	0	0	0	0	-0.654498	0.327249	0	1.63625	0
0.4	0	0	0.327249	0	0	0	0	0	0	0	0	0	0	1.63625	0	0.654498	0	0	-0.327249	0
0.5	0	0	0	0	0	0	0.327249	0	0	0.327249	0	0	0	0.654498	0	0.654498	0.327249	0	0.327249	0
0.6	0	0	0.327249	0	0	0	0	0	0.327249	0	0	0	0	0	0	0	0	0	0	0
0.7	0	0	0	0	0	0	0	0	0	0	0	0	0	0	0	0.327249	0.327249	0	0	0
0.8	0	0	0	0	0	0	0	0	0	0	0	0	0	0	0	0	0	0	0	0
0.9	0	0	0.327249	0	0	0	0	0	0.327249	0	0	0	0	0	0	0.327249	0	0	-0.327249	0
1	0	0	0	0	0	0	0	0	0	0	0	0	0	0.327249	0	0	0	0	3.59974	0
1.1	0	0	0	0	0	0	0	0	0	0.327249	0	0	0	0	0	0.327249	0.327249	0	-0.654498	0
1.2	0	0	0.327249	0	0	0	0	0	0	0	0	0	0	0	0	0	0	0	-0.327249	0
1.3	0	0	0	0	0	0	0	0	0.327249	0	0	0	0	0	0	0	0	0	0.327249	0
1.4	0	0	0	0	0.327249	0	0	0	0	0	0	0	0.327249	0	0	0.327249	0	0	0	0
1.5	0	0	0.327249	0	0	0	0	0	0	0	0	0	0	0	0	0	0	0	0	0.327249
1.6	0	0	0	0	0	0	0	0	0	0	0	0	0	0	0	0	0	0	0	0
1.7	0	0	0	0	0	0.327249	0.327249	0	0.327249	0	0	0	0	0	0	0	0	0	0	0
1.8	0	0.327249	0	0	0	-0.327249	0	0	0	0	0	0	0	0	0	0.327249	0	0	0	0
1.9	0	-0.327249	0	0	0	0	0.327249	0	0	0.327249	0	0	0	0.327249	0	0	0	0	0	0
2	0	0.327249	0	0	0	0.327249	0	0	0.327249	-0.327249	0	0	0	0	0	0	0	0	0	-1.63625
2.1	0	0	0.327249	0	0	-0.327249	0	0	0	0.327249	0	0	0	0	0	0	0	0	0	2.61799
2.2	0	0	0	0	0	0.327249	0.327249	0	0.327249	0	0	0	0	0	0	0	0	0	0.327249	0.981748
2.3	0	0	0	0	0	0	0	0	0	0	0	0	0	0	0	0	0	0	0	0
2.4	0	0	0	0	0	0	0	0	0.327249	0	0	0	0	0	0	0.327249	0	0	0	0.654498
2.5	0	0	0	0	0	0	0	0	0	0	0	0	0	0	0	0	0	0	0.327249	0
2.6	0	0	0	0	0	0	0	0	0	0	0	0	0	0	0	0	0	0	0	0
2.7	0	0	0	0	0	0	0	0	0	0	0	0	0	0	0	0	0	0	0.327249	0
2.8	0.327249	0	0.327249	0	0	0	0	0	0	0	0	0	0	0	0	0	0.327249	0	-0.327249	0
2.9	-0.327249	0	0	0	0	0	0	0	0	0	0	0	0	0	0	0	0	0	0	0
3	0.327249	0	0	0	0	0	0	0	0.327249	0	0	0	0	0	0	0.327249	0	0	0	0.327249
3.1	0	0	0	0	0	0	0	0	0	0	0	0	0	0	0	0	0	0	0	0
3.2	0	0	0	0	0	0	0	0.327249	0	0	0	0	0	0	0	0	0	0	0	0
3.3	0	0	0	0.327249	0	0	0	-0.327249	0	0	0.327249	0	0	0	0	0.327249	0	0.327249	0	0
3.4	0	0	0	-0.327249	0	0	0	0.327249	0	0.327249	0	0	0.327249	0	0	0	0.327249	0	0	0
3.5	0	0	0.327249	0.327249	0.327249	0	0	0.327249	0	-0.327249	1.309	0	0.981748	0.327249	0	0	0	0	0	0
3.6	0	0	-0.327249	0	0	0	0	0.327249	2.29074	0.327249	4.58149	0	1.63625	0	0	0	11.4537	0	0	0
3.7	0	0	0.327249	0	0	0	0.327249	8.83573	10.7992	6.21774	11.1265	0	4.90874	0.981748	0	0	22.2529	0	0	0
3.8	0	0	0	0	0	0	0	10.1447	10.7992	6.87223	4.25424	0	12.4355	12.4355	0	0	19.9622	-0.327249	0	0
3.9	0	0	0	0	0	0	0	15.708	6.87223	7.85398	14.7262	0	19.9622	7.85398	0	0	9.49023	0.327249	0.654498	0
4	0	0	0	0	0	0	0	13.7445	17.6715	10.472	17.9987	0	19.9622	9.81748	0	0.981748	6.87223	0	2.94524	2.29074
4.1	0	0	0.327249	0	0	0	0	10.472	27.4889	17.017	14.7262	0	26.1799	20.944	0.327249	4.90874	3.27249	0	4.25424	1.63625
4.2	0	0	-0.327249	0	0	0	0	8.18123	24.2164	16.3625	21.2712	-0.981748	26.1799	21.9257	3.27249	12.7627	0	0	7.85398	6.21774
4.3	0	0	0.327249	0	0	0	0	14.7262	25.8527	14.7262	20.6167	2.29074	25.1982	17.9987	4.90874	18.326	0	0	8.18123	17.9987
4.4	0	0	0	0	0	0	0	9.49023	23.5619	14.7262	21.9257	1.63625	22.5802	16.6897	6.21774	16.3625	-0.981748	0	18.9805	14.7262
4.5	0	0	0	0	0	0	0	11.4537	20.6167	13.7445	24.8709	12.4355	24.2164	27.4889	10.7992	16.0352	1.309	3.92699	17.017	17.017
4.6	0	0.327249	0	0	0	0	0	24.2164	18.6532	13.09	22.9075	19.3077	26.5072	27.1617	9.81748	14.0717	-0.327249	9.81748	8.83573	22.5802
4.7	0	-0.327249	0	0	0	0	0.327249	22.9075	13.4172	15.0535	19.9622	17.6715	21.2712	27.1617	14.7262	13.09	0	17.6715	8.18123	20.2894
4.8	0	0	0	0	0	0	-0.327249	26.5072	8.18123	13.4172	16.6897	15.708	17.017	20.2894	6.87223	11.1265	0.327249	22.9075	7.19948	18.9805
4.9	0	0	0	0	0	0	0.327249	34.6884	9.81748	10.472	11.4537	27.8162	22.5802	21.9257	10.1447	6.87223	0	21.9257	8.83573	17.6715
5	0	0.327249	0	0	0	0	0	29.4524	11.1265	9.81748	8.83573	22.9075	22.2529	21.2712	19.6349	8.83573	0	23.8892	16.3625	16.0352
5.1	0	0	0	0	0	0	0	31.7432	14.399	14.0717	5.23599	32.3977	24.2164	21.2712	19.3077	14.7262	0	16.6897	14.399	15.0535
5.2	0	0	0	0	0	0	0	37.9609	7.19948	12.7627	1.96349	27.4889	27.1617	18.9805	16.0352	12.4355	0.327249	17.9987	11.1265	17.017
5.3	0	0	0	0	0	0	2.61799	36.3247	14.7262	11.4537	1.96349	23.2347	27.8162	13.7445	31.4159	14.0717	0	23.2347	30.4342	16.3625
5.4	0	0	0	0	0	0	5.23599	33.7067	8.50848	9.49023	0.654498	20.2894	28.1434	10.7992	29.4524	15.708	0	16.3625	30.1069	7.85398
5.5	0	0	0	0	0	0	5.56324	31.4159	7.85398	-1.63625	1.63625	15.0535	27.1617	9.49023	24.5437	12.7627	0	17.6715	28.7979	6.87223
5.6	0	0	0	0	0	0	6.21774	29.7797	7.19948	-1.309	4.25424	23.8892	29.1252	3.59974	13.4172	8.83573	0	21.2712	33.3794	17.3442
5.7	0	0	0.327249	0	0	0	18.6532	30.1069	15.3807	2.61799	9.16298	21.5984	26.5072	5.89049	13.09	3.59974	0	15.0535	32.3977	13.09
5.8	0	0	0	0	0	0	22.2529	34.0339	16.3625	1.309	21.9257	21.2712	25.8527	9.16298	26.8344	-0.981748	0.327249	17.3442	32.3977	3.92699
5.9	0	0	0	0	0	0.327249	12.7627	31.0887	17.6715	0.327249	15.708	19.6349	19.3077	7.52673	26.1799	-0.654498	0	21.9257	37.3064	2.94524
6	0	0	0	0	0	-0.327249	13.4172	27.4889	24.2164	0.654498	8.83573	19.9622	21.9257	8.18123	26.1799	0.654498	0	23.2347	34.3612	0.981748

## Sheet:  Supplementary Fig 1b
Onset time(s)	Hit	CR	FA	Miss
3.79	1
4.03	2
3.48	3
3.92	4
3.73	5
3.71	6
4.2	7
4.17	8
5.52	9
3.92	10
3.59	11
3.38	12
3.55	13
3.98	14
3.64	15
3.11	16
3.73	17
3.67	18
3.11	19
3.55	20
4.2	21
4.77	22
4.26	23
3.52	24
3.65	25
3.46	26
3.65	27
3.78	28
3.5	29
3.94	30
3.33	31
3.53	32
3.58	33
3.36	34
3.61	35
3.54	36
3.5	37
3.69	38
3.51	39
3.71	40
3.68	41
4.15	42
3.43	43
3.26	44
3.75	45
3.57	46
4.38	47
3.8	48
4.51	49
3.39	50
3.51	51
3.64	52
3.69	53
3.83	54
3.47	55
4.51	56
3.45	57
3.96	58
3.48	59
3.9	60
3.59	61
3.67	62
4.07	63
3.96	64
3.65	65
3.43	66
3.87	67
3.82	68
3.74	69
3.64	70
3.68	71
3.85	72
3.8	73
4.45	74
4.62	75
4.79	76
4.28	77
4.16	78
3.36	79
3.24	80
3.29	81
3.31	82
3.4	83
3.55	84
4.22	85
4.39	86
4.06	87
4.07	88
3.79	89
4.85	90
4.24	91
4.19	92
4.12	93
6				94
6				95
6				96
6				97
6				98
6				99
6				100
3.29			101
4.34			102
3.93			103
3.11			104
4.75			105
-1		106
-1		107
-1		108
-1		109
-1		110
-1		111
-1		112
-1		113
-1		114
-1		115
-1		116
-1		117
-1		118
-1		119
-1		120
-1		121
-1		122
-1		123
-1		124
-1		125

## Sheet:  Supplementary Fig 1c
Sex	Training sessions
F	6
F	8
F	6
M	7
M	7
M	12
M	14
M	13
M	9
M	13
M	13
F	14
F	16
F	11
F	13

## Sheet:  Supplementary Fig 1d
Time (s)	D1 Go	D4 Go	D8 Go	D1 No-go	D4 No-go	D8 No-go
0.01	0.132645	0.332158	-0.44375	0.613047	0.324194	0.559378
0.02	0.132645	0.430332	-0.541925	0.613047	0.324194	0.428478
0.03	0.23082	0.364883	-0.345575	0.482147	-0.0685046	0.559378
0.04	0.23082	0.332158	-0.476475	0.351247	0.193295	0.297579
0.05	0.16537	0.528507	-0.214675	0.482147	-0.330304	0.952077
0.06	0.23082	0.659407	-0.345575	0.613047	0.0623954	0.690278
0.07	0.198095	0.463057	-0.44375	0.351247	-0.0685046	0.821177
0.08	0.00174537	0.528507	-0.3783	0.220348	-0.199404	0.821177
0.09	0.198095	0.823031	-0.607375	0.0894481	-0.461204	1.08298
0.1	0.132645	0.757582	-0.345575	0.0894481	-0.199404	0.690278
0.11	0.29627	0.692132	-0.607375	-0.172351	-0.0685046	0.952077
0.12	0.0344703	0.921206	-0.672825	-0.0414516	-0.0685046	1.08298
0.13	0.0671952	0.692132	-0.738274	0.0894481	-0.199404	0.952077
0.14	0.0671952	0.790307	-0.771	0.351247	-0.0685046	0.952077
0.15	0.0344703	0.790307	-0.771	0.482147	0.193295	1.60658
0.16	-0.129154	0.561232	-0.869174	0.613047	-0.0685046	1.21388
0.17	-0.161879	0.724857	-0.869174	0.613047	0.324194	1.34478
0.18	-0.0637045	0.593957	-0.901899	0.482147	0.455094	1.73748
0.19	-0.0637045	0.528507	-0.967348	0.743946	0.716894	1.60658
0.2	-0.0964294	0.495782	-0.6401	0.613047	0.324194	1.47568
0.21	-0.129154	0.233983	-0.803724	0.482147	0.455094	1.47568
0.22	0.0999205	0.299433	-0.738274	0.743946	0.716894	1.34478
0.23	-0.0309796	0.0376334	-0.607375	0.351247	0.585994	1.34478
0.24	0.00174537	0.0703584	-0.672825	0.482147	0.716894	1.21388
0.25	0.198095	-0.0605406	-0.476475	0.613047	0.716894	1.21388
0.26	0.198095	-0.125991	-0.44375	0.874846	0.716894	1.08298
0.27	0.263545	-0.125991	-0.541925	1.00575	0.585994	1.21388
0.28	0.16537	-0.289616	-0.476475	1.00575	0.585994	0.559378
0.29	0.132645	-0.322341	-0.411025	0.874846	0.585994	0.690278
0.3	0.198095	-0.51869	-0.3783	1.13664	0.585994	1.21388
0.31	0.198095	-0.616865	-0.44375	0.874846	0.324194	0.428478
0.32	0.16537	-0.485966	-0.345575	1.00575	0.324194	0.559378
0.33	0.198095	-0.58414	-0.44375	0.743946	0.978693	0.690278
0.34	0.198095	-0.64959	-0.57465	0.874846	0.716894	0.428478
0.35	0.263545	-0.71504	-0.57465	0.482147	0.585994	0.690278
0.36	0.198095	-0.51869	-0.2474	0.613047	0.455094	0.166679
0.37	0.0999205	-0.71504	-0.345575	0.482147	0.0623954	0.559378
0.38	0.198095	-0.51869	-0.5092	0.351247	0.585994	0.428478
0.39	0.263545	-0.45324	-0.6401	0.613047	0.0623954	0.297579
0.4	0.0999205	-0.51869	-0.57465	0.613047	0.0623954	0.166679
0.41	0.132645	-0.256891	-0.57465	0.613047	0.193295	0.166679
0.42	0.132645	-0.224166	-0.44375	0.482147	-0.199404	0.297579
0.43	0.0671952	-0.322341	-0.57465	0.482147	-0.330304	0.166679
0.44	0.16537	-0.125991	-0.44375	0.351247	0.0623954	0.428478
0.45	-0.0637045	-0.158716	-0.541925	0.482147	-0.330304	0.690278
0.46	-0.0309796	-0.322341	-0.411025	0.482147	-0.0685046	0.035779
0.47	-0.0309796	-0.125991	-0.5092	0.482147	-0.461204	0.428478
0.48	-0.0637045	-0.158716	-0.31285	0.220348	-0.0685046	0.690278
0.49	-0.161879	-0.158716	-0.738274	0.613047	0.0623954	0.166679
0.5	-0.0637045	-0.0278166	-0.57465	0.482147	-0.199404	0.559378
0.51	-0.0964294	-0.158716	-0.869174	0.482147	0.0623954	0.559378
0.52	-0.0309796	-0.0932656	-0.738274	0.482147	0.193295	0.428478
0.53	-0.0309796	0.0703584	-0.70555	0.613047	0.324194	0.690278
0.54	0.0671952	0.00490836	-0.967348	0.874846	0.0623954	0.559378
0.55	0.0344703	-0.0932656	-0.803724	0.482147	0.716894	0.559378
0.56	0.0999205	0.103083	-0.771	0.613047	0.193295	0.821177
0.57	0.198095	-0.158716	-0.6401	0.874846	0.585994	0.428478
0.58	0.23082	-0.158716	-0.70555	0.482147	0.193295	0.690278
0.59	0.263545	-0.191441	-0.70555	0.874846	0.455094	0.952077
0.6	0.36172	-0.158716	-0.607375	0.613047	0.324194	0.428478
0.61	0.263545	-0.191441	-0.541925	0.743946	0.585994	0.690278
0.62	0.394444	-0.256891	-0.541925	0.613047	0.193295	0.559378
0.63	0.36172	-0.224166	-0.803724	0.351247	0.585994	0.559378
0.64	0.394444	-0.191441	-0.411025	0.220348	0.847793	0.166679
0.65	0.328995	-0.355066	-0.607375	0.0894481	0.585994	0.952077
0.66	0.328995	-0.322341	-0.6401	0.482147	0.716894	0.559378
0.67	0.23082	-0.0932656	-0.57465	-0.0414516	0.585994	0.952077
0.68	0.328995	-0.322341	-0.803724	-0.303251	0.585994	0.952077
0.69	0.0344703	-0.256891	-0.672825	-0.172351	0.716894	1.47568
0.7	0.0999205	-0.0932656	-0.771	-0.56505	0.716894	0.952077
0.71	-0.0637045	-0.0605406	-0.771	-0.56505	0.455094	1.21388
0.72	0.0344703	-0.158716	-0.836449	-0.303251	0.585994	1.21388
0.73	-0.0309796	-0.387791	-0.934624	-0.303251	0.455094	1.34478
0.74	-0.129154	-0.355066	-0.901899	-0.434151	0.324194	0.952077
0.75	-0.0964294	-0.224166	-1.22915	-0.303251	0.324194	0.952077
0.76	-0.227329	-0.387791	-1.00007	-0.172351	-0.330304	0.821177
0.77	-0.194604	-0.289616	-0.967348	-0.0414516	-0.0685046	0.428478
0.78	-0.260054	-0.256891	-1.13097	-0.0414516	-0.199404	0.428478
0.79	-0.227329	-0.125991	-1.09825	-0.172351	-0.0685046	0.297579
0.8	-0.161879	-0.158716	-1.26187	0.0894481	-0.330304	0.821177
0.81	-0.292779	-0.0932656	-1.09825	0.0894481	-0.199404	0.035779
0.82	-0.161879	-0.125991	-1.1637	-0.0414516	-0.330304	0.428478
0.83	-0.194604	-0.0932656	-0.934624	-0.0414516	-0.330304	0.559378
0.84	-0.0964294	-0.0605406	-1.09825	0.0894481	-0.330304	0.690278
0.85	-0.194604	-0.0605406	-1.00007	0.220348	-0.330304	0.559378
0.86	-0.0964294	0.0703584	-1.0328	-0.0414516	-0.461204	0.559378
0.87	-0.0309796	0.00490836	-0.803724	0.220348	-0.592103	-0.095121
0.88	-0.0964294	-0.0605406	-0.934624	0.220348	-0.199404	0.297579
0.89	-0.0309796	-0.0278166	-0.70555	0.0894481	-0.592103	0.166679
0.9	-0.0309796	-0.158716	-0.672825	0.351247	-0.853903	-0.35692
0.91	-0.0964294	0.103083	-0.541925	0.351247	-0.330304	-0.22602
0.92	0.0344703	-0.191441	-0.607375	0.0894481	-0.330304	-0.487819
0.93	-0.161879	-0.125991	-0.541925	-0.172351	-0.330304	-0.618719
0.94	0.0344703	-0.158716	-0.44375	-0.0414516	-0.723003	-0.618719
0.95	0.00174537	-0.0932656	-0.672825	-0.0414516	-0.592103	-0.749619
0.96	0.00174537	0.0376334	-0.476475	-0.0414516	-0.723003	-1.01142
0.97	0.0344703	-0.158716	-0.57465	-0.0414516	-0.592103	-0.749619
0.98	0.00174537	-0.125991	-0.70555	-0.303251	-0.853903	-1.01142
0.99	0.0671952	-0.125991	-0.803724	-0.434151	-0.592103	-1.01142
1	0.00174537	-0.158716	-0.607375	-0.0414516	-0.723003	-1.27322
1.01	-0.0964294	-0.0278166	-0.803724	-0.434151	-0.461204	-1.01142
1.02	0.0344703	-0.191441	-0.738274	-0.434151	-0.592103	-0.880519
1.03	-0.0637045	-0.158716	-0.934624	-0.69595	-0.853903	-1.14232
1.04	0.00174537	-0.420516	-0.934624	-0.303251	-0.723003	-1.27322
1.05	0.0344703	-0.256891	-0.771	-0.434151	-0.592103	-1.14232
1.06	0.0671952	-0.224166	-0.901899	-0.56505	-0.592103	-1.01142
1.07	-0.0309796	-0.0932656	-0.934624	-0.434151	-0.461204	-1.01142
1.08	0.0344703	-0.158716	-1.00007	-0.69595	-0.461204	-1.01142
1.09	0.00174537	-0.125991	-0.70555	-0.56505	-0.723003	-0.880519
1.1	0.132645	-0.125991	-0.70555	-0.434151	-0.592103	-0.880519
1.11	0.0344703	0.0703584	-0.607375	-0.303251	-0.592103	-1.01142
1.12	0.132645	-0.0278166	-0.3783	-0.434151	-0.723003	-0.749619
1.13	0.00174537	0.0376334	-0.280126	-0.172351	-0.461204	-0.749619
1.14	0.16537	-0.191441	-0.411025	-0.303251	-0.853903	-0.618719
1.15	0.00174537	0.0376334	0.0143995	-0.172351	-0.592103	-0.35692
1.16	0.0344703	-0.0932656	-0.0510515	-0.0414516	-0.723003	0.035779
1.17	-0.0637045	-0.0278166	0.0143995	-0.434151	-0.330304	-0.22602
1.18	-0.0309796	0.0376334	0.243474	-0.434151	-0.461204	0.035779
1.19	-0.161879	0.0376334	0.0143995	-0.434151	-0.461204	0.297579
1.2	-0.129154	0.00490836	0.178024	-0.434151	-0.592103	0.166679
1.21	-0.194604	0.00490836	0.276199	-0.56505	-0.723003	0.035779
1.22	-0.194604	0.168533	0.243474	-0.69595	-0.592103	0.035779
1.23	-0.260054	0.0703584	0.178024	-0.69595	-0.723003	-0.095121
1.24	-0.292779	0.233983	-0.0183265	-0.82685	-0.853903	0.166679
1.25	-0.227329	0.332158	0.374374	-0.82685	-0.853903	0.035779
1.26	-0.227329	0.168533	0.276199	-0.95775	-0.853903	-0.22602
1.27	-0.358229	0.201258	0.407098	-1.08865	-0.592103	-0.22602
1.28	-0.129154	0.299433	0.243474	-0.95775	-0.723003	-0.487819
1.29	-0.129154	0.168533	0.210749	-1.21955	-0.723003	-0.35692
1.3	-0.0309796	0.332158	0.210749	-1.08865	-0.723003	-0.487819
1.31	-0.129154	0.00490836	0.0471245	-1.21955	-0.853903	-0.22602
1.32	0.00174537	0.397608	0.210749	-1.08865	-0.592103	-0.487819
1.33	-0.0309796	-0.0605406	0.178024	-1.08865	-0.592103	-0.618719
1.34	-0.0309796	0.103083	0.0143995	-1.08865	-0.330304	-0.35692
1.35	0.0671952	0.201258	0.210749	-0.69595	-1.1157	-0.487819
1.36	0.198095	0.0703584	0.0143995	-0.69595	-0.723003	-0.618719
1.37	0.00174537	0.266708	-0.31285	-0.82685	-0.984802	-0.618719
1.38	0.0999205	0.103083	0.178024	-0.82685	-0.723003	-0.35692
1.39	0.16537	0.201258	0.0471245	-0.56505	-1.1157	-0.095121
1.4	-0.0309796	0.201258	-0.0837755	-0.69595	-1.1157	0.035779
1.41	0.0999205	0.233983	-0.0183265	-0.434151	-1.1157	-0.35692
1.42	0.0344703	0.201258	0.0798485	-0.434151	-0.723003	0.297579
1.43	0.132645	0.397608	0.210749	-0.303251	-0.723003	0.166679
1.44	0.0344703	0.103083	0.537998	-0.172351	-0.853903	0.166679
1.45	0.0671952	0.103083	0.472548	-0.0414516	-0.723003	0.559378
1.46	0.132645	0.0703584	0.472548	-0.0414516	-0.853903	0.690278
1.47	0.132645	0.168533	0.734348	0.0894481	-0.592103	0.559378
1.48	0.0344703	-0.0278166	0.537998	0.0894481	-0.723003	0.166679
1.49	0.328995	0.0703584	0.668897	0.482147	-0.592103	0.035779
1.5	0.0999205	-0.0605406	0.701623	0.351247	-0.592103	0.166679
1.51	0.132645	-0.191441	0.472548	0.482147	-0.853903	-0.22602
1.52	0.0671952	0.0703584	0.439823	0.351247	-0.723003	-0.095121
1.53	0.132645	-0.0605406	0.570723	0.613047	-0.853903	-0.35692
1.54	0.0671952	0.00490836	0.439823	0.482147	-0.723003	-0.487819
1.55	0.0671952	-0.125991	0.505272	0.351247	-0.853903	-0.487819
1.56	-0.0309796	-0.0278166	0.439823	0.220348	-0.723003	-0.487819
1.57	0.0671952	-0.0605406	0.537998	0.220348	-0.723003	-0.880519
1.58	0.0999205	-0.191441	0.636173	0.220348	-0.723003	-0.35692
1.59	0.00174537	-0.125991	0.734348	0.220348	-0.592103	-0.618719
1.6	-0.0637045	-0.387791	0.734348	0.0894481	-0.723003	-0.35692
1.61	0.16537	-0.551415	0.865247	0.220348	-0.723003	-0.22602
1.62	0.00174537	-0.322341	1.12705	-0.0414516	-0.592103	-0.095121
1.63	-0.0637045	-0.420516	0.996147	0.0894481	-0.853903	-0.22602
1.64	-0.0964294	-0.51869	0.996147	0.220348	-0.723003	-0.22602
1.65	-0.0964294	-0.387791	1.15977	0.220348	-0.853903	0.297579
1.66	-0.161879	-0.387791	1.29067	0.220348	-0.853903	0.035779
1.67	0.00174537	-0.420516	1.15977	0.351247	-0.461204	-0.095121
1.68	-0.0309796	-0.256891	1.35612	0.0894481	-0.461204	-0.35692
1.69	0.00174537	-0.355066	1.51974	0.482147	-0.592103	0.035779
1.7	0.0344703	-0.191441	1.48702	0.220348	-0.723003	-0.487819
1.71	0.0999205	-0.158716	1.48702	0.482147	-0.0685046	-0.095121
1.72	0.0671952	-0.125991	1.55247	0.351247	-0.199404	-0.35692
1.73	0.16537	0.0703584	1.48702	0.351247	-0.199404	-0.22602
1.74	0.0671952	-0.0278166	1.1925	0.220348	0.0623954	-0.35692
1.75	0.0999205	-0.0932656	1.09432	0.220348	0.0623954	-0.487819
1.76	0.0999205	0.0703584	1.15977	0.220348	0.455094	-0.749619
1.77	0.132645	-0.125991	0.897972	0.351247	0.0623954	0.166679
1.78	0.0344703	-0.158716	0.930697	0.220348	0.455094	-0.487819
1.79	0.0344703	0.0703584	0.767073	0.482147	0.455094	0.559378
1.8	0.0344703	-0.125991	1.15977	0.482147	0.585994	-0.35692
1.81	0.00174537	-0.0605406	0.963422	0.482147	0.0623954	0.166679
1.82	0.00174537	0.00490836	1.02887	0.613047	0.324194	-0.22602
1.83	0.0344703	-0.0278166	0.897972	0.613047	0.324194	0.035779
1.84	-0.194604	-0.0932656	0.897972	0.613047	-0.0685046	0.297579
1.85	-0.0309796	0.00490836	0.963422	0.743946	-0.330304	0.166679
1.86	-0.161879	0.103083	0.865247	0.743946	0.0623954	0.297579
1.87	-0.129154	-0.0605406	1.0616	0.613047	-0.330304	0.035779
1.88	-0.260054	0.0703584	1.12705	0.743946	-0.592103	0.166679
1.89	-0.129154	-0.0278166	1.02887	0.613047	-0.330304	0.428478
1.9	0.00174537	0.0376334	1.12705	0.743946	-0.592103	-0.095121
1.91	-0.194604	-0.0932656	1.22522	0.613047	-0.592103	-0.487819
1.92	-0.0637045	-0.0932656	1.35612	0.482147	-0.330304	-0.487819
1.93	-0.0637045	0.00490836	1.4543	0.613047	-0.330304	-0.22602
1.94	0.00174537	-0.0278166	1.12705	0.482147	-0.199404	-0.618719
1.95	-0.0309796	0.201258	1.22522	0.351247	-0.0685046	-0.618719
1.96	0.0999205	0.0703584	1.25795	0.482147	-0.0685046	-0.880519
1.97	-0.0309796	-0.0278166	1.1925	0.220348	0.0623954	-0.22602
1.98	0.23082	0.103083	1.02887	0.351247	0.0623954	-0.618719
1.99	-0.0309796	0.168533	0.963422	0.0894481	0.0623954	-0.487819
2	0.198095	0.0376334	0.668897	0.0894481	0.324194	-0.749619
2.01	0.16537	-0.0278166	0.603448	0.0894481	0.585994	-0.095121
2.02	-0.0637045	0.201258	0.505272	0.0894481	0.324194	-0.095121
2.03	-0.0637045	0.00490836	0.505272	0.0894481	0.455094	-0.22602
2.04	-0.260054	0.0703584	0.276199	-0.0414516	0.585994	0.166679
2.05	-0.227329	0.0703584	0.145298	-0.0414516	0.585994	0.297579
2.06	-0.325504	0.103083	0.210749	0.0894481	0.716894	0.690278
2.07	-0.554578	0.135808	0.112574	-0.172351	0.847793	0.559378
2.08	-0.423679	0.168533	0.0471245	-0.303251	0.716894	0.821177
2.09	-0.554578	0.103083	-0.149226	-0.0414516	0.716894	1.21388
2.1	-0.521853	0.103083	-0.0510515	-0.172351	0.847793	1.08298
2.11	-0.521853	0.00490836	-0.116501	-0.303251	0.716894	1.08298
2.12	-0.456404	-0.125991	0.0143995	-0.172351	0.455094	1.34478
2.13	-0.358229	0.103083	-0.0837755	-0.434151	0.716894	0.690278
2.14	-0.521853	0.135808	0.0798485	-0.172351	0.585994	0.690278
2.15	-0.358229	0.00490836	-0.0837755	-0.303251	0.585994	1.08298
2.16	-0.456404	0.135808	0.0143995	-0.172351	0.324194	0.690278
2.17	-0.325504	0.0703584	0.145298	-0.172351	0.455094	0.559378
2.18	-0.456404	0.201258	0.145298	-0.0414516	0.193295	0.297579
2.19	-0.456404	0.0376334	0.308924	-0.0414516	0.0623954	0.690278
2.2	-0.423679	0.0376334	0.243474	-0.172351	0.324194	0.428478
2.21	-0.423679	0.103083	0.243474	-0.0414516	0.0623954	0.428478
2.22	-0.390954	-0.0278166	0.308924	0.220348	0.455094	0.428478
2.23	-0.423679	-0.0278166	0.210749	-0.172351	0.193295	-0.095121
2.24	-0.325504	0.0703584	0.308924	-0.0414516	0.0623954	0.035779
2.25	-0.325504	-0.125991	-0.0510515	-0.0414516	0.193295	0.166679
2.26	-0.161879	-0.0278166	0.145298	-0.172351	-0.0685046	0.035779
2.27	-0.390954	-0.125991	0.0471245	-0.172351	0.0623954	0.297579
2.28	-0.325504	0.00490836	0.145298	-0.172351	0.0623954	-0.095121
2.29	-0.227329	-0.158716	-0.0510515	-0.303251	0.324194	0.035779
2.3	-0.325504	-0.0278166	-0.116501	-0.172351	-0.330304	-0.22602
2.31	-0.227329	-0.0605406	0.0471245	-0.0414516	-0.0685046	-0.095121
2.32	-0.227329	-0.125991	-0.2474	-0.303251	0.193295	-0.487819
2.33	-0.129154	-0.0605406	0.0143995	-0.172351	-0.0685046	-0.487819
2.34	-0.227329	0.0703584	-0.116501	-0.303251	-0.0685046	-0.487819
2.35	-0.194604	-0.0605406	0.0143995	-0.303251	0.193295	-1.01142
2.36	-0.227329	0.0376334	-0.31285	-0.303251	0.0623954	-1.14232
2.37	-0.194604	-0.0278166	-0.0837755	-0.172351	0.0623954	-1.40412
2.38	-0.260054	-0.0932656	-0.280126	-0.303251	0.324194	-1.27322
2.39	-0.129154	-0.0605406	-0.345575	-0.172351	0.193295	-1.14232
2.4	-0.129154	-0.0278166	-0.214675	-0.172351	0.0623954	-1.27322
2.41	0.0344703	0.00490836	-0.31285	-0.434151	0.585994	-1.14232
2.42	0.132645	-0.0605406	-0.280126	-0.0414516	0.324194	-1.01142
2.43	0.0671952	0.168533	-0.18195	-0.0414516	0.324194	-1.14232
2.44	0.132645	-0.0278166	-0.18195	-0.172351	0.193295	-0.749619
2.45	0.23082	0.364883	-0.280126	0.0894481	0.716894	-1.14232
2.46	0.23082	0.00490836	-0.31285	0.0894481	0.0623954	-0.749619
2.47	0.23082	0.0703584	-0.18195	-0.0414516	0.193295	-0.749619
2.48	0.263545	-0.0605406	-0.411025	0.0894481	0.324194	-0.487819
2.49	0.132645	0.0703584	-0.116501	0.0894481	-0.0685046	-0.618719
2.5	0.0999205	-0.0932656	-0.5092	-0.0414516	0.0623954	-0.22602
2.51	0.132645	0.103083	-0.149226	-0.0414516	0.455094	-0.487819
2.52	0.328995	0.0376334	-0.411025	-0.0414516	0.193295	-0.487819
2.53	0.16537	0.103083	-0.116501	0.0894481	0.0623954	-0.095121
2.54	0.16537	0.00490836	-0.214675	-0.0414516	0.455094	-0.22602
2.55	0.29627	0.103083	-0.0837755	0.0894481	0.585994	-0.22602
2.56	0.29627	0.0376334	-0.411025	-0.303251	0.455094	-0.35692
2.57	0.394444	-0.0605406	-0.214675	0.0894481	0.193295	0.035779
2.58	0.492619	0.00490836	-0.18195	-0.172351	0.716894	-0.35692
2.59	0.492619	0.103083	-0.280126	-0.172351	0.585994	-0.095121
2.6	0.492619	0.00490836	-0.345575	-0.0414516	0.716894	-0.35692
2.61	0.623518	0.0376334	-0.149226	-0.172351	0.585994	-0.22602
2.62	0.623518	0.0376334	-0.214675	-0.303251	0.585994	-0.880519
2.63	0.558069	-0.0278166	-0.2474	-0.0414516	0.455094	-0.749619
2.64	0.623518	0.103083	-0.149226	-0.434151	0.716894	-1.27322
2.65	0.787143	0.0703584	-0.18195	-0.0414516	0.585994	-0.749619
2.66	0.590794	-0.0932656	0.112574	-0.303251	0.585994	-0.749619
2.67	0.492619	0.135808	-0.18195	-0.172351	0.716894	-0.880519
2.68	0.558069	-0.0278166	0.210749	-0.303251	0.716894	-1.14232
2.69	0.394444	0.103083	0.439823	-0.303251	0.585994	-1.14232
2.7	0.263545	0.103083	0.308924	-0.56505	0.585994	-1.27322
2.71	0.328995	0.135808	0.243474	-0.434151	0.585994	-0.880519
2.72	0.16537	0.0703584	0.505272	-0.434151	0.193295	-1.01142
2.73	0.0671952	0.135808	0.570723	-0.434151	0.585994	-1.01142
2.74	0.0344703	0.135808	0.505272	-0.434151	0.585994	-0.880519
2.75	-0.0309796	0.168533	0.570723	-0.56505	0.324194	-0.618719
2.76	-0.0309796	0.135808	0.930697	-0.303251	0.324194	-0.749619
2.77	-0.0637045	0.201258	0.865247	-0.56505	0.585994	-0.618719
2.78	-0.194604	0.201258	0.930697	-0.303251	0.193295	-0.35692
2.79	-0.260054	0.0703584	0.963422	-0.56505	0.324194	-0.35692
2.8	-0.260054	0.299433	1.12705	-0.434151	0.0623954	-0.22602
2.81	-0.260054	0.0703584	1.0616	-0.56505	-0.0685046	-0.35692
2.82	-0.0964294	0.299433	1.09432	-0.434151	0.0623954	-0.618719
2.83	-0.194604	0.103083	1.35612	-0.69595	-0.0685046	-0.095121
2.84	-0.161879	0.135808	1.0616	-0.434151	-0.0685046	-0.35692
2.85	-0.0309796	0.0703584	0.963422	-0.69595	0.0623954	0.035779
2.86	-0.0637045	0.201258	0.996147	-0.69595	0.0623954	-0.618719
2.87	-0.0309796	-0.0278166	1.02887	-0.95775	0.193295	-0.618719
2.88	-0.0964294	0.00490836	1.02887	-0.69595	0.585994	-0.22602
2.89	-0.129154	0.201258	0.799797	-0.95775	0.193295	-0.487819
2.9	-0.129154	-0.0278166	0.865247	-0.69595	0.455094	-0.095121
2.91	-0.227329	-0.0278166	0.930697	-0.56505	0.455094	-0.22602
2.92	-0.194604	0.201258	0.636173	-0.56505	0.585994	-0.487819
2.93	-0.227329	-0.0278166	0.799797	-0.69595	0.585994	-0.22602
2.94	-0.260054	0.135808	0.407098	-0.69595	0.978693	-0.095121
2.95	-0.260054	0.103083	0.439823	-0.434151	0.978693	-0.487819
2.96	-0.194604	0.299433	0.341647	-0.434151	0.978693	0.166679
2.97	-0.325504	0.0376334	0.243474	-0.434151	0.978693	-0.35692
2.98	-0.227329	0.332158	-0.149226	-0.434151	0.847793	-0.095121
2.99	-0.129154	0.103083	0.145298	-0.303251	1.10959	-0.22602
3	-0.161879	0.135808	-0.0837755	-0.172351	0.847793	-0.35692
3.01	-0.0964294	0.823031	0.734348	-0.0414516	1.63319	1.21388
3.02	-0.194604	0.463057	0.636173	-0.0414516	1.37139	0.690278
3.03	-0.260054	0.953931	1.09432	0.351247	1.63319	1.08298
3.04	-0.260054	0.823031	0.668897	0.220348	1.37139	0.690278
3.05	-0.325504	1.11756	1.51974	0.220348	1.10959	1.86837
3.06	-0.194604	1.05211	1.42157	0.613047	1.10959	1.08298
3.07	-0.194604	0.888481	1.12705	0.874846	1.37139	1.47568
3.08	-0.194604	0.823031	1.29067	0.613047	1.24049	1.47568
3.09	-0.0309796	0.364883	1.02887	0.874846	0.716894	1.47568
3.1	-0.292779	0.201258	0.276199	0.743946	0.716894	1.34478
3.11	-0.358229	-0.0605406	0.930697	0.874846	0.716894	1.21388
3.12	-0.587303	-0.191441	0.537998	0.613047	0.455094	1.08298
3.13	-0.521853	-0.158716	0.701623	0.613047	0.455094	0.952077
3.14	-0.816378	-0.0605406	0.996147	0.613047	0.324194	1.73748
3.15	-0.881828	0.332158	1.25795	0.220348	0.324194	0.821177
3.16	-0.750928	0.888481	2.01062	-0.0414516	0.0623954	1.08298
3.17	-0.849103	1.11756	2.86147	0.0894481	-0.0685046	0.035779
3.18	-0.685478	1.67388	2.82875	0.220348	0.193295	0.428478
3.19	-0.914552	1.80478	3.09054	-0.434151	0.0623954	0.428478
3.2	-0.685478	1.93568	3.48324	-0.172351	0.193295	0.559378
3.21	-1.1109	2.06658	4.43227	-0.172351	0.324194	1.08298
3.22	-1.07818	2.42655	4.56317	-0.172351	0.0623954	0.297579
3.23	-0.914552	2.16475	4.95587	-0.172351	0.0623954	0.690278
3.24	-1.1109	2.29565	5.38129	-0.172351	0.0623954	0.690278
3.25	-1.01273	2.16475	5.67581	-0.172351	-0.199404	1.08298
3.26	-1.2418	2.2302	5.70854	0.351247	0.455094	0.297579
3.27	-0.947277	2.26293	5.97034	0.0894481	0.324194	0.166679
3.28	-0.783653	2.492	6.10124	0.0894481	0.324194	0.559378
3.29	-1.14363	2.29565	6.26486	0.613047	0.585994	0.035779
3.3	-1.01273	2.59018	6.29759	0.482147	0.455094	0.428478
3.31	-1.01273	2.68835	6.55939	0.482147	0.193295	-0.35692
3.32	-1.04545	2.98288	6.72301	0.613047	0.455094	0.428478
3.33	-1.01273	3.34285	6.98481	0.743946	0.585994	0.035779
3.34	-1.01273	3.31013	6.78846	0.874846	0.455094	0.428478
3.35	-1.01273	3.6701	7.41023	0.874846	0.716894	0.035779
3.36	-0.685478	3.86645	7.08299	0.743946	0.193295	0.166679
3.37	-0.783653	3.6701	7.41023	0.874846	0.585994	0.690278
3.38	-0.914552	4.25915	7.70476	1.00575	0.716894	0.297579
3.39	-0.718203	4.42277	7.63931	0.874846	0.324194	-0.095121
3.4	-0.914552	4.81547	8.26108	1.26754	0.716894	0.166679
3.41	-0.783653	4.68457	8.19563	0.874846	0.324194	0.035779
3.42	-0.750928	4.88092	8.29381	0.743946	0.455094	0.428478
3.43	-0.718203	4.55367	8.29381	1.00575	0.585994	0.821177
3.44	-0.521853	4.88092	8.65378	0.743946	0.0623954	0.952077
3.45	-0.750928	5.07727	8.78468	0.613047	0.0623954	0.690278
3.46	-0.652753	5.30635	9.24283	0.220348	0.455094	0.952077
3.47	-0.750928	5.2409	8.98103	0.613047	0.0623954	1.60658
3.48	-0.456404	5.56815	9.17738	0.482147	0.324194	1.47568
3.49	-0.587303	5.63359	9.53735	0.351247	0.0623954	1.60658
3.5	-0.881828	5.30635	9.37373	0.351247	-0.199404	1.86837
3.51	-0.881828	5.43725	9.4719	0.482147	0.0623954	1.86837
3.52	-0.816378	5.82995	9.43918	0.351247	0.193295	1.60658
3.53	-0.914552	5.66632	9.4719	0.482147	0.847793	1.86837
3.54	-0.980002	5.53542	9.7337	0.0894481	0.0623954	1.47568
3.55	-0.849103	5.60087	9.37373	0.351247	0.0623954	1.86837
3.56	-0.914552	5.53542	9.63553	0.482147	-0.0685046	1.34478
3.57	-1.01273	5.46997	9.76643	0.351247	0.0623954	1.47568
3.58	-0.980002	5.14272	9.4719	0.0894481	0.193295	1.86837
3.59	-1.1109	5.53542	9.7337	0.351247	-0.0685046	1.34478
3.6	-0.914552	5.2409	9.50463	0.0894481	-0.330304	1.60658
3.61	-1.01273	5.2409	10.2573	0.0894481	0.193295	1.21388
3.62	-0.750928	5.40452	9.7337	0.0894481	-0.199404	1.47568
3.63	-0.881828	5.14272	9.66825	0.220348	-0.0685046	1.08298
3.64	-0.849103	5.46997	9.6028	0.220348	0.193295	1.47568
3.65	-0.816378	5.30635	9.57008	0.0894481	0.0623954	0.952077
3.66	-0.849103	5.5027	9.79915	0.0894481	0.324194	1.21388
3.67	-0.881828	5.17545	9.53735	0.351247	-0.0685046	1.73748
3.68	-0.881828	5.46997	9.27555	0.220348	0.324194	1.21388
3.69	-1.04545	5.5027	9.50463	-0.0414516	0.455094	1.86837
3.7	-0.849103	5.53542	9.21011	0.351247	-0.0685046	1.60658
3.71	-1.17635	5.53542	9.40646	0.0894481	0.324194	1.73748
3.72	-1.1109	5.27362	9.40646	0.0894481	0.193295	1.60658
3.73	-1.27453	5.63359	9.37373	-0.0414516	0.585994	2.26107
3.74	-1.17635	5.53542	9.50463	0.220348	0.324194	1.60658
3.75	-1.3727	5.3718	9.04648	-0.0414516	0.324194	1.60658
3.76	-1.3727	5.73177	9.43918	-0.0414516	0.324194	1.60658
3.77	-1.47088	5.40452	9.07921	0.0894481	0.455094	1.86837
3.78	-1.40543	5.43725	9.37373	0.220348	0.0623954	1.60658
3.79	-1.3727	5.53542	8.71923	0.0894481	-0.0685046	2.39197
3.8	-1.27453	5.60087	9.50463	0.351247	-0.0685046	2.26107
3.81	-1.40543	5.46997	9.01376	0.351247	0.324194	2.78467
3.82	-1.53633	5.73177	8.98103	0.351247	0.193295	2.26107
3.83	-1.14363	5.73177	9.40646	0.482147	0.455094	2.26107
3.84	-1.27453	5.66632	9.30828	0.351247	0.324194	2.52287
3.85	-1.20908	5.33907	8.85013	0.220348	0.193295	1.60658
3.86	-1.17635	5.82995	8.98103	0.482147	0.978693	1.99927
3.87	-1.1109	5.66632	9.01376	0.613047	0.455094	1.99927
3.88	-1.14363	5.7645	8.8174	0.220348	0.585994	1.73748
3.89	-0.980002	5.96084	8.8174	0.351247	0.847793	1.73748
3.9	-1.01273	5.99357	8.65378	0.874846	0.716894	1.60658
3.91	-0.816378	6.09174	8.42471	0.482147	0.585994	1.60658
3.92	-0.914552	6.15719	8.22836	0.613047	0.585994	1.73748
3.93	-0.783653	6.18992	8.32653	0.482147	0.585994	1.99927
3.94	-0.947277	6.18992	8.13018	0.613047	0.193295	1.47568
3.95	-0.816378	5.99357	8.26108	0.351247	0.716894	2.13017
3.96	-0.914552	5.86267	8.45743	0.220348	0.324194	1.60658
3.97	-0.881828	5.89539	8.49016	-0.0414516	0.716894	1.34478
3.98	-1.20908	5.82995	8.45743	0.0894481	0.324194	0.821177
3.99	-0.980002	5.79722	8.52288	-0.172351	0.324194	1.34478
4	-1.07818	5.7645	8.29381	-0.303251	0.716894	1.34478
4.01	-0.947277	5.82995	8.75196	-0.172351	0.585994	1.08298
4.02	-0.914552	5.89539	8.06473	-0.303251	0.324194	1.34478
4.03	-1.1109	5.60087	8.26108	-0.303251	0.585994	1.34478
4.04	-1.17635	5.99357	8.19563	-0.172351	0.324194	1.73748
4.05	-1.07818	5.82995	7.93383	0.0894481	0.324194	1.34478
4.06	-0.881828	5.92812	7.83566	0.220348	0.193295	1.73748
4.07	-0.980002	5.56815	7.70476	0.351247	0.193295	1.47568
4.08	-1.17635	5.99357	7.99928	0.0894481	-0.0685046	1.34478
4.09	-1.1109	5.56815	7.67203	0.0894481	0.0623954	1.47568
4.1	-0.881828	5.56815	7.57386	0.482147	0.455094	1.60658
4.11	-1.07818	5.30635	7.47568	0.220348	0.847793	1.47568
4.12	-0.947277	5.63359	7.96656	0.0894481	0.716894	1.73748
4.13	-0.947277	5.07727	7.96656	-0.0414516	0.978693	1.34478
4.14	-0.849103	5.01182	8.22836	-0.172351	1.50229	1.86837
4.15	-0.980002	5.04455	8.29381	-0.434151	0.978693	1.60658
4.16	-0.783653	4.94637	8.42471	-0.172351	1.50229	1.99927
4.17	-0.718203	5.14272	8.29381	0.220348	1.89499	1.73748
4.18	-1.01273	5.04455	8.71923	-0.172351	1.76409	1.86837
4.19	-0.881828	5.17545	8.68651	0.351247	2.41859	1.86837
4.2	-0.849103	5.14272	8.68651	0.351247	1.50229	1.86837
4.21	-0.914552	5.20817	9.17738	0.220348	2.28769	1.99927
4.22	-0.783653	5.46997	8.85013	0.482147	1.76409	1.47568
4.23	-0.750928	5.30635	8.8174	0.482147	1.50229	1.34478
4.24	-0.783653	4.9791	8.91558	0.220348	1.50229	1.34478
4.25	-0.685478	4.9791	9.17738	0.351247	1.50229	0.952077
4.26	-0.881828	5.11	8.65378	0.220348	1.50229	1.21388
4.27	-0.718203	5.01182	8.52288	-0.172351	1.10959	0.821177
4.28	-0.652753	5.01182	8.45743	-0.303251	0.978693	0.690278
4.29	-0.947277	4.91365	8.19563	-0.434151	1.37139	1.34478
4.3	-0.685478	5.04455	8.19563	-0.56505	1.24049	1.08298
4.31	-0.849103	4.91365	8.06473	-0.69595	0.978693	0.690278
4.32	-0.718203	4.78275	8.39198	-0.95775	0.978693	0.690278
4.33	-0.914552	4.88092	7.93383	-0.95775	0.847793	1.21388
4.34	-0.783653	4.81547	8.13018	-0.95775	0.455094	0.952077
4.35	-0.914552	4.55367	7.96656	-0.82685	0.716894	1.08298
4.36	-0.980002	4.91365	8.16291	-0.69595	0.455094	1.47568
4.37	-0.881828	4.75002	8.32653	-0.69595	0.324194	1.34478
4.38	-0.881828	4.68457	8.03201	-0.56505	0.455094	1.21388
4.39	-0.816378	4.61912	8.29381	-0.172351	0.324194	1.21388
4.4	-0.783653	4.55367	7.90111	-0.172351	0.324194	0.952077
4.41	-0.816378	4.35732	8.19563	-0.172351	0.716894	1.34478
4.42	-0.881828	4.12825	8.13018	-0.172351	0.585994	1.47568
4.43	-0.881828	4.16097	7.83566	-0.172351	0.716894	1.21388
4.44	-0.849103	4.12825	8.29381	-0.172351	0.978693	1.34478
4.45	-0.914552	3.96462	7.47568	-0.172351	0.978693	1.73748
4.46	-0.849103	3.5392	7.73748	-0.172351	1.10959	2.39197
4.47	-0.914552	3.70282	7.27933	-0.434151	1.10959	2.26107
4.48	-0.652753	3.70282	7.14843	-0.56505	0.978693	2.52287
4.49	-0.947277	3.6701	7.14843	-0.56505	1.10959	2.65377
4.5	-0.750928	3.47375	7.21388	-0.303251	1.24049	2.65377
4.51	-0.652753	3.6701	7.08299	-0.434151	0.716894	2.65377
4.52	-0.718203	3.63738	7.08299	-0.172351	1.10959	2.39197
4.53	-0.358229	3.47375	7.18116	-0.303251	0.716894	1.99927
4.54	-0.489129	3.96462	7.44296	-0.303251	1.24049	2.52287
4.55	-0.227329	3.6701	7.34478	0.220348	0.978693	1.73748
4.56	-0.423679	3.73555	7.67203	0.220348	0.978693	1.34478
4.57	-0.227329	3.99735	7.67203	0.613047	0.847793	1.47568
4.58	-0.292779	3.9319	8.13018	0.613047	0.716894	1.60658
4.59	-0.423679	4.03008	8.16291	0.613047	0.585994	0.952077
4.6	-0.292779	4.03008	8.49016	0.874846	0.455094	1.08298
4.61	-0.260054	4.35732	8.26108	1.00575	0.0623954	0.952077
4.62	-0.554578	4.39005	8.58833	1.26754	0.0623954	0.690278
4.63	-0.554578	4.35732	8.71923	1.00575	0.193295	1.21388
4.64	-0.947277	4.12825	8.39198	1.00575	-0.0685046	0.821177
4.65	-0.816378	4.4555	8.58833	1.13664	0.324194	1.08298
4.66	-0.914552	4.25915	8.22836	0.743946	-0.461204	0.690278
4.67	-0.718203	4.4555	8.78468	0.613047	0.193295	1.08298
4.68	-0.849103	4.4555	8.09746	0.743946	-0.0685046	1.34478
4.69	-0.849103	4.29187	8.06473	0.220348	0.193295	0.690278
4.7	-0.620028	4.48822	7.80293	0.220348	0.193295	1.34478
4.71	-0.849103	4.3246	7.83566	0.0894481	0.455094	1.47568
4.72	-0.620028	4.5864	7.83566	-0.172351	0.455094	1.21388
4.73	-0.685478	4.39005	7.31206	-0.0414516	0.193295	1.73748
4.74	-0.554578	4.61912	7.77021	-0.434151	0.716894	1.73748
4.75	-0.750928	4.81547	7.60658	-0.172351	0.324194	1.86837
4.76	-0.554578	4.55367	7.24661	0.220348	0.585994	2.26107
4.77	-0.652753	4.91365	7.31206	0.482147	0.455094	2.26107
4.78	-0.620028	4.9791	7.47568	0.613047	0.324194	1.73748
4.79	-0.685478	4.61912	7.57386	0.351247	1.24049	1.86837
4.8	-0.783653	4.9791	7.18116	0.874846	0.455094	1.86837
4.81	-0.750928	4.91365	7.37751	1.00575	0.585994	1.73748
4.82	-0.750928	4.78275	7.67203	0.743946	0.716894	2.26107
4.83	-0.849103	4.55367	7.14843	0.874846	0.455094	1.73748
4.84	-0.750928	4.7173	7.34478	0.874846	0.324194	1.34478
4.85	-0.783653	4.5864	7.18116	0.874846	0.585994	1.34478
4.86	-0.718203	4.42277	7.08299	0.743946	0.455094	1.60658
4.87	-0.783653	4.09552	6.59211	0.874846	0.324194	1.47568
4.88	-0.881828	4.1937	6.82119	0.743946	0.455094	1.21388
4.89	-0.620028	3.89917	6.49394	0.743946	0.193295	1.08298
4.9	-0.750928	4.0628	6.62484	0.874846	-0.0685046	1.34478
4.91	-0.718203	3.99735	6.39576	0.743946	-0.0685046	1.08298
4.92	-0.587303	3.6701	6.49394	0.874846	-0.330304	0.690278
4.93	-0.489129	3.6701	6.36304	0.743946	-0.199404	0.297579
4.94	-0.423679	3.47375	6.26486	0.613047	-0.592103	0.297579
4.95	-0.358229	3.63738	6.49394	0.482147	-0.199404	0.166679
4.96	-0.260054	3.70282	6.33031	0.351247	-0.592103	-0.095121
4.97	-0.194604	3.57192	6.26486	0.0894481	-0.461204	0.297579
4.98	-0.292779	3.44102	6.26486	0.220348	-0.853903	0.690278
4.99	-0.521853	3.83372	6.29759	-0.0414516	-0.0685046	-0.22602
5	-0.358229	3.6701	6.16669	0.220348	-0.723003	-0.095121
5.01	-0.456404	3.47375	6.26486	-0.0414516	-0.461204	0.166679
5.02	-0.587303	3.4083	6.10124	0.0894481	-0.592103	0.035779
5.03	-0.685478	3.4083	6.19941	0.220348	-0.461204	-0.095121
5.04	-0.456404	3.31013	6.23214	-0.0414516	-0.0685046	0.559378
5.05	-0.587303	3.2774	5.97034	0.351247	-0.330304	0.428478
5.06	-0.587303	3.31013	6.13396	0.0894481	0.0623954	0.821177
5.07	-0.521853	3.4083	5.80671	0.351247	0.0623954	0.559378
5.08	-0.652753	3.47375	5.97034	0.220348	0.193295	0.428478
5.09	-0.390954	3.34285	5.90489	0.220348	0.0623954	1.34478
5.1	-0.456404	3.34285	5.97034	0.351247	-0.0685046	0.821177
5.11	-0.390954	3.6701	5.61036	0.351247	-0.330304	0.690278
5.12	-0.358229	3.2774	6.46121	0.351247	0.193295	0.952077
5.13	-0.358229	3.34285	5.77399	0.743946	0.585994	0.821177
5.14	-0.390954	3.5392	6.59211	0.613047	0.324194	0.952077
5.15	-0.292779	3.4083	6.46121	0.874846	0.324194	0.821177
5.16	-0.456404	3.04833	6.26486	0.743946	0.193295	0.821177
5.17	-0.0964294	3.2774	6.85391	0.613047	0.455094	0.559378
5.18	-0.129154	3.04833	7.01754	0.743946	0.193295	0.428478
5.19	-0.0637045	3.50648	6.88664	0.613047	0.455094	0.690278
5.2	-0.161879	3.21195	6.95208	0.482147	0.324194	0.559378
5.21	-0.0637045	3.44102	7.05026	0.0894481	0.716894	0.428478
5.22	-0.0637045	3.21195	7.37751	0.0894481	0.455094	0.166679
5.23	-0.161879	3.24468	6.75574	-0.172351	0.324194	0.297579
5.24	0.0344703	3.34285	7.44296	-0.434151	0.585994	0.428478
5.25	-0.129154	3.0156	7.05026	-0.69595	0.585994	0.297579
5.26	0.00174537	3.24468	6.62484	-0.56505	0.585994	-0.095121
5.27	0.23082	3.04833	6.85391	-0.56505	0.978693	0.297579
5.28	-0.0964294	3.08105	6.23214	-0.69595	0.847793	0.428478
5.29	0.00174537	2.68835	6.78846	-0.82685	1.10959	0.035779
5.3	-0.0964294	2.78653	6.39576	-0.434151	0.847793	0.690278
5.31	0.0344703	2.7538	6.39576	-0.56505	1.24049	0.297579
5.32	-0.0637045	2.81925	5.97034	-0.303251	0.978693	0.297579
5.33	0.0344703	2.59018	6.16669	-0.434151	1.37139	0.690278
5.34	-0.0309796	2.55745	5.77399	-0.0414516	1.24049	0.428478
5.35	0.0999205	2.68835	6.00306	-0.172351	1.37139	0.428478
5.36	-0.0637045	2.8847	5.70854	-0.303251	1.37139	0.428478
5.37	0.16537	2.8847	6.03579	-0.0414516	1.37139	0.690278
5.38	0.23082	2.81925	6.06851	-0.0414516	1.24049	0.559378
5.39	0.16537	3.11378	6.00306	0.0894481	1.10959	0.559378
5.4	0.263545	2.98288	6.16669	0.351247	1.24049	0.690278
5.41	0.394444	2.8847	6.42849	0.482147	1.10959	0.690278
5.42	0.459894	2.81925	6.16669	0.351247	0.716894	0.297579
5.43	0.492619	2.68835	6.33031	0.482147	0.716894	0.559378
5.44	0.590794	2.81925	6.95208	0.482147	1.37139	0.690278
5.45	0.754418	2.85198	6.82119	0.613047	0.847793	0.428478
5.46	0.688968	2.85198	6.85391	0.613047	0.585994	0.297579
5.47	0.950769	2.85198	7.01754	0.482147	0.978693	0.559378
5.48	0.787143	2.68835	7.05026	0.743946	0.585994	0.428478
5.49	0.819868	2.81925	6.98481	0.613047	1.24049	0.297579
5.5	0.754418	2.59018	7.01754	0.351247	1.10959	0.297579
5.51	0.983493	2.68835	7.44296	0.482147	1.37139	-0.487819
5.52	0.787143	2.78653	6.91936	0.0894481	1.76409	-0.487819
5.53	0.950769	2.72108	7.21388	0.0894481	1.37139	-0.618719
5.54	1.04894	2.85198	6.55939	-0.0414516	1.63319	-0.880519
5.55	0.656243	2.85198	6.82119	-0.0414516	2.15679	-1.14232
5.56	0.885319	3.0156	6.26486	0.0894481	2.54949	-1.27322
5.57	0.918044	2.8847	6.19941	-0.303251	2.28769	-1.27322
5.58	0.688968	2.81925	6.03579	-0.0414516	2.54949	-1.27322
5.59	0.918044	2.65563	5.90489	-0.172351	2.28769	-1.92772
5.6	0.918044	2.59018	6.13396	-0.172351	2.68039	-1.14232
5.61	0.852594	2.78653	5.74126	-0.172351	2.81129	-1.40412
5.62	0.950769	2.2302	5.64309	-0.0414516	1.89499	-0.749619
5.63	0.819868	2.39383	6.13396	-0.0414516	2.15679	-1.40412
5.64	0.950769	2.3611	5.83944	-0.0414516	2.54949	-1.27322
5.65	0.983493	2.29565	6.36304	0.220348	2.02589	-1.14232
5.66	0.983493	2.26293	6.88664	-0.0414516	2.02589	-0.880519
5.67	0.819868	2.19748	6.65756	0.482147	1.63319	-0.35692
5.68	0.688968	2.29565	6.98481	0.220348	1.37139	0.166679
5.69	0.459894	2.19748	7.05026	0.482147	1.10959	-0.22602
5.7	0.721693	2.29565	7.44296	0.482147	1.10959	-0.35692
5.71	0.492619	2.3611	7.41023	0.482147	1.10959	0.690278
5.72	0.492619	2.0993	7.08299	0.743946	0.847793	0.821177
5.73	0.819868	2.29565	7.14843	0.482147	1.10959	0.821177
5.74	0.623518	2.0993	7.47568	0.351247	0.847793	1.08298
5.75	0.590794	2.42655	7.27933	0.482147	0.585994	0.952077
5.76	0.688968	2.65563	7.34478	0.482147	1.37139	1.21388
5.77	0.688968	2.32838	7.24661	0.351247	1.37139	1.08298
5.78	1.01622	2.492	7.27933	0.220348	1.50229	1.73748
5.79	1.14712	2.6229	7.14843	0.220348	1.37139	0.821177
5.8	1.34347	2.68835	7.18116	-0.0414516	2.15679	1.99927
5.81	1.53982	2.6229	7.31206	-0.303251	1.89499	1.60658
5.82	1.47437	2.72108	7.54113	-0.303251	2.28769	2.26107
5.83	1.34347	2.7538	7.83566	-0.303251	2.41859	1.73748
5.84	1.31074	2.81925	7.57386	-0.303251	2.54949	2.13017
5.85	1.27802	2.91743	8.13018	-0.172351	2.54949	2.52287
5.86	1.57254	3.0156	8.06473	-0.56505	2.41859	1.99927
5.87	1.40892	3.04833	8.88286	-0.303251	2.54949	2.13017
5.88	1.70344	3.31013	8.91558	-0.172351	2.68039	1.99927
5.89	1.67072	3.1465	8.75196	-0.172351	2.28769	2.26107
5.9	1.53982	3.1465	8.98103	-0.0414516	2.41859	2.26107
5.91	1.89979	3.63738	9.21011	-0.0414516	2.68039	1.99927
5.92	1.63799	3.50648	8.88286	-0.172351	2.54949	1.73748
5.93	1.80162	3.6701	9.66825	-0.0414516	2.15679	2.39197
5.94	2.12886	3.801	9.21011	0.0894481	2.41859	1.73748
5.95	1.80162	3.63738	9.24283	0.0894481	2.02589	1.86837
5.96	1.86707	3.89917	9.53735	0.0894481	2.15679	1.08298
5.97	1.93252	4.09552	9.6028	0.220348	1.63319	1.47568
5.98	2.09614	3.9319	9.53735	0.220348	2.41859	2.26107
5.99	1.86707	4.22642	9.50463	0.351247	2.41859	1.60658
6	1.83434	4.22642	9.93005	0.482147	2.68039	1.60658

## Sheet:  Supplementary Fig 1e
Sex (Vgat-Cre;CD1 mice)	F	F	F	M	M	M	M	M	M	M	M	F	F	F	F
D1	2.81914	-0.32616	-1.04316	-0.62886	-0.46578	0.252118	-3.89918	1.46649	2.63395	0.939887	0.387109	1.15996	-0.65982	0.793034	2.57818
D2	1.94964	0.297142	2.11479	-0.14399	6.59789	-0.01541	-0.39624	1.97972	4.48781	8.47085	0.640727	0.656135	1.41617	3.71005	0.928842
D3	1.49051	1.08079	4.79344	3.16374	4.04033	0.362701	3.95753	-0.92148	10.1676	16.606	2.08294	16.0643	0.186941	9.48805	4.95592
D4	2.76318	0.941169	5.08316	4.11559	4.47601	-0.24571	0.85153	-0.96907	14.4219	5.63428	1.40949	5.91176	0.569823	6.21637	0.789761
D5	2.14894	0.828704	0.796634	5.0296	3.86765	-1.29236	-1.96159	0.064904	12.4966	7.74326	2.48914	11.1528	1.02443	6.1002	-1.03424
D6	7.38972	3.34078	2.25257	7.20156	5.9843	1.70892	-0.21339	-1.42981	22.3314	1.90582	-0.73467	13.2884	-0.63527	4.15416	2.42628
D7		2.17173		8.08327	7.26679	4.80879	1.43471	7.36897	0.754582	5.70627	1.3874	13.6768	1.30995	4.42332	3.04451
D8		3.39707				-0.32479	0.909207	3.70023	17.6157	4.94924	3.23404	8.37363	0.266163	5.11272	5.94844
D9						10.564	4.00144	13.7303	12.3187	9.38851	5.82204	8.216	-0.08986	-0.28607	4.82652
D10						8.90936	3.27495	7.99824		17.1038	6.2161	10.5239	0.697314	0.769036	9.54027
D11						8.15614	-0.16512	6.69647		8.91236	1.10787	6.8031	0.759627	1.33354	12.3897
D12						8.91359	4.58667	12.4847		13.7544	2.42533	17.1115	0.033543	4.11134
D13							5.1704	15.4873		18.0946	4.54427	11.0355	1.32672	4.98578
D14							7.23234					10.2692	1.66856
D15													6.78797
D16													9.38299

## Sheet:  Supplementary Fig 1f
Sex (Vgat-Cre;CD1 mice)	F	F	F	M	M	M	M	M	M	M	M	F	F	F	F
D1	0.13	0.06	0.07	0.1	0.13	0.075	0.0375	0.225	0.225	0.0625	0.1375	0.21	0.275	0.08	0.21
D2	0.22	0.2	0.28	0	0.26	0.05	0.0375	0.0875	0.675	0.525	0.3625	0.53	0.0375	0.38	0.2
D3	0.21	0.04	0.54	0.6	0.55	0.125	0.4625	0.15	0.6875	0.6875	0.4875	0.38	0.05	0.85	0.46
D4	0.39	0.13	0.83	0.71	0.68	0.1	0.5875	0.2	0.6	0.5625	0.375	0.64	0.125	0.73	0.64
D5	0.34	0.7	0.79	0.73	0.76	0.6125	0.5375	0.025	0.7	0.7875	0.45	0.74	0.15	0.83	0.43
D6	0.85	0.63	0.85	0.75	0.8	0.5375	0.4125	0.1875	0.3	0.475	0.0625	0.66	0.225	0.8	0.23
D7		0.64		0.86	0.89	0.5375	0.5625	0.1625	0.75	0.7	0.375	0.78	0.225	0.76	0.55
D8		0.93				0.625	0.475	0.4	0.8	0.7875	0.5125	0.73	0.05	0.84	0.69
D9						0.7	0.6	0.45	0.8	0.7375	0.6375	0.79	0.05	0.2	0.6
D10						0.725	0.675	0.7		0.825	0.6875	0.54	0.15	0.48	0.65
D11						0.6375	0.5	0.7		0.5375	0.3125	0.71	0.325	0.5	0.78
D12						0.85	0.65	0.6875		0.7875	0.375	0.71	0.125	0.67
D13							0.6125	0.8125		0.8375	0.8375	0.75	0.15	0.71
D14							0.7125					0.79	0.1875
D15													0.7
D16													0.85

## Sheet:  Supplementary Fig 1g
Sex (Vgat-Cre;CD1 mice)	F	F	F	M	M	M	M	M	M	M	M	F	F	F	F
D1	0.36	0.12	0.12	0.04	0.08	0.05	0	0.25	0.1	0	0.05	0.25	0.2	0	0
D2	0.16	0.4	0.12	0	0.04	0.15	0.05	0.1	0.2	0.1	0.35	0.1	0	0.4	0
D3	0.04	0.04	0.32	0.36	0.08	0.2	0.1	0.05	0.45	0.35	0.4	0.1	0.05	0.2	0.15
D4	0.12	0.12	0.48	0.16	0.24	0.15	0.3	0.2	0.35	0.15	0.35	0.2	0	0.35	0.25
D5	0.04	0.48	0.44	0.32	0.2	0.5	0.25	0.1	0.15	0.05	0.2	0.05	0.3	0.25	0.15
D6	0.16	0.48	0.48	0.2	0.16	0.1	0.2	0	0.15	0.2	0.15	0	0.35	0.4	0.05
D7		0.52		0.2	0.32	0.3	0.25	0.2	0.05	0.15	0.1	0.1	0.15	0.15	0.25
D8		0.56				0.2	0.3	0.05	0	0.3	0.3	0.05	0.1	0.3	0.2
D9						0.25	0.3	0.25	0.2	0.45	0.05	0	0.05	0.2	0.4
D10						0.2	0.2	0.15		0.2	0.25	0	0	0	0.35
D11						0.1	0.15	0.1		0.1	0.05	0.05	0.05	0.25	0.25
D12						0.35	0.15	0.3		0.3	0.1	0	0.05	0.25
D13							0.1	0.1		0.25	0.15	0.05	0.1	0.15
D14							0.05					0	0.05
D15													0.15
D16													0

## Sheet:  Supplementary Fig 1h
Sex (Vgat-Cre;CD1 mice)	F	F	F	M	M	M	M	M	M	M	M	F	F	F	F
D1	-0.76793	-0.37979	-0.3008	0.469135	0.27868	0.205322	-0.13561	-0.08093	0.526137	0.110733	0.553233	-0.12329	0.243861	0.205322	0.847077
D2	0.222265	-0.58827	0.592145	0	1.10734	-0.60842	-0.13561	-0.07476	1.29538	1.34426	0.033536	1.34426	-0.13561	-0.06529	0.803232
D3	0.944265	0	0.568133	0.611806	1.53073	-0.30873	1.18741	0.60842	0.614438	0.874097	0.222009	0.962912	0	1.87806	0.942296
D4	0.895668	0.048596	1.00432	1.54784	1.174	-0.24512	0.745519	0	0.638668	1.19374	0.066681	1.19341	0.494504	0.983081	1.02627
D5	1.33822	0.574554	0.95739	1.08051	1.54792	0.285841	0.768627	-0.67841	1.56083	2.44263	0.71596	2.28051	-0.51203	1.60908	0.847315
D6	2.03089	0.382007	1.08659	1.51611	1.83608	1.37569	0.620503	0.757707	0.512033	0.778914	-0.49769	2.06415	-0.37009	1.09497	0.889439
D7		0.308305		1.92194	1.69423	0.618538	0.8318	-0.14261	2.31934	1.56083	0.962912	2.03697	0.281018	1.7508	0.800151
D8		1.32482				1.16026	0.461694	1.39151	2.48647	1.32218	0.555738	2.24261	-0.3633	1.50863	1.3304
D9						1.19889	0.777748	0.548828	1.68324	0.761318	1.99664	2.44263	0	0	0.506694
D10						1.43938	1.29538	1.56083		1.77621	1.16327	1.73899	0.60842	1.58215	0.770641
D11						1.63334	1.03643	1.80595		1.37569	1.15608	2.20556	1.19109	0.67449	1.4299
D12						1.42175	1.42175	1.01318		1.32218	0.962912	2.20556	0.494504	1.09379
D13							1.56739	2.1687		1.65873	2.02067	2.31934	0.245118	1.59714
D14							2.20556					1.77964	0.757707
D15													1.56083
D16													1.87806

## Sheet:  Supplementary Fig 1i
	Stat. Grat.		Mov. Grat.
Time (s)	Mean	SEM	Mean	SEM
0.00833333	0.166853	0.130124	0.332399	0.282365
0.0166667	-0.143389	0.120753	0.04674	0.256793
0.025	-0.0511045	0.121616	0.147962	0.249538
0.0333333	0.0124818	0.12269	0.207881	0.245569
0.0416667	0.0552643	0.121966	0.285788	0.247117
0.05	0.110483	0.12331	0.344085	0.242996
0.0583333	0.150213	0.126539	0.393969	0.243341
0.0666667	0.112246	0.142446	0.402182	0.240792
0.075	0.11095	0.139196	0.420236	0.234098
0.0833333	0.11446	0.135208	0.407023	0.230779
0.0916667	0.130362	0.120805	0.411459	0.229062
0.1	0.121008	0.127707	0.396797	0.222181
0.108333	0.109857	0.128248	0.389123	0.218764
0.116667	0.102973	0.118759	0.380387	0.220714
0.125	0.0892575	0.117472	0.341165	0.216601
0.133333	0.112728	0.112262	0.354049	0.217928
0.141667	0.146507	0.102673	0.329089	0.215284
0.15	0.159332	0.101917	0.301374	0.217022
0.158333	0.179412	0.101909	0.304508	0.223486
0.166667	0.214653	0.0968394	0.299321	0.219955
0.175	0.212199	0.0892631	0.287616	0.225847
0.183333	0.236676	0.092062	0.294167	0.22632
0.191667	0.283604	0.086457	0.272582	0.226346
0.2	0.321279	0.0909892	0.266632	0.221961
0.208333	0.325869	0.0964501	0.269458	0.221361
0.216667	0.331406	0.0987251	0.2694	0.222306
0.225	0.340489	0.0987055	0.306207	0.221561
0.233333	0.334344	0.0998086	0.26076	0.219713
0.241667	0.326083	0.101428	0.258371	0.216379
0.25	0.340377	0.10134	0.278488	0.216541
0.258333	0.318788	0.0998174	0.245186	0.216669
0.266667	0.315321	0.10259	0.241845	0.220305
0.275	0.313767	0.102506	0.247602	0.217201
0.283333	0.281721	0.0986944	0.303398	0.218133
0.291667	0.291238	0.103747	0.301835	0.222631
0.3	0.274353	0.0987641	0.287436	0.222701
0.308333	0.284712	0.0960894	0.300062	0.223301
0.316667	0.296761	0.101205	0.261885	0.228637
0.325	0.281505	0.0960223	0.274661	0.229835
0.333333	0.269361	0.0962906	0.263662	0.232119
0.341667	0.261531	0.0948568	0.276526	0.234687
0.35	0.277006	0.093106	0.304799	0.234838
0.358333	0.296708	0.0943393	0.307931	0.234969
0.366667	0.289273	0.090013	0.312809	0.23315
0.375	0.295191	0.0925443	0.281739	0.230887
0.383333	0.288742	0.0935716	0.242277	0.234716
0.391667	0.274749	0.0926731	0.260676	0.232518
0.4	0.240954	0.0975134	0.276367	0.230783
0.408333	0.214757	0.0812216	0.249086	0.223778
0.416667	0.195068	0.0817476	0.260897	0.220097
0.425	0.187261	0.081616	0.219593	0.219667
0.433333	0.217205	0.083218	0.22155	0.217046
0.441667	0.235379	0.0853241	0.218857	0.210976
0.45	0.21744	0.0860093	0.207014	0.211275
0.458333	0.188747	0.0803525	0.225819	0.21036
0.466667	0.181215	0.0834426	0.230582	0.210396
0.475	0.155391	0.0823407	0.242886	0.211374
0.483333	0.132996	0.0836979	0.245172	0.21145
0.491667	0.123579	0.0901071	0.239283	0.208879
0.5	0.126206	0.0916349	0.249857	0.206146
0.508333	0.134572	0.0930424	0.271288	0.200242
0.516667	0.152115	0.0957885	0.287649	0.20106
0.525	0.146897	0.100479	0.263916	0.202504
0.533333	0.126293	0.0949349	0.272574	0.201685
0.541667	0.127526	0.0786717	0.278859	0.198915
0.55	0.123561	0.0682751	0.284649	0.197997
0.558333	0.135453	0.0789419	0.290864	0.197782
0.566667	0.142151	0.0716034	0.310786	0.197797
0.575	0.156539	0.07872	0.286917	0.196602
0.583333	0.157649	0.0797752	0.292532	0.193145
0.591667	0.160821	0.079679	0.328061	0.188484
0.6	0.174596	0.0769075	0.313262	0.190616
0.608333	0.17868	0.0761617	0.311225	0.1894
0.616667	0.17982	0.0784832	0.273628	0.196891
0.625	0.18111	0.0816	0.303453	0.196744
0.633333	0.167001	0.082726	0.308446	0.203393
0.641667	0.19979	0.0818475	0.321852	0.204498
0.65	0.216634	0.0812515	0.329848	0.210033
0.658333	0.179923	0.0848333	0.330411	0.210024
0.666667	0.200367	0.0893015	0.35593	0.208534
0.675	0.201264	0.0864982	0.317846	0.208657
0.683333	0.220196	0.0852732	0.300391	0.207274
0.691667	0.186809	0.080594	0.284229	0.203056
0.7	0.20502	0.0788903	0.286591	0.203829
0.708333	0.194973	0.0824467	0.293371	0.202228
0.716667	0.195987	0.0843197	0.301882	0.200113
0.725	0.188694	0.0815169	0.277143	0.198483
0.733333	0.161366	0.0802896	0.277488	0.195097
0.741667	0.145012	0.0771211	0.279449	0.189884
0.75	0.131451	0.0801644	0.27041	0.184166
0.758333	0.144992	0.0791269	0.27252	0.183084
0.766667	0.164726	0.0798784	0.262513	0.180354
0.775	0.166324	0.0799807	0.271453	0.179537
0.783333	0.138714	0.0847798	0.269892	0.174174
0.791667	0.179554	0.0771972	0.268477	0.174952
0.8	0.181382	0.0783602	0.261961	0.176704
0.808333	0.212532	0.0774737	0.253214	0.172986
0.816667	0.195621	0.0801834	0.243228	0.174458
0.825	0.218459	0.07354	0.237075	0.17578
0.833333	0.18967	0.075392	0.223805	0.171886
0.841667	0.205174	0.0725795	0.232482	0.168159
0.85	0.188353	0.0705895	0.199107	0.170651
0.858333	0.16465	0.0733902	0.202571	0.169823
0.866667	0.155982	0.0729823	0.160314	0.16318
0.875	0.161668	0.0746781	0.187009	0.159463
0.883333	0.175854	0.079156	0.136668	0.161223
0.891667	0.183093	0.0766225	0.166578	0.16401
0.9	0.188609	0.0787751	0.14935	0.165189
0.908333	0.174244	0.0788376	0.163912	0.164227
0.916667	0.196866	0.0780335	0.136938	0.166722
0.925	0.174057	0.084344	0.111132	0.167616
0.933333	0.183201	0.0781099	0.149247	0.169324
0.941667	0.160228	0.0841543	0.119203	0.168853
0.95	0.156191	0.0821748	0.0817821	0.163288
0.958333	0.186034	0.0801693	0.0680779	0.153075
0.966667	0.193012	0.0842912	0.0737644	0.15994
0.975	0.179398	0.0823689	0.0584977	0.15993
0.983333	0.204395	0.0777171	0.104404	0.155047
0.991667	0.199665	0.0772982	0.10782	0.154795
1	0.214685	0.0785769	0.0817505	0.15743
1.00833	0.192426	0.0759105	0.0689992	0.16414
1.01667	0.180833	0.0640847	0.063998	0.1547
1.025	0.172189	0.0704571	0.0738633	0.159402
1.03333	0.159497	0.0636887	0.0794499	0.159067
1.04167	0.151795	0.0652861	0.0765362	0.149875
1.05	0.143489	0.0649528	0.0911451	0.146461
1.05833	0.158444	0.0672075	0.0690639	0.152677
1.06667	0.170767	0.0678663	0.0447738	0.149828
1.075	0.157349	0.0701508	0.0576703	0.147237
1.08333	0.165761	0.0744134	0.0471823	0.150287
1.09167	0.174445	0.0764838	0.033616	0.151327
1.1	0.197451	0.076314	0.0314562	0.144025
1.10833	0.196537	0.07684	0.0450122	0.139472
1.11667	0.210353	0.0782653	0.0621186	0.138646
1.125	0.216098	0.07423	0.0516727	0.137017
1.13333	0.201936	0.0796799	0.0425634	0.13206
1.14167	0.197405	0.072702	0.0354701	0.131369
1.15	0.219134	0.0799029	0.0316206	0.126609
1.15833	0.186261	0.079714	0.0275964	0.121689
1.16667	0.166842	0.0797876	0.0311513	0.116569
1.175	0.162566	0.0837798	0.0408265	0.111264
1.18333	0.159236	0.0779969	0.0270382	0.105967
1.19167	0.17397	0.0803963	0.0288777	0.100479
1.2	0.152578	0.0794646	0.0396141	0.0916918
1.20833	0.111777	0.075318	0.0669679	0.087292
1.21667	0.0816465	0.0739439	0.06572	0.089561
1.225	0.075289	0.0719836	0.0475432	0.093797
1.23333	0.0740718	0.0721457	0.0289347	0.0932803
1.24167	0.0744271	0.0761572	0.040294	0.0892199
1.25	0.0476263	0.0779353	0.029698	0.0901246
1.25833	0.0616242	0.081602	-0.00777084	0.0881674
1.26667	0.0676218	0.0866079	-0.0260001	0.0823459
1.275	0.0908649	0.0806871	-0.0261329	0.0778478
1.28333	0.0808325	0.0839551	-0.0427667	0.078304
1.29167	0.0989138	0.0887066	-0.0340379	0.0787447
1.3	0.0833288	0.0860569	-0.0367791	0.073588
1.30833	0.107096	0.0885557	-0.0522761	0.0742418
1.31667	0.104285	0.0922137	-0.0711755	0.0747275
1.325	0.112292	0.0889933	-0.0758024	0.0727419
1.33333	0.119896	0.0913723	-0.103941	0.0726749
1.34167	0.131886	0.0918333	-0.125332	0.0732513
1.35	0.131919	0.0864512	-0.124062	0.0740228
1.35833	0.141897	0.0848482	-0.116267	0.0767017
1.36667	0.138876	0.0826898	-0.136685	0.0820054
1.375	0.152556	0.0836416	-0.143272	0.0817043
1.38333	0.160796	0.0814696	-0.149413	0.0761046
1.39167	0.159321	0.0806721	-0.174368	0.0804898
1.4	0.157412	0.0843322	-0.161807	0.0779775
1.40833	0.159989	0.078963	-0.149555	0.0781949
1.41667	0.159797	0.0774872	-0.110017	0.0753884
1.425	0.163494	0.0811268	-0.162234	0.0776511
1.43333	0.149017	0.0836561	-0.135554	0.0740621
1.44167	0.13466	0.0859124	-0.154977	0.0752632
1.45	0.120372	0.0866945	-0.185497	0.0797459
1.45833	0.132049	0.0850481	-0.218001	0.0792514
1.46667	0.133866	0.08628	-0.218407	0.081871
1.475	0.164359	0.0889588	-0.24107	0.0872843
1.48333	0.16852	0.0908891	-0.259755	0.0943416
1.49167	0.157852	0.0878926	-0.251958	0.0966999
1.5	0.171642	0.0920153	-0.227506	0.0945995
1.50833	0.162625	0.0887262	-0.221799	0.092644
1.51667	0.15054	0.0897888	-0.239145	0.0876615
1.525	0.15671	0.0826257	-0.211448	0.0947277
1.53333	0.16489	0.0859599	-0.206978	0.0962381
1.54167	0.126449	0.0831401	-0.174742	0.0953459
1.55	0.130234	0.079891	-0.159507	0.0923541
1.55833	0.118885	0.0801591	-0.125991	0.0935815
1.56667	0.116542	0.0808773	-0.120025	0.0922697
1.575	0.104783	0.0807678	-0.0833149	0.0990322
1.58333	0.102979	0.0719599	-0.0566817	0.0976349
1.59167	0.0886111	0.0701445	-0.0708655	0.0910321
1.6	0.0952156	0.0716915	-0.0655857	0.100715
1.60833	0.0793351	0.0774222	-0.0493113	0.0997606
1.61667	0.0752012	0.0707219	-0.0530049	0.0950982
1.625	0.0818911	0.0743194	-0.0587787	0.0929052
1.63333	0.0470375	0.0721355	-0.0636703	0.0960848
1.64167	0.0589831	0.0717168	-0.0626561	0.0973707
1.65	0.0549312	0.0694518	-0.0434524	0.0991907
1.65833	0.0412886	0.0708565	-0.0573495	0.100292
1.66667	0.0239916	0.0726993	-0.0284894	0.101372
1.675	0.0317764	0.0737029	-0.0430492	0.0969904
1.68333	0.0105673	0.0716965	-0.025687	0.0984552
1.69167	-0.00465754	0.0808204	-0.0143724	0.0993582
1.7	-0.0320149	0.0780194	-0.011451	0.0951704
1.70833	-0.035082	0.0719582	0.0179591	0.096757
1.71667	-0.066777	0.0702661	0.0376809	0.101601
1.725	-0.0723617	0.0657263	0.0395412	0.104993
1.73333	-0.0363703	0.0675857	0.0457497	0.105967
1.74167	-0.0472334	0.0674826	0.0617969	0.105486
1.75	-0.0540411	0.0727136	0.0826385	0.110215
1.75833	-0.0588232	0.0706806	0.0729713	0.111742
1.76667	-0.0544285	0.0702306	0.0577391	0.112129
1.775	-0.072845	0.0687794	0.054038	0.115114
1.78333	-0.06443	0.0760033	0.0424677	0.114026
1.79167	-0.0171643	0.0765196	0.0557907	0.120022
1.8	-0.0135961	0.0802386	0.0513757	0.12368
1.80833	-0.0152199	0.0813365	0.0188592	0.123423
1.81667	-0.0320411	0.0867756	-0.00985915	0.120056
1.825	-0.05942	0.0866262	-0.0235753	0.119811
1.83333	-0.0820006	0.0910061	-0.0343535	0.12022
1.84167	-0.0575434	0.0957662	-0.0429907	0.125779
1.85	-0.0897636	0.0887307	-0.0659707	0.121148
1.85833	-0.0832244	0.0861441	-0.107365	0.123774
1.86667	-0.108707	0.0818258	-0.121307	0.122131
1.875	-0.102596	0.0828127	-0.148784	0.114157
1.88333	-0.0930578	0.0818411	-0.128928	0.110405
1.89167	-0.0870177	0.0810195	-0.162991	0.109588
1.9	-0.107141	0.0788048	-0.15646	0.115037
1.90833	-0.0786103	0.0862426	-0.161924	0.116837
1.91667	-0.10061	0.0805113	-0.186025	0.114373
1.925	-0.0640887	0.0867797	-0.190388	0.107897
1.93333	-0.0756269	0.0820809	-0.194991	0.108119
1.94167	-0.0626098	0.0825834	-0.18902	0.111394
1.95	-0.0189699	0.0896523	-0.155529	0.105023
1.95833	0.00540178	0.0927493	-0.12494	0.103915
1.96667	0.0102612	0.0917587	-0.122394	0.103386
1.975	0.0134853	0.0931329	-0.0797814	0.105105
1.98333	0.00538211	0.0905071	-0.0668529	0.114893
1.99167	-0.0119845	0.0861555	-0.0222667	0.118149
2	0.0194212	0.0947741	0.0095394	0.116342
2.00833	0.0046826	0.0881325	0.00564421	0.116645
2.01667	0.012403	0.0869302	-0.0166249	0.121228
2.025	0.00878557	0.0845509	0.0271498	0.119563
2.03333	-0.00657656	0.0850437	-0.0103573	0.12601
2.04167	-0.0309718	0.084915	-0.047481	0.127561
2.05	-0.0369042	0.0853392	-0.057225	0.127796
2.05833	-0.0462554	0.0896567	-0.0886932	0.130856
2.06667	-0.0476441	0.0907833	-0.0572725	0.127045
2.075	-0.0580832	0.0913566	-0.0815284	0.130605
2.08333	-0.0563191	0.0915292	-0.0476692	0.12928
2.09167	-0.041139	0.0938537	-0.0421349	0.133197
2.1	-0.0432196	0.0902034	-0.0327069	0.132263
2.10833	-0.00196619	0.100701	-0.0471009	0.130541
2.11667	0.013856	0.102072	-0.0103149	0.130345
2.125	0.0108698	0.105318	-0.0408123	0.130508
2.13333	0.0344828	0.101584	-0.0380663	0.132104
2.14167	0.0378668	0.100668	-0.0378218	0.131223
2.15	0.0185047	0.0995514	-0.023096	0.135671
2.15833	0.00996442	0.0957256	0.0025335	0.140528
2.16667	-0.0180373	0.0988047	-0.0116099	0.141839
2.175	-0.0126919	0.0936763	-0.0066092	0.139693
2.18333	0.0144595	0.0980179	-0.0275441	0.137045
2.19167	-0.00863278	0.103616	-0.058442	0.139559
2.2	-0.00472016	0.0980909	-0.0648983	0.142142
2.20833	-0.00121	0.0963481	-0.0482849	0.145423
2.21667	-0.0313532	0.0957608	-0.0743202	0.146789
2.225	-0.0237534	0.0970554	-0.0935591	0.146166
2.23333	-0.0636002	0.0957452	-0.0872113	0.146439
2.24167	-0.0818219	0.10294	-0.107894	0.145179
2.25	-0.0510065	0.0965485	-0.118561	0.141966
2.25833	-0.0950829	0.0976139	-0.124127	0.143895
2.26667	-0.0702899	0.0975385	-0.098567	0.149488
2.275	-0.0815833	0.106173	-0.132343	0.153309
2.28333	-0.113343	0.104056	-0.155308	0.151802
2.29167	-0.137255	0.110977	-0.139816	0.156918
2.3	-0.126465	0.107784	-0.131399	0.14735
2.30833	-0.129973	0.112426	-0.152968	0.144698
2.31667	-0.136395	0.110289	-0.155185	0.14393
2.325	-0.109457	0.112835	-0.144993	0.15014
2.33333	-0.123996	0.115063	-0.133372	0.155341
2.34167	-0.123388	0.118878	-0.171249	0.150517
2.35	-0.12979	0.117278	-0.179982	0.153298
2.35833	-0.1456	0.113141	-0.211957	0.153448
2.36667	-0.156635	0.117755	-0.199423	0.155819
2.375	-0.159438	0.11059	-0.186246	0.154132
2.38333	-0.139848	0.111909	-0.162201	0.15701
2.39167	-0.137101	0.107568	-0.174375	0.159584
2.4	-0.153158	0.0959688	-0.169124	0.153846
2.40833	-0.153937	0.0976964	-0.142254	0.163389
2.41667	-0.150472	0.101344	-0.166863	0.166655
2.425	-0.165495	0.101365	-0.17323	0.164547
2.43333	-0.156418	0.0949241	-0.211546	0.160037
2.44167	-0.143777	0.0973811	-0.153387	0.171138
2.45	-0.163176	0.101703	-0.178295	0.171633
2.45833	-0.166246	0.101511	-0.155709	0.175092
2.46667	-0.185744	0.0972701	-0.229461	0.166795
2.475	-0.208245	0.103055	-0.202281	0.177467
2.48333	-0.199882	0.104569	-0.195511	0.179118
2.49167	-0.22115	0.10655	-0.200494	0.179546
2.5	-0.243865	0.109688	-0.224877	0.177014
2.50833	-0.289233	0.10934	-0.208387	0.180627
2.51667	-0.297502	0.111176	-0.23824	0.181414
2.525	-0.310861	0.1138	-0.204811	0.18721
2.53333	-0.327405	0.113639	-0.205705	0.187211
2.54167	-0.312487	0.106923	-0.22535	0.182564
2.55	-0.322453	0.10193	-0.231616	0.187384
2.55833	-0.296505	0.101693	-0.250959	0.191253
2.56667	-0.274333	0.104193	-0.245316	0.191059
2.575	-0.275842	0.101061	-0.237723	0.189201
2.58333	-0.310891	0.0978816	-0.233089	0.189552
2.59167	-0.336001	0.096811	-0.229347	0.191258
2.6	-0.30824	0.102003	-0.222296	0.190742
2.60833	-0.357443	0.105988	-0.212485	0.193017
2.61667	-0.31729	0.114783	-0.200439	0.200334
2.625	-0.338407	0.111583	-0.224458	0.196577
2.63333	-0.315575	0.115406	-0.23132	0.200527
2.64167	-0.333259	0.115242	-0.259967	0.202207
2.65	-0.339001	0.120389	-0.241344	0.200661
2.65833	-0.366149	0.119739	-0.210329	0.200892
2.66667	-0.370293	0.117332	-0.230064	0.202159
2.675	-0.369374	0.124669	-0.238438	0.207163
2.68333	-0.366613	0.127292	-0.225006	0.208015
2.69167	-0.402671	0.135225	-0.215218	0.207976
2.7	-0.436497	0.135424	-0.240142	0.205912
2.70833	-0.425937	0.137078	-0.260617	0.212504
2.71667	-0.431174	0.133056	-0.25231	0.212155
2.725	-0.44298	0.13423	-0.189496	0.21296
2.73333	-0.459733	0.138007	-0.217792	0.211965
2.74167	-0.429176	0.137596	-0.215481	0.210729
2.75	-0.439704	0.135402	-0.241567	0.212839
2.75833	-0.44686	0.134143	-0.262746	0.214855
2.76667	-0.470823	0.135403	-0.270266	0.215227
2.775	-0.503666	0.131453	-0.274264	0.213604
2.78333	-0.490641	0.132986	-0.272839	0.213082
2.79167	-0.477846	0.13138	-0.299839	0.211494
2.8	-0.496636	0.135243	-0.308974	0.210484
2.80833	-0.529873	0.135015	-0.285277	0.211133
2.81667	-0.525806	0.13988	-0.285817	0.212636
2.825	-0.516721	0.145245	-0.2881	0.213701
2.83333	-0.506395	0.139129	-0.304836	0.221495
2.84167	-0.533618	0.135339	-0.299129	0.227146
2.85	-0.521444	0.135567	-0.306268	0.225705
2.85833	-0.506205	0.132273	-0.349001	0.226655
2.86667	-0.498223	0.140634	-0.357568	0.22935
2.875	-0.5057	0.141704	-0.364375	0.23721
2.88333	-0.493285	0.144121	-0.38369	0.24654
2.89167	-0.510227	0.149923	-0.387728	0.2468
2.9	-0.529283	0.147116	-0.379612	0.250836
2.90833	-0.507987	0.152933	-0.401124	0.253565
2.91667	-0.521654	0.151753	-0.426258	0.256927
2.925	-0.524644	0.152186	-0.468629	0.260992
2.93333	-0.548467	0.154985	-0.45897	0.264546
2.94167	-0.557227	0.156316	-0.497738	0.264576
2.95	-0.584223	0.159947	-0.492449	0.272802
2.95833	-0.610061	0.162216	-0.49569	0.273794
2.96667	-0.625695	0.165194	-0.463409	0.269393
2.975	-0.642062	0.165643	-0.499677	0.27841
2.98333	-0.660594	0.166071	-0.504584	0.276839
2.99167	-0.64568	0.167074	-0.52117	0.273538
3	-0.638178	0.156981	-0.533962	0.281253

## Sheet:  Supplementary Fig 1j
Sex (Vgat-Cre;CD1 mice)	stat.	mov.
F	-0.18771	-0.08842
F	-0.08009	0.140394
F	-0.21378	-0.20698
M	-0.03178	-0.12617
M	-0.24286	-0.27832
M	-0.69097	-0.4075

[truncated: 3 more sheets:  Supplementary Fig 1k,  Supplementary Fig 1l,  Supplementary Fig 1m]
