# Supplementary material for: An inhibitory brainstem pathway reduces visual detection during background motion
Source: Nat Commun. 2026 May 7;17:6168. doi: 10.1038/s41467-026-72619-x (PMC13365429; doi:10.1038/s41467-026-72619-x)
Supplement: Supplementary file 9 — Source Data [file 41467_2026_72619_MOESM9_ESM.zip › Source data Supplementary Fig2.xlsx]

## Sheet:  Supplementary Fig 2b
Sex (Vgat-ChR2-EYFP mice)	Laser off	Laser On		Speed Trace	Time (s)	Laser off	Laser On
F	4.02812	3.43112			0.01	-0.545188	0.398608
F	6.12797	2.2712			0.02	-0.545188	0.466785
F	8.40735	3.23681			0.03	-0.681542	0.398608
M	15.8529	2.6164			0.04	-0.613365	0.330431
M	8.20055	3.28317			0.05	-0.681542	0.398608
M	5.68482	1.93668			0.06	-0.408834	0.330431
M	30.1547	8.05789			0.07	-0.477011	0.398608
					0.08	-0.27248	0.262254
					0.09	-0.27248	0.466785
					0.1	-0.0679497	0.262254
					0.11	-0.0679497	0.330431
					0.12	0.0684042	0.330431
					0.13	0.136581	0.262254
					0.14	0.0684042	0.262254
					0.15	0.000227255	0.194077
					0.16	-0.0679497	0.194077
					0.17	0.000227255	0.1259
					0.18	0.000227255	0.330431
					0.19	-0.0679497	0.330431
					0.2	-0.204303	0.262254
					0.21	-0.0679497	0.330431
					0.22	-0.0679497	0.330431
					0.23	-0.204303	0.330431
					0.24	-0.27248	0.398608
					0.25	-0.340657	0.671315
					0.26	-0.408834	0.534962
					0.27	-0.477011	0.603139
					0.28	-0.408834	0.603139
					0.29	-0.408834	0.671315
					0.3	-0.340657	0.534962
					0.31	-0.27248	0.398608
					0.32	-0.204303	0.534962
					0.33	-0.204303	0.398608
					0.34	-0.0679497	0.398608
					0.35	-0.0679497	0.330431
					0.36	-0.0679497	0.466785
					0.37	-0.136127	0.194077
					0.38	-0.0679497	0.194077
					0.39	0.000227255	0.330431
					0.4	0.136581	0.262254
					0.41	0.000227255	0.0577231
					0.42	0.204758	0.1259
					0.43	0.0684042	0.262254
					0.44	0.0684042	-0.0786307
					0.45	0.136581	-0.0104538
					0.46	0.000227255	-0.0104538
					0.47	-0.0679497	-0.0104538
					0.48	-0.0679497	-0.146808
					0.49	-0.0679497	-0.146808
					0.5	-0.204303	-0.0104538
					0.51	-0.136127	-0.0104538
					0.52	0.000227255	0.0577231
					0.53	0.000227255	0.0577231
					0.54	0.0684042	0.262254
					0.55	0.136581	0.1259
					0.56	0.341112	0.0577231
					0.57	0.341112	0.262254
					0.58	0.409289	0.1259
					0.59	0.341112	0.194077
					0.6	0.477466	0.262254
					0.61	0.409289	0.330431
					0.62	0.341112	0.262254
					0.63	0.272935	0.534962
					0.64	0.272935	0.330431
					0.65	0.136581	0.398608
					0.66	0.136581	0.466785
					0.67	-0.0679497	0.398608
					0.68	0.000227255	0.330431
					0.69	-0.204303	0.194077
					0.7	-0.27248	0.194077
					0.71	-0.204303	0.194077
					0.72	-0.136127	-0.0786307
					0.73	-0.136127	0.1259
					0.74	-0.0679497	-0.146808
					0.75	-0.0679497	-0.0786307
					0.76	0.136581	-0.0104538
					0.77	0.0684042	-0.214985
					0.78	0.136581	0.1259
					0.79	0.136581	-0.0104538
					0.8	0.000227255	0.1259
					0.81	0.272935	0.0577231
					0.82	0.136581	0.0577231
					0.83	0.272935	-0.0104538
					0.84	0.272935	0.1259
					0.85	0.136581	-0.0104538
					0.86	0.0684042	-0.0104538
					0.87	-0.136127	0.0577231
					0.88	-0.204303	-0.0786307
					0.89	-0.27248	0.1259
					0.9	-0.477011	0.0577231
					0.91	-0.545188	-0.0104538
					0.92	-0.681542	0.0577231
					0.93	-0.681542	0.194077
					0.94	-0.681542	0.398608
					0.95	-0.613365	0.194077
					0.96	-0.408834	0.194077
					0.97	-0.477011	0.262254
					0.98	-0.340657	0.1259
					0.99	-0.340657	0.262254
					1	-0.477011	0.194077
					1.01	-0.204303	0.1259
					1.02	-0.27248	0.1259
					1.03	-0.0679497	0.0577231
					1.04	-0.27248	-0.0104538
					1.05	-0.204303	-0.0104538
					1.06	-0.0679497	0.0577231
					1.07	-0.0679497	-0.0104538
					1.08	-0.136127	0.0577231
					1.09	-0.0679497	0.0577231
					1.1	-0.204303	0.0577231
					1.11	-0.204303	0.0577231
					1.12	-0.477011	0.194077
					1.13	-0.681542	0.194077
					1.14	-0.886073	0.194077
					1.15	-0.95425	0.0577231
					1.16	-1.36331	0.1259
					1.17	-1.29513	0.0577231
					1.18	-1.43149	-0.0104538
					1.19	-1.36331	0.0577231
					1.2	-1.43149	0.1259
					1.21	-1.22696	0.1259
					1.22	-1.0906	0.262254
					1.23	-1.02243	0.194077
					1.24	-0.886073	0.330431
					1.25	-0.681542	0.194077
					1.26	-0.749719	0.194077
					1.27	-0.681542	0.194077
					1.28	-0.681542	0.1259
					1.29	-0.613365	-0.0104538
					1.3	-0.477011	0.0577231
					1.31	-0.613365	-0.0786307
					1.32	-0.408834	-0.0104538
					1.33	-0.27248	0.0577231
					1.34	-0.27248	0.1259
					1.35	-0.27248	0.1259
					1.36	-0.27248	0.1259
					1.37	-0.27248	0.1259
					1.38	-0.340657	0.1259
					1.39	-0.340657	0.1259
					1.4	-0.613365	0.0577231
					1.41	-0.545188	0.0577231
					1.42	-0.749719	0.0577231
					1.43	-0.749719	-0.0104538
					1.44	-0.545188	0.0577231
					1.45	-0.545188	0.1259
					1.46	-0.613365	0.0577231
					1.47	-0.27248	0.0577231
					1.48	-0.204303	0.194077
					1.49	-0.0679497	0.194077
					1.5	-0.0679497	0.0577231
					1.51	0.0684042	0.0577231
					1.52	0.000227255	0.1259
					1.53	0.0684042	0.0577231
					1.54	-0.136127	0.0577231
					1.55	0.136581	-0.0786307
					1.56	0.000227255	-0.0786307
					1.57	0.136581	-0.214985
					1.58	0.0684042	-0.146808
					1.59	0.000227255	-0.146808
					1.6	0.000227255	-0.0786307
					1.61	-0.0679497	-0.146808
					1.62	-0.0679497	-0.0786307
					1.63	-0.136127	-0.0104538
					1.64	-0.136127	-0.0786307
					1.65	-0.27248	-0.0104538
					1.66	-0.340657	-0.146808
					1.67	-0.408834	-0.0104538
					1.68	-0.408834	0.0577231
					1.69	-0.27248	0.1259
					1.7	-0.340657	0.0577231
					1.71	-0.27248	-0.0104538
					1.72	-0.204303	0.0577231
					1.73	0.0684042	0.0577231
					1.74	0.0684042	-0.0104538
					1.75	0.136581	0.0577231
					1.76	0.341112	-0.0104538
					1.77	0.409289	0.1259
					1.78	0.409289	0.194077
					1.79	0.341112	0.262254
					1.8	0.477466	0.194077
					1.81	0.409289	0.262254
					1.82	0.545643	0.1259
					1.83	0.61382	0.194077
					1.84	0.61382	0.0577231
					1.85	0.409289	-0.0786307
					1.86	0.545643	-0.146808
					1.87	0.477466	-0.0786307
					1.88	0.341112	-0.214985
					1.89	0.341112	-0.146808
					1.9	0.272935	-0.283162
					1.91	0.136581	-0.214985
					1.92	0.000227255	-0.351338
					1.93	-0.0679497	-0.283162
					1.94	0.136581	-0.283162
					1.95	0.136581	-0.351338
					1.96	0.000227255	-0.487692
					1.97	0.204758	-0.283162
					1.98	0.341112	-0.283162
					1.99	0.409289	-0.283162
					2	0.409289	-0.146808
					2.01	0.341112	-0.214985
					2.02	0.409289	-0.146808
					2.03	0.341112	-0.0786307
					2.04	0.341112	-0.146808
					2.05	0.409289	-0.146808
					2.06	0.477466	-0.214985
					2.07	0.409289	-0.214985
					2.08	0.409289	-0.283162
					2.09	0.341112	-0.283162
					2.1	0.136581	-0.351338
					2.11	0.341112	-0.283162
					2.12	0.204758	-0.351338
					2.13	0.272935	-0.351338
					2.14	0.272935	-0.419515
					2.15	0.204758	-0.419515
					2.16	0.136581	-0.351338
					2.17	0.272935	-0.283162
					2.18	0.136581	-0.146808
					2.19	0.272935	-0.146808
					2.2	0.204758	-0.146808
					2.21	-0.0679497	-0.0104538
					2.22	0.000227255	-0.146808
					2.23	-0.204303	-0.0786307
					2.24	0.136581	-0.214985
					2.25	-0.204303	-0.0786307
					2.26	-0.0679497	-0.0786307
					2.27	0.000227255	-0.283162
					2.28	-0.0679497	-0.214985
					2.29	0.136581	-0.146808
					2.3	0.409289	-0.214985
					2.31	0.272935	-0.283162
					2.32	0.61382	-0.214985
					2.33	0.681997	-0.283162
					2.34	0.81835	-0.351338
					2.35	0.886527	-0.283162
					2.36	0.954704	-0.283162
					2.37	0.81835	-0.214985
					2.38	0.81835	-0.214985
					2.39	0.477466	-0.214985
					2.4	0.409289	-0.214985
					2.41	0.204758	-0.214985
					2.42	0.341112	-0.283162
					2.43	0.409289	-0.283162
					2.44	0.341112	-0.283162
					2.45	0.409289	-0.283162
					2.46	0.409289	-0.419515
					2.47	0.341112	-0.351338
					2.48	0.272935	-0.283162
					2.49	0.204758	-0.351338
					2.5	0.341112	-0.283162
					2.51	0.204758	-0.214985
					2.52	0.272935	-0.283162
					2.53	0.204758	-0.283162
					2.54	0.341112	-0.214985
					2.55	0.477466	-0.283162
					2.56	0.409289	-0.283162
					2.57	0.477466	-0.283162
					2.58	0.477466	-0.214985
					2.59	0.477466	-0.283162
					2.6	0.272935	-0.283162
					2.61	0.272935	-0.283162
					2.62	0.204758	-0.351338
					2.63	0.136581	-0.283162
					2.64	0.341112	-0.283162
					2.65	0.272935	-0.283162
					2.66	0.341112	-0.283162
					2.67	0.409289	-0.214985
					2.68	0.409289	-0.351338
					2.69	0.477466	-0.351338
					2.7	0.272935	-0.283162
					2.71	0.272935	-0.214985
					2.72	0.272935	-0.351338
					2.73	0.204758	-0.214985
					2.74	0.409289	-0.146808
					2.75	0.545643	-0.146808
					2.76	0.409289	-0.283162
					2.77	0.477466	-0.214985
					2.78	0.477466	-0.0104538
					2.79	0.477466	-0.146808
					2.8	0.61382	-0.0786307
					2.81	0.477466	-0.0104538
					2.82	0.204758	-0.0104538
					2.83	0.136581	0.0577231
					2.84	0.0684042	-0.146808
					2.85	0.0684042	-0.0786307
					2.86	0.136581	-0.0786307
					2.87	0.272935	-0.0786307
					2.88	0.272935	-0.146808
					2.89	0.477466	-0.146808
					2.9	0.477466	-0.283162
					2.91	0.341112	-0.283162
					2.92	0.61382	-0.283162
					2.93	0.341112	-0.351338
					2.94	0.341112	-0.351338
					2.95	0.272935	-0.351338
					2.96	0.204758	-0.419515
					2.97	0.272935	-0.351338
					2.98	0.204758	-0.351338
					2.99	0.409289	-0.351338
					3	0.204758	-0.351338
					3.01	0.61382	-0.351338
					3.02	0.681997	-0.214985
					3.03	0.545643	-0.351338
					3.04	0.61382	-0.283162
					3.05	0.409289	-0.351338
					3.06	0.204758	-0.283162
					3.07	0.0684042	-0.214985
					3.08	-0.204303	-0.283162
					3.09	-0.136127	-0.214985
					3.1	-0.408834	-0.487692
					3.11	-0.681542	-0.351338
					3.12	-0.749719	-0.214985
					3.13	-0.749719	-0.214985
					3.14	-0.886073	-0.214985
					3.15	-0.749719	-0.419515
					3.16	-0.817896	-0.283162
					3.17	-0.681542	-0.214985
					3.18	-0.817896	-0.214985
					3.19	-0.886073	-0.283162
					3.2	-0.477011	-0.146808
					3.21	-0.613365	-0.214985
					3.22	-0.817896	-0.214985
					3.23	-0.817896	-0.214985
					3.24	-0.681542	-0.0786307
					3.25	-0.886073	-0.146808
					3.26	-0.681542	-0.146808
					3.27	-0.613365	-0.146808
					3.28	-0.545188	-0.283162
					3.29	-0.749719	-0.146808
					3.3	-0.681542	-0.214985
					3.31	-0.681542	-0.146808
					3.32	-0.817896	-0.146808
					3.33	-0.886073	-0.146808
					3.34	-0.95425	-0.214985
					3.35	-1.02243	-0.0786307
					3.36	-0.886073	-0.146808
					3.37	-0.886073	-0.146808
					3.38	-0.817896	0.194077
					3.39	-0.681542	0.0577231
					3.4	-0.681542	0.194077
					3.41	-0.340657	0.262254
					3.42	-0.204303	0.262254
					3.43	-0.204303	0.330431
					3.44	-0.136127	0.194077
					3.45	-0.0679497	0.398608
					3.46	-0.136127	0.1259
					3.47	-0.27248	0.398608
					3.48	-0.340657	0.262254
					3.49	-0.27248	0.0577231
					3.5	-0.408834	0.262254
					3.51	-0.340657	0.1259
					3.52	-0.545188	0.398608
					3.53	-0.408834	0.398608
					3.54	-0.681542	0.534962
					3.55	-0.545188	0.466785
					3.56	-0.681542	0.466785
					3.57	-0.408834	0.466785
					3.58	-0.340657	0.671315
					3.59	-0.477011	0.398608
					3.6	-0.27248	0.603139
					3.61	-0.204303	0.603139
					3.62	-0.0679497	0.671315
					3.63	-0.0679497	0.671315
					3.64	0.136581	0.739492
					3.65	0.477466	0.671315
					3.66	0.272935	0.739492
					3.67	0.681997	0.671315
					3.68	0.681997	0.603139
					3.69	1.15924	0.466785
					3.7	0.954704	0.603139
					3.71	1.43194	0.262254
					3.72	1.50012	0.330431
					3.73	1.43194	0.262254
					3.74	1.36377	0.398608
					3.75	1.5683	0.262254
					3.76	1.43194	0.671315
					3.77	1.29559	0.603139
					3.78	0.954704	0.671315
					3.79	0.886527	0.807669
					3.8	0.886527	0.739492
					3.81	0.545643	0.739492
					3.82	1.09106	0.875846
					3.83	0.81835	0.807669
					3.84	1.09106	0.875846
					3.85	1.22741	0.807669
					3.86	1.5683	1.0122
					3.87	1.5683	0.875846
					3.88	1.70465	0.739492
					3.89	1.50012	0.807669
					3.9	1.70465	0.739492
					3.91	1.22741	0.875846
					3.92	1.5683	0.875846
					3.93	1.77283	0.875846
					3.94	1.70465	0.944023
					3.95	1.77283	0.807669
					3.96	1.90918	1.0122
					3.97	1.97736	0.875846
					3.98	2.25007	0.739492
					3.99	2.18189	0.875846
					4	1.97736	0.807669
					4.01	2.04554	0.807669
					4.02	1.90918	1.0122
					4.03	1.63647	0.875846
					4.04	1.90918	1.08038
					4.05	1.36377	1.14855
					4.06	1.43194	1.08038
					4.07	1.50012	1.35309
					4.08	1.22741	1.14855
					4.09	1.36377	1.35309
					4.1	1.50012	1.21673
					4.11	2.04554	1.55761
					4.12	1.70465	1.28491
					4.13	2.25007	1.55761
					4.14	2.52277	1.42126
					4.15	2.4546	1.35309
					4.16	2.52277	1.28491
					4.17	2.25007	1.08038
					4.18	2.25007	1.21673
					4.19	2.31824	1.21673
					4.2	2.38642	1.35309
					4.21	2.7273	1.14855
					4.22	2.4546	1.35309
					4.23	2.65913	1.42126
					4.24	2.4546	1.35309
					4.25	2.59095	1.42126
					4.26	2.31824	1.14855
					4.27	2.59095	1.42126
					4.28	2.31824	1.21673
					4.29	2.7273	1.28491
					4.3	2.31824	1.28491
					4.31	2.59095	1.48944
					4.32	2.04554	1.14855
					4.33	2.65913	1.48944
					4.34	2.86366	1.55761
					4.35	3.27272	1.62579
					4.36	3.74996	1.69397
					4.37	4.15902	1.96668
					4.38	4.4999	1.62579
					4.39	5.24985	1.42126
					4.4	6.20433	1.28491
					4.41	6.74974	1.28491
					4.42	7.36334	1.42126
					4.43	7.97693	1.42126
					4.44	8.11328	1.42126
					4.45	7.63604	1.8985
					4.46	8.24963	1.83032
					4.47	7.97693	2.10303
					4.48	7.22698	2.17121
					4.49	7.63604	2.30756
					4.5	7.84057	2.17121
					4.51	7.97693	2.10303
					4.52	7.97693	2.23938
					4.53	8.0451	2.37574
					4.54	7.7724	2.30756
					4.55	8.38599	2.37574
					4.56	8.45416	2.44392
					4.57	8.52234	2.44392
					4.58	8.18146	2.44392
					4.59	8.52234	2.10303
					4.6	7.90875	2.17121
					4.61	8.11328	1.96668
					4.62	7.90875	1.96668
					4.63	7.90875	2.44392
					4.64	7.7724	2.37574
					4.65	8.18146	2.64845
					4.66	7.90875	2.44392
					4.67	7.63604	2.58027
					4.68	7.97693	2.71662
					4.69	7.90875	2.58027
					4.7	8.0451	2.71662
					4.71	8.6587	2.7848
					4.72	8.59052	2.85298
					4.73	8.72687	2.98933
					4.74	8.72687	3.05751
					4.75	8.59052	2.92115
					4.76	8.79505	3.05751
					4.77	8.0451	2.64845
					4.78	8.86323	2.58027
					4.79	8.59052	2.44392
					4.8	8.24963	2.44392
					4.81	8.45416	2.30756
					4.82	8.31781	2.51209
					4.83	7.36334	2.85298
					4.84	7.22698	2.85298
					4.85	7.1588	2.7848
					4.86	6.68157	3.05751
					4.87	6.06797	3.05751
					4.88	6.54521	3.12568
					4.89	6.95427	3.12568
					4.9	7.90875	3.46657
					4.91	7.22698	3.39839
					4.92	8.11328	3.39839
					4.93	8.0451	3.33021
					4.94	7.7724	3.19386
					4.95	7.56787	3.33021
					4.96	7.70422	3.26204
					4.97	7.7724	3.33021
					4.98	7.7724	3.05751
					4.99	9.20411	3.19386
					5	10.704	3.05751
					5.01	10.9085	2.98933
					5.02	12.0675	2.85298
					5.03	13.1584	2.7848
					5.04	13.4993	2.64845
					5.05	13.5674	2.58027
					5.06	13.8401	2.71662
					5.07	14.0447	2.85298
					5.08	14.5901	2.98933
					5.09	14.5219	3.39839
					5.1	14.4537	3.33021
					5.11	14.3174	3.33021
					5.12	14.7264	3.39839
					5.13	14.7946	3.80745
					5.14	14.9992	3.73928
					5.15	14.7264	3.94381
					5.16	13.9083	3.94381
					5.17	13.9083	3.60292
					5.18	13.022	3.80745
					5.19	12.0675	3.94381
					5.2	11.6585	3.87563
					5.21	11.2494	3.94381
					5.22	10.9085	3.73928
					5.23	10.9085	3.53475
					5.24	11.0449	3.39839
					5.25	10.5677	2.85298
					5.26	11.454	3.05751
					5.27	11.454	2.7848
					5.28	12.0675	3.05751
					5.29	12.7493	2.85298
					5.3	13.4311	3.05751
					5.31	13.5674	3.05751
					5.32	13.772	3.05751
					5.33	13.3629	3.05751
					5.34	12.613	3.19386
					5.35	11.9994	3.26204
					5.36	10.8404	3.33021
					5.37	10.1586	3.39839
					5.38	9.34047	3.33021
					5.39	9.34047	3.33021
					5.4	8.86323	2.98933
					5.41	9.13593	2.98933
					5.42	9.61317	3.19386
					5.43	9.74953	2.92115
					5.44	10.4995	3.05751
					5.45	10.5677	3.12568
					5.46	11.3176	3.33021
					5.47	11.0449	3.6711
					5.48	11.454	3.46657
					5.49	11.2494	3.53475
					5.5	11.3858	3.80745
					5.51	11.1812	3.6711
					5.52	11.454	4.01199
					5.53	11.863	4.01199
					5.54	11.454	3.80745
					5.55	11.3858	3.53475
					5.56	11.5903	3.12568
					5.57	12.0675	3.19386
					5.58	12.8175	3.05751
					5.59	12.7493	2.98933
					5.6	12.4766	2.98933
					5.61	12.9538	3.26204
					5.62	12.3402	3.12568
					5.63	11.7267	2.85298
					5.64	11.3858	3.33021
					5.65	10.5677	2.85298
					5.66	10.704	3.19386
					5.67	9.88588	3.26204
					5.68	9.95406	2.85298
					5.69	9.8177	3.12568
					5.7	9.88588	3.39839
					5.71	10.704	3.60292
					5.72	10.5677	3.6711
					5.73	10.4313	3.87563
					5.74	10.1586	3.6711
					5.75	9.88588	3.80745
					5.76	9.68135	3.73928
					5.77	9.06776	3.53475
					5.78	9.06776	3.94381
					5.79	8.24963	3.6711
					5.8	8.31781	4.01199
					5.81	7.70422	3.73928
					5.82	8.45416	3.80745
					5.83	8.59052	3.87563
					5.84	8.72687	4.21652
					5.85	8.38599	4.01199
					5.86	7.84057	3.80745
					5.87	7.49969	4.08016
					5.88	7.1588	3.94381
					5.89	7.29516	3.73928
					5.9	7.36334	3.87563
					5.91	7.70422	4.01199
					5.92	8.18146	4.42105
					5.93	9.27229	4.28469
					5.94	9.27229	4.28469
					5.95	9.95406	3.94381
					5.96	9.88588	3.73928
					5.97	10.0222	3.87563
					5.98	9.88588	3.73928
					5.99	9.74953	3.53475
					6	9.95406	3.73928

## Sheet:  Supplementary Fig 2c
Sex (Vgat-ChR2-EYFP mice)	Laser off	Laser On
F	0.708333	0.5625
F	0.854167	0.5625
F	0.833333	0.229167
M	0.791667	0.291667
M	0.770833	0.416667
M	0.791667	0.125
M	0.854167	0.458333

## Sheet:  Supplementary Fig 2d
Sex (Vgat-ChR2-EYFP mice)	Laser off	Laser On
F	0.083333	0.166667
F	0.25	0.25
F	0.166667	0.083333
M	0	0.166667
M	0.083333	0.083333
M	0	0
M	0.083333	0.083333

## Sheet:  Supplementary Fig 2e
Sex (Vgat-ChR2-EYFP mice)	Laser off	Laser On
F	1.93152	1.12473
F	1.72896	0.8318
F	1.93484	0.6414
M	2.19521	0.418899
M	2.12459	1.17257
M	2.19521	0.232645
M	2.43747	1.27836

## Sheet:  Supplementary Fig 2f
Sex (Vgat-ChR2-EYFP mice)	Laser off	Laser On
F	6.2973	8.57999
F	33.1388	25.3256
F	7.24285	8.01397
M	22.8032	16.9741
M	12.3629	12.2991
M	13.4009	17.6654
M	7.36253	7.27149

## Sheet:  Supplementary Fig 2g
Sex (Vgat-ChR2-EYFP mice)	Laser off	Laser On
F	1.01148	1.33382
F	1.05049	1.0063
F	1.23455	1.48925
M	1.69079	1.62286
M	1.33	1.1965
M	1.59842	1.35167
M	0.680455	0.841707

## Sheet:  Supplementary Fig 2h
Sex (Vgat-ChR2-EYFP mice)	Laser off	Laser On
F	-0.379973	0.368155
F	-0.437241	-0.124536
F	2.57072	0.253618
M	0.19635	0.318159
M	-0.407243	0.989929
M	0.803579	2.98069
M	0.731766	-0.659953
