# Supplementary material for: An inhibitory brainstem pathway reduces visual detection during background motion
Source: Nat Commun. 2026 May 7;17:6168. doi: 10.1038/s41467-026-72619-x (PMC13365429; doi:10.1038/s41467-026-72619-x)
Supplement: Supplementary file 9 — Source Data [file 41467_2026_72619_MOESM9_ESM.zip › Source data Supplementary Fig3.xlsx]

## Sheet:  Supplementary Fig 3a
	# of units	%
No res	23	0.239583
OFF res	24	0.25
ON res	6	0.0625
ON-OFF	43	0.447917

## Sheet:  Supplementary Fig 3b
	Flash + stat. grat.		Flash + mov. grat.		No flash + mov.grat.
Time (s)	Mean	SEM	Mean	SEM	Mean	SEM
0.025	0	0	0	0	0	0
0.075	0	0	0	0	1.53846	1.60128
0.125	0	0	0	0	3.07692	3.20256
0.175	0	0	1.53846	1.53846	0	0
0.225	1.53846	1.75412	1.53846	1.53846	6.15385	2.7735
0.275	1.53846	1.75412	0	0	3.07692	2.16814
0.325	1.53846	1.75412	0	0	0	0
0.375	0	0	0	0	1.53846	1.60128
0.425	1.53846	1.75412	0	0	1.53846	1.60128
0.475	0	0	0	0	3.07692	2.16814
0.525	0	0	1.53846	1.53846	3.07692	2.16814
0.575	3.07692	2.37508	3.07692	2.08309	1.53846	1.60128
0.625	0	0	0	0	1.53846	1.60128
0.675	0	0	0	0	0	0
0.725	3.07692	2.37508	1.53846	1.53846	3.07692	2.16814
0.775	0	0	0	0	1.53846	1.60128
0.825	0	0	0	0	1.53846	1.60128
0.875	0	0	0	0	1.53846	1.60128
0.925	0	0	0	0	0	0
0.975	0	0	0	0	1.53846	1.60128
1.025	0	0	0	0	0	0
1.075	3.07692	2.37508	0	0	6.15385	2.7735
1.125	0	0	1.53846	1.53846	0	0
1.175	1.53846	1.75412	1.53846	1.53846	1.53846	1.60128
1.225	1.53846	1.75412	0	0	0	0
1.275	0	0	0	0	0	0
1.325	1.53846	1.75412	0	0	1.53846	1.60128
1.375	0	0	0	0	3.07692	3.20256
1.425	0	0	0	0	0	0
1.475	0	0	0	0	1.53846	1.60128

## Sheet:  Supplementary Fig 3c
Latency (ms)	Proportion
22.5	0
27.5	0.0136986
32.5	0.109589
37.5	0.0821918
42.5	0.191781
47.5	0.191781
52.5	0.150685
57.5	0.0821918
62.5	0.0958904
67.5	0.0136986
72.5	0.0410959
77.5	0.0136986
82.5	0
87.5	0.0136986

## Sheet:  Supplementary Fig 3d
Sex (Vgat-Cre;CD1 mice)	OFF resp	ON resp
M	84.9074	3.75272
M	65.7898	15.5065
M	2.57625	0.027233
M	12.4183	-2.87582
M	4.54248	-1.97168
M	18.4477	0.82244
M	9.11765	13.671
M	9.80392	3.33333
M	7.28758	-0.4902
M	8.42048	5.78431
F	10.2381	0.238095
F	2.73809	0.357143
F	84.4048	10.119
F	4.28571	0.47619
F	11.6667	-0.2381
F	88.1349	50.5952
F	33.4524	12.9762
F	20	5
F	4.28571	4.44444
F	12.2619	5.43651
F	13.0628	6.3961
F	4.83766	11.0281
F	26.6667	8.09524
F	22.2727	0.800866
F	7.03463	11.1905
F	74.1667	-4.58333
F	2.08333	1.25
F	8.57143	11.4286
F	19.5238	4.7619
F	6.54762	7.5
F	7.61905	1.90476
F	5.47619	9.28571
F	7.72222	5.83333
F	9.69444	6.69444
F	10.1667	9.61111
F	9.72222	4.27778
F	11.5833	6.58333
F	15.6389	-0.02778
F	12.6667	12.2222
M	7.76923	7
M	10.9487	9.8718
M	3.19231	2.78205
M	10.7617	1.16893
M	119.148	21.9231
M	4.43439	5.97285
M	10.1496	3.18376
M	3.08761	1.76282
M	72.4145	-2.45726
M	5	2.05128
M	13.1944	9.51923
M	14.3162	2.94872
M	62.9167	-1.13889
M	13.8056	16.6667
M	36.1042	25.6319
M	4.34028	25.3125
M	34.6667	7.5
M	14.8958	7.28472
M	9.59028	13.0625
M	104.444	3.33333
M	54.6667	4.16667
F	27.25	-0.41667
F	8.37302	-0.25132
F	13.254	-1.8254
F	8.00265	2.12963
F	12.8571	2.59259
F	16.9312	0.15873
F	35.873	0.687831
M	7.62443	18.816
M	1.07843	31.0332
M	4.61111	7.55556
M	4.375	18.625
F	0.555556	2.22222
F	31.8783	41.6667

## Sheet:  Supplementary Fig 3e
Sex (Vgat-Cre;CD1 mice)	Flash + stat. grat.	Flash + mov. grat.
M	3.75272	1.46423
M	15.5065	4.2402
M	13.671	7.5059
M	3.33333	-0.46569
M	5.78431	0.322712
F	10.119	6.77778
F	50.5952	29.7985
F	12.9762	-3.53702
F	5	0.894661
F	4.44444	1.36253
F	5.43651	-0.41958
F	6.3961	0.692641
F	11.0281	1.30592
F	8.09524	3.07359
F	11.1905	3.05916
F	11.4286	3.54167
F	4.7619	5.87963
F	7.5	0.555556
F	9.28571	4.4213
F	5.83333	1.46465
F	6.69444	1.11111
F	9.61111	-1.11111
F	4.27778	-0.55556
F	6.58333	1.2963
F	12.2222	8.32492
M	7	2.22222
M	9.8718	1.03704
M	2.78205	1.69136
M	18.816	5.47009
M	31.0332	0.175214
M	1.16893	0.239316
M	21.9231	-2.94017
M	5.97285	1.92023
M	3.18376	2.33333
M	2.05128	0.722222
M	9.51923	3.40741
M	16.6667	1.7037
M	7.55556	0.444444
M	25.6319	-4.66667
M	25.3125	1.69841
M	7.5	0
M	13.0625	10.1217
M	3.33333	1.19577
M	4.16667	3.85185
M	18.625	12.8889
F	2.22222	1.82336
F	41.6667	19.707
F	2.12963	0.512821
F	2.59259	0

## Sheet:  Supplementary Fig 3f
Sex (Vgat-Cre;CD1 mice)	Flash + stat. grat.	Flash + mov. grat.	No flash + mov.grat.
M	1	0.390179	0.577358
M	1	0.273446	0.061802
M	1	0.549037	0.188964
M	1	-0.13971	0.2625
M	1	0.055791	0.187288
F	1	0.669804	-0.15153
F	1	0.588959	0
F	1	-0.27258	0.988003
F	1	0.178932	0.235897
F	1	0.306568	1.11923
F	1	-0.07718	0.150926
F	1	0.108291	0.096785
F	1	0.118417	0.569971
F	1	0.379679	0.358824
F	1	0.273372	0.051064
F	1	0.309896	0.382813
F	1	1.23472	0.90125
F	1	0.074074	0.05
F	1	0.47614	0.134615
F	1	0.251082	-0.20952
F	1	0.165975	0.298755
F	1	-0.11561	0.855491
F	1	-0.12987	-1.2987
F	1	0.196906	-0.03376
F	1	0.681129	0.381818
M	1	0.31746	0.412698
M	1	0.105051	-0.25512
M	1	0.607954	-0.21301
M	1	0.290715	1.26188
M	1	0.005646	0.53706
M	1	0.204731	-0.13161
M	1	-0.13411	0.973099
M	1	0.321493	0.309091
M	1	0.732886	0.907383
M	1	0.352083	0.297917
M	1	0.35795	-0.19843
M	1	0.102222	0.373333
M	1	0.058824	-0.14496
M	1	-0.18206	0.720827
M	1	0.067098	-0.01881
M	1	0	0.006349
M	1	0.774866	0.524949
M	1	0.35873	0.3
M	1	0.924444	0.217143
M	1	0.692021	0.033237
F	1	0.820513	-0.1
F	1	0.472967	0.502857
F	1	0.240803	0
F	1	0	0

## Sheet:  Supplementary Fig 3g
Norm. SUA	OFF resp	ON resp
<-0.2	0.0298507	0.0204082
-0.1	0.119403	0.122449
0.1	0.164179	0.285714
0.3	0.164179	0.306122
0.5	0.164179	0.0816327
0.7	0.179104	0.122449
0.9	0.0895522	0.0408163
1.1	0.0447761	0
>1.2	0.0447761	0.0204082
