# Supplementary material for: An inhibitory brainstem pathway reduces visual detection during background motion
Source: Nat Commun. 2026 May 7;17:6168. doi: 10.1038/s41467-026-72619-x (PMC13365429; doi:10.1038/s41467-026-72619-x)
Supplement: Supplementary file 9 — Source Data [file 41467_2026_72619_MOESM9_ESM.zip › Source data Supplementary Fig4.xlsx]

## Sheet:  Supplementary Fig 4a
Sex (Vgat-Cre;CD1 mice)	Flash + stat. grat.	Flash + mov. grat.
M	90	90
F	70	55
F	70	70
F	55	70
F	80	80
F	70	60
F	50	55
M	50	60
M	85	60
M	60	60
M	75	75
F	75	70
M	50	60
F	70	70

## Sheet:  Supplementary Fig 4b
	Hor. eye pos.																																				Ver. eye pos.
Times(s)	Flash + stat. grat.																		Flash + mov. grat.																		Flash + stat. grat.
0.00833333	0.178317	-0.000489833	0.170694	0.166743	0.0769998	-0.0368718	0.220035	-0.162876	-0.042778	-0.139914	-0.0724587	0.269652	0.0997168	-0.0657423	-0.0131553	-0.0746647	-0.141066	0.187198	0.282014	0.139073	0.0474315	0.00252567	0.0576082	0.101911	0.172959	0.423629	0.410778	0.073894	0.33852	0.109869	0.00787932	0.414416	0.209268	0.0731917	0.315083	0.111964	0.0170197	0.093645	0.0855113	-0.0113723	-0.0764922	-0.0596523	-0.167382	-0.339367	-0.229228	0.104314	-0.0280738	0.0334877	-0.114081
0.0166667	0.019077	0.10609	0.101492	0.20244	0.0844798	-0.0186448	-0.0322145	0.0174043	0.036182	-0.0631685	0.0015743	0.106862	0.0911268	-0.0372923	0.147765	-0.0994247	-0.00300567	-0.00778233	0.244265	-0.0730796	-0.0653235	-0.0716143	0.105058	0.0799485	0.249199	0.144632	0.256801	0.066854	0.29066	0.162579	-0.0937857	0.217996	0.0943978	0.158075	0.128001	0.172124	0.0753997	0.093615	0.163651	-0.124082	-0.141952	-0.146522	-0.103552	-0.337677	0.0419422	0.186444	-0.0797538	-0.00551233	-0.026861
0.025	0.010577	0.10742	-0.0701745	0.0756326	0.18627	-0.11422	-0.0252745	-0.137956	0.111612	-0.0661045	-0.0567147	-0.118608	-0.0348732	-0.0340723	0.124355	-0.0901747	-0.127426	0.177258	0.278144	-0.0683816	-0.0158305	-0.111424	0.0603382	0.0675715	0.275499	0.221999	0.100403	0.173154	0.38367	0.026819	0.0323253	0.307566	0.238558	0.101028	0.26894	0.115314	0.0365697	0.105915	0.134041	-0.0518223	-0.113172	-0.0358023	-0.101192	-0.262237	-0.0702278	0.118704	-0.0456238	-0.0462523	0.073569
0.0333333	-0.001143	0.0404802	0.0233735	0.0536326	0.27735	0.0516682	0.0828955	0.160934	0.054722	-0.0583425	-0.117278	0.052741	0.0767668	-0.0665223	0.171435	-0.0183447	0.000444333	0.0861577	0.276074	-0.0590906	0.0296115	0.168296	0.101208	0.104024	0.168659	0.123697	0.0903038	0.048104	0.25371	0.203209	0.00366532	0.302006	0.0361478	0.0812897	0.29888	0.0925943	-0.0249303	0.132395	0.283431	-0.0759223	-0.0389322	-0.0858023	-0.114342	-0.400237	0.0394622	0.180664	-0.155954	-0.162892	-0.051321
0.0416667	0.029227	0.0257902	-0.0682375	0.133924	0.25708	-0.273412	0.0856655	0.141514	0.101012	-0.0887895	-0.0593077	0.031518	-0.0477232	-0.0268323	-0.0678553	-0.135365	-0.102176	-0.0436823	0.24432	-0.0531826	0.0395235	-0.0633843	0.123438	0.0826245	0.136639	0.164345	0.313844	0.182044	0.2163	0.041389	0.0229883	0.229036	0.189308	0.129628	0.233608	0.230934	0.0767897	0.128185	0.171221	-0.103872	-0.0814522	0.0373377	-0.0172017	-0.272577	0.109152	0.103664	0.00906617	-0.00878233	0.019489
0.05	0.062267	0.0187202	-0.0477475	0.0581546	0.19713	-0.0914388	0.240565	0.177484	0.030202	-0.115704	0.0320483	0.011806	0.0410168	0.0306077	-0.132045	-0.0521847	-0.167286	0.0436377	0.266988	-0.11885	0.100198	0.111386	0.109258	-0.0192235	0.141079	0.255424	0.188822	0.109174	0.30348	0.201179	-0.0716217	0.0191563	0.0995978	0.13451	0.621619	0.109844	-0.0128103	0.127745	0.171871	-0.0118923	0.0482978	0.164678	-0.189922	-0.314237	0.0697022	0.151043	-0.0409138	-0.00710233	-0.022021
0.0583333	-0.102523	-0.0215198	0.0049065	0.00780362	0.11754	-0.0339458	0.173905	-0.00757567	0.065822	-0.0110165	0.0199473	-0.014526	0.113077	-0.0673923	-0.179865	-0.0377847	-0.214836	0.0851177	0.232668	-0.129317	0.0352125	0.0485757	0.153608	-0.0251365	0.140079	0.153558	0.23564	0.198524	0.0707103	0.357309	0.000749317	0.261976	0.203928	0.121351	0.34083	0.181484	0.0249897	0.098485	0.0675713	0.120768	0.0100178	0.0889277	-0.0721917	-0.229677	0.0231522	0.0438735	0.00819617	-0.0154823	-0.001731
0.0666667	-0.013593	0.0216802	-0.0012415	-0.0438114	0.18561	-0.00505683	-0.0537245	-0.133726	0.112072	0.00483652	0.0366473	0.121196	0.0909168	-0.0204523	-0.0757253	-0.251005	-0.0586157	0.00916767	0.27871	-0.112648	-0.0292395	0.0512057	0.212338	-0.0340705	0.230579	0.132164	-0.0196432	0.097864	0.2389	0.176749	-0.180967	-0.00841367	0.146238	0.156421	0.770361	0.0245143	-0.0377803	0.038195	0.101361	-0.0620423	0.0311878	0.0488077	-0.00535167	-0.176127	0.113272	0.0583435	0.00107617	0.110678	0.055509
0.075	-0.017273	0.14227	-0.0444865	0.0304956	0.20857	-0.0878868	0.0188855	0.188164	0.039952	-0.00555648	0.0796453	0.274029	0.223147	-0.0764523	-0.112925	-0.144155	-0.0887657	-0.0917923	0.119158	-0.0426836	-0.0806305	-0.0378543	0.128108	-0.0548755	0.128009	0.154998	0.110344	0.116154	0.42144	0.132099	-0.119246	0.168576	0.130848	0.184171	0.66923	0.0860643	-0.0471303	0.099415	0.0106313	-0.0296223	0.00443783	-0.0297923	-0.0130917	-0.289717	0.108222	0.0869535	0.00448617	-0.0899323	0.047869
0.0833333	-0.061423	-0.0611398	-0.0884115	0.0937506	-0.12009	0.0211262	-0.0490145	0.245054	0.074502	0.0721705	0.0734943	0.134653	0.101087	-0.0688423	-0.0306753	-0.165415	-0.0237957	-0.0128623	0.212631	-0.0759566	-0.0094685	-0.125564	0.0528582	0.0880305	0.153409	0.173875	0.0567298	0.060524	0.30832	0.127499	-0.0889537	0.195886	0.0894278	0.0592817	0.311799	0.0225643	-0.0928803	0.051025	0.118661	-0.00241233	0.0665778	-0.0339723	-0.102712	-0.491607	0.0437022	0.0825935	-0.0594638	-0.0210023	0.043469
0.0916667	0.070757	-0.0329798	-0.0683665	0.224851	0.13976	-0.0634748	0.167825	0.0991743	0.018872	-0.00446348	0.0757753	0.00381297	0.119197	-0.0663123	-0.240395	-0.100905	-0.0514357	0.0417677	0.172417	-0.0897306	0.0283815	-0.0224743	0.230458	-0.00482748	0.136589	0.154492	0.132174	0.091294	0.37655	0.138559	0.0750113	0.205546	0.0105878	0.0230507	0.530419	-0.00654567	-0.10796	0.038725	0.103111	0.0196777	-0.113062	0.0267577	-0.193022	-0.179787	0.0576722	0.0439635	-0.0754538	-0.0164223	0.019749
0.1	-0.008773	-0.0248598	-0.0643765	0.122293	0.173	-0.180521	0.109355	-0.0569257	0.030752	0.201729	0.121854	0.085354	0.0884968	-0.140862	-0.0627753	0.0438253	-0.0798457	0.0313677	0.238338	0.0847814	0.124113	-0.0709343	0.146748	-0.0645975	0.061769	-0.0529695	0.0546258	0.144564	0.36723	0.189399	-0.110362	0.166996	0.136208	0.141392	0.450617	0.133134	-0.0492203	0.108025	0.135811	-0.0979223	0.0825178	-0.0143323	-0.0514817	0.143393	-0.00894783	0.0963035	-0.0553538	-0.161352	0.061159
0.108333	-0.046673	0.0303502	-0.0074955	0.151113	-0.0987202	0.00609317	0.0017855	0.136414	0.058502	0.127381	0.0601603	-0.043951	0.0937368	-0.0988523	0.0729547	-0.0788547	-0.0255157	-0.0135323	0.114184	0.0933904	0.0208535	-0.0980243	0.357998	0.0165375	0.125049	0.136155	-0.0311062	0.064364	0.0684203	0.189169	-0.0867717	0.224516	0.0576078	0.0989127	0.30478	0.0684043	-0.0159303	-0.064975	0.0420913	-0.0470323	-0.00791217	-0.0188323	-0.0757417	-0.257377	-0.0601078	0.119903	0.0553362	-0.0571023	0.004409
0.116667	-0.000523	-0.00378983	-0.0431815	0.114223	0.00610983	-0.267694	0.0762055	0.184034	0.000262	0.0502815	0.0668843	-0.060669	0.150807	0.0129077	-0.109395	-0.000544667	-0.0378857	-0.0215923	0.190769	-0.215781	0.0048485	0.0981757	0.339648	0.0380675	0.107289	-0.00315653	-0.293117	-0.010596	0.0993103	0.249739	-0.0650987	0.234036	0.0840178	0.119671	0.0720902	0.166844	0.00698967	0.027185	0.0183513	-0.0451023	0.116048	-0.0229023	-0.0295617	-0.141397	0.0512922	0.0134035	0.0460062	-0.0658323	-0.029501
0.125	0.037577	0.13485	-0.0251195	0.165234	-0.0243402	-0.156979	0.205226	-0.139956	-0.032418	0.0490065	0.0878883	-0.057866	0.0437168	-0.0584523	-0.141155	0.0425153	-0.0573757	0.0980077	0.188264	0.0013324	-0.0191675	-0.0668243	0.0515582	-0.0349375	0.051009	0.0489805	-0.00396522	0.068414	0.0784003	0.259429	-0.0357067	0.127696	0.00325783	0.120704	0.187522	0.162664	0.0763597	0.043285	0.132541	-0.0237523	0.111378	-0.0920923	-0.0513817	0.200833	0.0409622	0.0471035	-0.0310538	0.0284477	0.035639
0.133333	-0.022353	0.16675	0.0153525	0.190574	-0.0571902	0.0532302	0.0746955	-0.136666	-0.063358	0.180669	0.0212783	-0.106297	0.0803868	0.00241767	-0.227675	0.0442853	-0.00395567	-0.00102233	0.213634	-0.0922056	0.0218315	-0.0335243	0.188648	0.0355385	0.137659	0.158285	-0.0360522	0.121204	0.25574	0.311819	-0.0491407	0.138316	0.159098	0.112849	-0.0135538	0.0641543	0.0736197	0.058415	0.130341	-0.0241423	0.0752578	0.0843477	-0.0878517	0.0598927	0.184652	0.0172035	-0.00652383	-0.0607323	-0.074461
0.141667	-0.014763	0.24831	-0.0208085	0.211767	-0.12266	-0.107477	0.0659555	-0.0870557	-0.092528	0.0215645	0.0975223	-0.084203	0.0722768	0.00395767	-0.219665	0.0353253	-0.0153357	0.0190177	0.253394	0.0085584	0.0365625	0.0610557	0.0313782	0.0276325	0.162809	-0.0930515	-0.0911212	0.064094	-0.0151397	0.282999	-0.106281	0.132296	0.0187578	0.131671	-0.0495488	0.0961043	-0.0143303	-0.040595	-0.0289587	-0.0131223	0.127888	0.122378	0.0495483	0.139843	0.0694922	-0.0441565	-0.0496838	-0.00778233	-0.082941
0.15	0.072517	0.19136	0.243064	0.0462096	-0.0346302	0.131204	0.0560455	0.0632843	0.026302	0.154407	0.186205	0.106764	0.0255068	-0.0590223	0.0604547	0.0424453	0.0314943	0.148058	0.151973	-0.1058	-0.0158175	-0.0427443	-0.0934018	0.0493605	0.162139	-0.0735615	-0.0138852	0.082094	-0.15687	-0.056001	-0.0544327	0.0164663	0.0959278	0.0987787	0.131395	0.0854643	0.0434697	0.035545	-0.127339	0.0519577	0.143488	0.0549177	-0.109662	0.0340427	0.125422	0.0157135	0.0728362	0.0654877	-0.037231
0.158333	-0.027163	0.0568702	-0.0575075	0.22462	0.00716983	-0.0631498	0.0564455	0.0948443	-0.007078	0.0779645	0.0706553	0.155266	0.0766468	-0.0638523	0.0255147	0.0180853	0.0596143	-0.0335123	0.180193	-0.26193	0.0077165	-0.187804	0.135968	0.0503875	0.053459	0.0305195	-0.242118	0.054654	-0.0973697	0.211799	-0.217962	0.100506	0.0208578	0.0347447	0.10216	0.0660243	-0.0488403	0.060195	0.157951	-0.0748223	0.130148	0.142308	-0.193172	0.144153	0.0625822	0.202653	0.0558062	0.197578	-0.076741
0.166667	0.087987	0.25361	0.0149235	-0.0400694	-0.11375	-0.120023	0.0645355	-0.101976	-0.012628	0.156921	0.0381813	0.109882	-0.0274632	-0.00845233	-0.00464533	0.123015	-0.000295667	0.266608	0.127136	0.0089094	-0.0367105	-0.0706143	0.141538	0.0968185	0.112309	-0.0122435	-0.199969	0.025894	-0.14332	0.185179	-0.0924597	0.0954163	0.0324878	0.0241157	0.164645	-0.0150957	0.11386	-0.084855	0.0843613	0.0719877	0.133388	0.131148	-0.0229017	0.422263	-0.0139378	-0.0200565	0.0250562	0.0521277	-0.157321
0.175	0.021407	0.28304	-0.0178625	-0.0408434	-0.12237	-0.0844788	0.0107055	-0.113066	0.005602	-0.0304445	-0.0387187	-0.06099	-0.0126632	0.00504767	0.220485	-0.0314047	0.154994	-0.0644623	0.0651847	0.0572234	-0.0480915	-0.0140343	0.117268	-0.0296165	0.018269	-0.126673	-0.255856	0.045174	0.0744403	0.203929	0.000101317	0.105276	0.0651278	0.0327387	0.0363832	0.0520443	0.0735997	-0.087075	-0.0350787	0.0676077	0.0401978	0.136398	0.00468833	0.190493	-0.218028	-0.0650165	-0.0109838	-0.00674233	0.035789
0.183333	0.026987	-0.00414983	0.0521365	0.106179	0.0595598	0.211605	0.0986355	-0.113856	-0.072888	0.0806995	0.125465	-0.000215033	-0.0340232	-0.0593123	0.191495	-0.152645	0.0271143	0.193728	0.120038	-0.114377	0.0207185	-0.0337343	0.129858	0.0250035	0.039829	-0.0371295	0.0708308	0.033524	-0.0485997	0.117309	0.0512263	0.0317863	0.131658	0.0497377	0.198391	-0.105216	-0.0632203	0.123015	0.00768133	-0.0758823	-0.0356822	0.0925777	-0.0624217	0.216113	0.0368222	-0.0747265	0.128146	-0.141882	-0.025371
0.191667	0.005927	0.12076	-0.0115675	0.0654986	0.0456698	0.0239172	0.141616	0.281894	0.033852	0.0350895	0.117745	0.046882	-0.174363	-0.0598023	0.190505	0.150155	0.0394343	0.0294177	0.109524	0.0632144	0.0512615	-0.137624	-0.0216418	0.0989885	0.092519	-0.0287495	-0.0565932	0.084924	-0.0167197	0.043669	-0.0223997	0.0515163	0.102098	-0.0104733	-0.171462	0.160384	-0.0271003	0.049315	-0.00761867	0.0181877	0.111768	0.00535767	-0.0865317	-0.0384173	0.0869022	0.0217135	0.103286	-0.216122	-0.005681
0.2	0.060177	0.0848902	0.0161525	0.0114496	-0.22893	0.144024	0.331056	-0.128846	-0.008738	0.0610365	0.0271713	-0.00354903	-0.0221132	-0.0950823	0.203965	0.0762153	0.0876143	-0.00582233	0.164843	-0.113798	0.0885575	-0.0634243	-0.00478183	0.103729	0.058289	-0.0366555	-0.158051	0.040564	-0.10948	0.103979	-0.0485577	0.0219963	0.0717978	-0.0025533	-0.0854058	0.0407443	-0.00983033	0.039025	0.0536213	0.0484377	0.113778	0.249808	-0.207142	0.275203	0.0199022	0.0133035	0.0820062	-0.0330623	-0.038271
0.208333	0.088177	-0.13747	0.359554	-0.0946354	-0.0358902	0.10537	0.0211955	-0.0113757	0.001672	-0.0893665	0.0602213	-0.113372	0.0156868	-0.0771723	-0.00334533	0.0845553	0.0824843	0.210818	0.0266997	-0.154947	0.112478	0.0791757	0.0753582	0.0109395	0.070119	-0.10668	0.0730248	-0.092846	-0.0153297	-0.064501	0.0263903	-0.0298837	0.0449778	0.0054457	-0.0745158	0.159564	0.0184697	0.114435	-0.282279	-0.00260233	0.0443778	0.154388	0.0283283	0.0765727	-0.00782783	0.0614935	0.109596	0.129618	-0.043231
0.216667	0.084207	-0.21109	-0.0069065	0.101252	-0.0767102	0.255356	-0.0191045	-0.00288567	0.064472	0.0227255	0.0261483	-0.010557	-0.0230232	-0.00655233	0.00887467	0.00453533	0.0134243	0.101268	0.0164837	-0.126474	-0.0695175	-0.0232843	0.0862382	0.126002	0.087589	-0.189378	0.127137	0.069864	-0.14287	-0.110641	-0.0271377	0.113416	0.0201078	0.0107517	0.142011	-0.0517657	-0.0128403	0.155015	-0.0657887	-0.0341823	0.150698	0.121398	0.0256583	0.149513	0.00941217	0.0246035	0.100256	0.0374677	-0.119561
0.225	0.052737	-0.18825	-0.0274475	0.0869246	-0.0526602	0.292786	0.0480255	0.0222043	-0.018098	0.0832775	-0.0469477	-0.00130903	-0.0436232	-0.0473623	0.0379747	0.0658153	-0.0375357	-0.00657233	0.0364387	-0.165251	0.0445175	0.0252057	-0.0295818	-0.000197483	0.106459	-0.220998	0.0148438	-0.053156	-0.118	-0.108371	-0.00319468	0.100636	-0.00554217	-0.0309823	0.00191423	-0.106806	0.13565	0.139005	0.0484813	-0.0795223	0.194698	0.0696777	-0.0771817	0.0638827	-0.0715378	-0.0346265	0.156686	0.00203767	-0.040501
0.233333	0.084087	-0.0595198	-0.0190695	-0.0969424	-0.0935602	0.246001	-0.120715	-0.237776	0.030522	0.0425295	0.0748943	0.023024	-0.0184232	0.0230077	-0.0222753	0.0672853	0.132454	-0.0552123	0.0244167	-0.0618576	0.0292805	-0.0765643	0.0176782	0.0223695	0.064049	-0.198235	0.0859168	-0.179406	-0.20751	-0.119041	-0.100365	0.128906	-0.0420122	0.0921657	-0.0114878	0.0786143	0.0312097	0.038315	0.0155613	0.0752477	0.0409778	0.0807977	-0.0242817	0.112173	0.0286722	0.0173535	0.127726	0.111728	0.007099
0.241667	0.022407	-0.00603983	-0.122912	0.0303656	-0.12905	0.12233	0.0044355	-0.111086	0.051552	0.0892545	-0.0241817	-0.024677	-0.0535932	0.135248	-0.0134353	0.00315533	-0.0610357	-0.00605233	0.0239217	-0.134462	0.0429275	-0.0162143	0.00761817	-0.0525475	0.078529	-0.187599	-0.0931542	-0.010866	-0.31314	0.093689	0.0312373	-0.0150337	0.0537278	0.0776627	0.0193392	-0.0132857	0.0536297	0.066485	0.0132013	0.0639877	0.0361578	0.173568	0.0604583	0.111503	-0.284608	0.0107635	0.0488562	-0.0405023	0.050369
0.25	-0.044853	0.0585502	-0.0734595	-0.106691	-0.0798202	0.0852842	0.0391655	-0.00844567	0.040542	-0.0622385	-0.0384367	-0.042358	-0.0177932	0.0617977	-0.0364953	0.183505	-0.0686457	0.0611477	0.181032	-0.100101	0.0158155	-0.0854543	0.00507817	-0.0126845	0.203869	0.0729215	0.0834038	0.026644	-0.18629	-0.073891	0.0365573	0.0515463	0.0149878	-0.0272433	0.0837012	-0.0855157	-0.0919203	0.100715	-0.00333867	0.116208	-0.0729522	-0.0183723	0.0679483	-0.0152673	-0.289328	0.0729335	0.0520462	-0.0725523	-0.006961
0.258333	0.015677	-0.18446	-0.0708245	-0.0751714	-0.17863	-0.118641	-0.0540845	0.151294	0.016472	0.0702995	-0.0679227	0.01279	0.0124468	-0.0391223	0.117545	0.147315	0.00943433	-0.0698223	0.000827733	-0.16179	-0.0893465	-0.185144	-0.0516818	0.0244965	-0.011591	0.0303105	0.0843688	-0.206046	-0.30384	0.051399	-0.0160657	-0.0688937	0.0493478	0.0128217	0.0690742	-0.00933567	0.0327397	0.090765	-0.0230887	0.105618	0.0488378	0.139408	0.0892383	0.0363127	-0.120078	-0.0413965	0.0103462	-0.147312	0.017759
0.266667	-0.053843	-0.0821398	-0.0416385	-0.139066	-0.0152402	-0.0639148	-0.132425	0.120364	0.060112	0.0952405	0.0592873	-0.032042	-0.178313	-0.00356233	0.314465	-0.168585	0.0804143	-0.0481323	0.0104677	-0.0882996	-0.0581775	0.0223757	-0.0528918	-0.0443235	0.017499	0.0880065	-0.0989142	-0.027046	-0.18737	-0.011921	0.0434513	0.0212763	-0.0599722	0.0037817	-0.00348177	-0.114336	-0.00506033	-0.025055	-0.0672487	0.0901177	-0.123422	-0.0327423	0.106268	0.0265127	-0.0394678	-0.0546265	-0.0897538	-0.0312423	0.070859
0.275	0.044707	0.0708902	0.0943875	-0.106467	-0.0849702	-0.0250548	0.129796	-0.148376	0.046522	0.0503315	-0.0061537	0.044465	0.00428683	-0.0214323	-0.0937353	0.125835	0.157604	-0.212902	0.152605	0.0084464	-0.0332445	-0.198284	-0.179092	-0.0174985	0.008219	0.0368815	-0.00737522	0.000134	-0.15006	-0.091961	0.000717317	-0.160164	0.0111778	0.0819127	0.0546842	-0.158316	-0.0238303	-0.039385	-0.0523187	0.130378	0.0155978	0.114238	-0.0126717	0.246083	-0.142808	-0.0344865	-0.00775383	-0.0260723	0.016569
0.283333	-0.108413	0.0925002	0.0443055	-0.184724	-0.18318	0.0139872	0.0092955	0.0951643	0.035112	0.0584395	0.0171033	-0.09063	-0.0650732	0.0452577	0.115605	0.134345	0.148764	-0.152522	-0.0998763	-0.0264086	-0.0164665	-0.136334	-0.248502	0.0708805	0.055899	0.0321195	-0.0923182	-0.109916	-0.1216	0.050149	-0.0401557	-0.0984737	-0.0491722	0.0198267	-0.0282498	-0.129686	-0.0407003	-0.094255	0.0295013	0.0825777	0.0432078	-0.0236523	0.0253683	0.0110627	0.0392022	0.0188635	0.0443562	0.126678	0.050289
0.291667	0.038137	-0.13806	0.0780245	-0.0344154	-0.0363102	-0.0606768	0.0857655	0.0614343	-0.088038	0.0265855	0.0021013	0.160398	-0.0626332	-0.0174523	-0.0165953	-0.204535	0.117274	-0.0367523	-0.0261173	-0.12477	0.0523475	-0.133014	-0.121782	0.0392305	0.017189	-0.10128	0.00837178	-0.118146	-0.21104	-0.012221	0.0740333	-0.125144	-0.0709122	-0.0014723	-0.0168438	-0.0773857	0.0437497	-0.032985	0.0970613	0.0447877	0.0320378	0.0798277	0.138038	0.0901627	-0.0416278	-0.150327	-0.104844	0.0723477	-0.055811
0.3	-0.097073	-0.0431598	0.0175405	-0.206462	-0.15075	-0.285921	-0.112074	0.0268943	-0.035198	0.0621395	0.0300143	0.124764	-0.158213	0.122578	-0.167255	0.0584353	0.120094	-0.172412	-0.110299	0.0644544	-0.0903695	0.138776	0.0641082	-0.0412355	-0.064711	-0.114101	0.28755	-0.165176	0.11596	0.100059	0.13263	-0.0892737	-0.0486722	-0.0486293	0.0387282	-0.177166	-0.0212003	-0.086225	0.00285133	0.112438	-0.0218222	0.135728	0.159058	0.126433	0.00861217	-0.124947	0.0472462	0.00282767	-0.066341
0.308333	-0.132433	-0.0865098	0.184674	-0.0468394	0.10454	-0.0848858	0.0820055	-0.0862357	-0.066508	0.00398252	-0.0539447	0.220358	-0.109063	0.0886677	0.0455747	0.0256353	0.155634	-0.127642	-0.0340453	0.0591054	-0.0875885	-0.123644	-0.0714018	0.117787	0.195449	0.0509545	0.172315	-0.171696	-0.0628397	0.123329	0.233214	-0.201764	0.0219778	-0.0153193	0.0784432	-0.162126	0.0523297	0.066705	-0.176169	0.0677777	-0.122782	-0.112262	0.0826883	0.155873	-0.0766678	-0.210896	0.00190617	-0.0653623	-0.082401
0.316667	-0.100883	0.0662002	-0.105435	-0.0242334	0.0167598	-0.0460218	-0.0726245	0.00545433	0.098772	-0.00609248	-0.145833	0.00179797	-0.00298317	-0.0209023	-0.0317853	0.0986353	0.236954	-0.0670223	-0.0928493	-0.0256426	0.0380125	0.0465357	0.0673782	-0.0643205	-0.039141	-0.0940525	0.240771	0.000664	-0.15775	0.002739	0.0910833	-0.117654	-0.0942222	-0.0368233	0.0673232	-0.105186	0.0471797	-0.041275	-0.104399	0.0797977	-0.175122	0.112418	0.128538	0.0950927	0.0557822	-0.132466	-0.0961138	0.0541377	-0.102631
0.325	0.002597	-0.0398598	-0.0002255	-0.0698194	0.0355998	0.0763132	-0.0160245	0.193304	-0.040608	0.0228245	-0.0534097	0.00123297	-0.0727632	0.0929377	-0.194785	0.163935	0.186494	-0.0359623	-0.163253	0.164871	-0.0388445	-0.130884	-0.0521218	-0.0185285	0.027099	0.100718	0.221723	0.130954	-0.22807	-0.113161	0.0212063	-0.124554	-0.208772	-0.0556163	0.131777	-0.262546	-0.00689033	-0.004715	-0.0624487	0.0464777	-0.0527922	-0.0932823	0.0666583	0.00529267	-0.113118	-0.103937	0.0553562	0.0247077	-0.084311
0.333333	0.038627	-0.0800698	0.0219485	-0.0859714	-0.15367	0.0569972	0.0282755	0.199464	0.003292	-0.0192305	-0.0302127	0.023942	-0.133563	0.0482777	0.0694047	0.0158853	0.180994	-0.0375323	-0.0735163	-0.0386176	-0.157226	-0.0814143	-0.175432	-0.0166775	-0.138631	-0.00564653	0.280599	-0.068766	0.0751003	-0.068591	-0.0316077	-0.160824	-0.122012	-0.105947	-0.0575368	-0.153936	-0.0723503	-0.039205	-0.106049	0.0357277	0.0195278	-0.117292	0.114538	-0.107957	0.0538822	-0.190916	-0.00499383	-0.0596623	-0.031721
0.341667	0.024787	-0.14471	0.0205815	-0.0941724	0.0266198	0.0719312	-0.0841745	-0.0390857	0.082302	0.0229655	-0.0356777	0.104218	-0.0322532	-0.0380423	0.160065	0.0965853	0.125964	-0.0547423	-0.134617	-0.0545756	-0.0813345	0.0132857	-0.175962	-0.0183885	-0.053631	-0.0318565	0.118599	0.075994	0.0485803	-0.019441	0.1229	-0.171704	-0.00631217	-0.0504363	-0.230308	-0.0493957	-0.0225103	-0.040285	-0.136769	0.00792767	-0.0379122	-0.120602	0.167798	0.0410027	0.00618217	-0.124327	0.0964962	-0.0150923	-0.021191
0.35	-0.027913	0.0171302	-0.12745	-0.0156094	-0.0317602	0.0667342	-0.0978245	0.0579943	-0.051118	-0.0372045	-0.0401717	0.012232	-0.114173	-0.0335023	0.0338647	0.0261253	0.183424	0.0205577	-0.0101263	0.0185594	0.0077835	0.0361857	-0.140002	-0.0909215	-0.058061	-0.195484	-0.0908862	0.018084	-0.0719797	-0.308881	0.0424543	-0.175494	-0.0664622	-0.0666393	-0.0779338	-0.155906	-0.0921203	-0.073295	-0.0743187	0.0341377	-0.0785222	-0.214762	0.0989283	0.117703	-0.0804878	-0.0825165	-0.00411383	-0.0652723	-0.026841
0.358333	-0.062463	0.00757017	-0.0721095	-0.140707	-0.20466	0.148922	-0.155174	-0.0757057	-0.017118	-0.0769375	0.0106243	0.06953	0.00892683	0.0182277	-0.121975	-0.0343447	0.0613943	0.150978	-0.275627	0.0279104	0.111648	0.0171657	-0.0912118	-0.0663475	0.026729	-0.219476	-0.184968	-0.117056	-0.16979	-0.207771	0.00244632	-0.156124	-0.165132	-0.0424663	-0.347552	-0.234666	-0.0250903	-0.203555	-0.0564287	0.0450177	-0.00420217	-0.0478923	0.0442483	0.133233	-0.114988	-0.0116465	0.0680262	0.0466777	-0.027391
0.366667	0.053147	-0.13233	0.0009935	-0.0912054	0.0213798	0.155552	-0.146844	-0.0412957	-0.013938	-0.0197375	0.0691953	-0.112794	0.0180168	0.00176767	-0.0216153	0.126085	0.0488543	0.0473077	-0.0612283	-0.0055546	0.0104375	0.0730457	-0.239672	-0.0710625	-7.1e-05	-0.178268	-0.0815712	-0.002936	-0.13875	0.022699	-0.0208417	-0.143794	-0.0297722	-0.141529	-0.202554	-0.156006	-0.0211203	0.003205	-0.0530687	0.0186677	-0.0525622	0.0344477	0.0715683	0.0549627	-0.146228	0.0143535	0.0327862	0.0217777	-0.067411
0.375	-0.105493	-0.0859298	0.0093705	-0.101346	-0.0231602	0.0694462	-0.123105	0.258184	0.037242	0.00993252	-0.0811557	-0.055716	-0.0235332	0.135288	-0.0792353	-0.0607747	-0.0510757	0.0256677	-0.138222	-0.0856076	-0.130423	0.0662457	0.0171882	-0.102078	-0.086661	0.0195845	-0.0326132	-0.012826	-0.27629	-0.063591	-0.0589517	-0.249364	-0.105152	-0.0399593	-0.118211	-0.0378357	-0.0393903	-0.070225	-5.86667e-05	-0.0229023	-0.0667122	-0.160682	0.0717183	-0.127067	-0.0778578	-0.0361365	-0.0431738	-0.0106723	-0.062121
0.383333	-0.054363	-0.0711598	-0.0683095	-0.161586	0.11966	0.0339942	-0.0512045	-0.255596	0.009502	-0.0124705	-0.0519327	0.019256	0.0716768	0.0527077	-0.0254253	-0.133245	-0.121736	0.113388	-0.23687	0.0249334	0.0175105	0.0444857	-0.194022	-0.0916385	-0.172291	-0.0916165	-0.0403912	0.022774	-0.0953797	-0.215481	-0.0896167	-0.244074	-0.0804722	-0.0207913	-0.195108	-0.0816757	-0.0283503	-0.074735	-0.0311187	-0.00185233	-0.0728422	-0.179132	0.139658	0.216103	0.00653217	0.0740235	-0.0230638	0.136348	0.045949
0.391667	-0.024913	-0.0343898	-0.0967835	-0.0765714	0.1533	-0.175044	-0.116364	0.0402443	0.131052	-0.00510048	-0.0158047	0.090576	0.0145868	0.120128	-0.100405	0.0992053	-0.0399957	0.0192277	-0.134284	0.167233	-0.0048635	0.171196	-0.112372	-0.0426695	-0.109681	0.0274385	-0.163162	-0.005786	-0.10012	-0.040141	0.0166993	-0.158114	-0.0636422	-0.136531	-0.262168	-0.0496557	0.0716797	-0.104215	-0.0942487	0.0157777	-0.0680822	-0.0598523	0.0796983	0.00171267	0.0494522	0.0191335	-0.0266338	-0.00465233	0.033999
0.4	-0.068913	-0.10297	-0.0470115	-0.0533924	0.0566598	0.0446672	-0.0972645	-0.148706	0.019132	0.142039	-0.0993917	-0.117328	0.0702168	-0.0424223	0.208395	-0.0577647	-0.0752757	-0.0643523	-0.226498	0.168971	0.0952905	0.112316	-0.232692	-0.0687555	-0.047021	-0.0793115	-0.0297022	-0.149506	-0.21975	-0.288991	0.0942073	-0.215074	-0.166762	-0.0550423	-0.293643	-0.246826	-0.0776903	-0.066835	-0.0539687	0.00717767	-0.0778122	-0.278442	0.109598	0.230753	-0.0960278	-0.0065665	0.00807617	-0.0454523	0.036289
0.408333	-0.001653	-0.0529498	-0.0693285	-0.0834574	0.0623198	-0.141826	-0.158525	0.0258443	0.029922	-0.0919785	-0.0705567	-0.056269	0.00825683	0.0902377	0.102325	-0.0110147	-0.114176	-0.0405223	-0.195127	0.0145164	0.0663995	0.119416	-0.0703718	-0.0140545	-0.190721	-0.0971055	-0.100399	-0.172176	-0.0639697	-0.089631	0.0764683	-0.164014	-0.138812	-0.118004	-0.357847	0.0616943	0.00188967	-0.078435	-0.0899887	-0.0276423	-0.0552222	-0.0110923	0.159478	0.0834527	-0.0662278	0.0835935	0.0808962	-0.0490423	-0.098411
0.416667	-0.038433	-0.15105	-0.0188255	-0.0813584	-0.0419802	-0.0216398	-0.190534	-0.0864657	-0.024908	-0.0417325	-0.120623	-0.101713	0.0329868	-0.00710233	-0.0631753	0.0429353	-0.0805957	0.0368077	-0.159352	0.0855674	-0.0320755	0.133776	-0.197642	-0.183931	-0.290851	-0.135709	-0.347749	-0.182816	-0.0294297	-0.183571	0.10776	-0.167854	-0.163572	-0.115399	-0.443251	0.0178243	-0.0619103	-0.020525	-0.0349887	0.00951767	-0.0643722	0.00105767	-0.000601667	0.162483	-0.00352783	-0.0014565	-0.0131738	0.0705777	0.044919
0.425	0.120317	-0.0838598	-0.0354685	-0.121755	0.0101698	-0.0486068	-0.0722045	-0.0306457	-0.033468	0.00727052	-0.107869	-0.048318	0.0506768	0.0148577	-0.0855553	-0.145575	-0.170706	-0.0447923	-0.274229	0.146139	-0.0348875	-0.00412433	-0.225402	0.00662252	-0.130181	0.0157075	0.0385328	-0.168856	0.0310203	-0.049431	0.0191573	-0.142344	-0.152502	-0.109733	-0.381442	0.0905143	9.96667e-05	-0.096745	-0.0542487	-0.00832233	-0.0457822	-0.182612	0.100548	-0.000737333	0.0386222	-0.0541665	-0.0279838	0.0469377	-0.034581
0.433333	-0.010363	0.0370502	0.113506	-0.0482364	0.0722798	-0.00282583	-0.162924	0.0419043	-0.038798	-0.0544585	-0.0216187	-0.117436	0.0341368	-0.0180823	0.198445	0.0982553	-0.124796	-0.0972923	-0.216467	0.0095544	-0.0076145	-0.0268143	-0.0659818	-0.100501	-0.131131	-0.0793765	-0.157895	0.065674	0.15311	-0.325421	-0.0195317	-0.0740937	-0.0326522	-0.0992983	-0.385422	-0.0217657	-0.0390903	-0.154225	-0.195569	-0.0566523	-0.124662	-0.167892	0.119018	-0.105357	0.0689022	-0.108907	0.0329462	0.138458	0.050099
0.441667	0.019397	-0.0550298	-0.0365575	-0.0963884	-0.13654	-0.0177758	-0.115945	0.0214443	-0.079808	-0.0261735	-0.0066987	-0.127539	0.00849683	0.00987767	-0.00586533	0.167935	-0.100846	-0.00592233	-0.343039	0.0943834	0.0050595	0.150046	-0.112412	-0.00640748	-0.194681	-0.0144015	-0.137299	-0.092016	-0.0339097	-0.188771	0.00736332	-0.114334	-0.0836922	-0.0603303	-0.505514	-0.0896557	0.0218997	-0.058335	-0.0953087	-0.0825923	-0.00453217	-0.132762	0.0132683	0.0358827	0.171452	0.0168635	-0.0164438	0.0686077	0.124119
0.45	-0.111063	-0.14739	0.0246485	0.0133686	-0.0642202	0.0594182	-0.0755645	-0.172756	-0.121738	-0.0870435	-0.0702847	-0.123274	-0.0507032	0.00209767	0.0787347	0.0125353	-0.0951757	-0.126882	-0.210557	0.210083	0.0764745	0.0732657	0.00216817	-0.0299365	-0.264631	-0.0943455	0.10052	-0.030786	0.0601503	-0.295531	0.0270373	-0.0706937	-0.148492	-0.140948	-0.409011	0.110874	0.0413597	-0.074475	0.0284713	-0.0305523	-0.0215522	-0.0748223	0.0262583	0.0415027	0.0714422	-0.0250065	-0.0358238	-0.0903123	0.097769
0.458333	-0.005143	0.0291902	-0.0690175	-0.0849524	0.17485	0.0634702	-0.121435	0.0217143	-0.088498	-0.169495	-0.0475817	0.011882	-0.134243	0.0218277	-0.0559753	0.0795553	0.0303443	-0.0565123	-0.324349	0.202747	-0.0223645	-0.105014	0.101808	0.0531865	-0.343911	-0.110107	0.0783208	-0.171516	-0.11441	-0.235121	0.0336923	-0.126854	-0.0569822	-0.15025	-0.505999	0.0795643	-0.10314	-0.201165	-0.0421087	0.0461677	-0.0295022	-0.0243023	-0.0140417	-0.146207	-0.0555978	-0.140486	-0.0445838	0.0493677	0.090549
0.466667	-0.018523	0.0882602	0.0262625	-0.0934574	-0.12498	0.100328	-0.119624	-0.0132457	-0.101828	-0.111478	-0.159603	-0.087401	-0.0172132	0.0191777	-0.0381153	-0.123325	-0.0577857	0.114108	-0.25064	0.228261	-0.0100905	0.223016	-0.154352	-0.0436875	-0.299021	-0.0744325	-0.267103	-0.009946	-0.20479	-0.243561	0.0396093	-0.163584	-0.0961322	-0.123638	-0.518522	0.0565543	0.0161797	-0.120005	-0.0879787	0.0677577	0.0207978	-0.248772	0.0663583	-0.0111873	0.0945222	-0.0597465	0.00721617	0.138318	0.118799
0.475	-0.040013	-0.0172898	0.0957375	-0.0765714	0.0367098	0.251527	0.0272755	-0.0624057	-0.109958	-0.137811	0.0048553	-0.160453	-0.0795332	0.0817677	0.0546647	-0.0973947	-0.0416457	-0.104722	-0.376358	0.354649	0.0439645	0.276196	-0.108812	-0.0106555	-0.376191	-0.0819245	-0.118037	-0.161096	-0.22302	-0.302581	0.0525753	-0.0189237	-0.0857722	-0.172344	-0.40496	-0.0925657	0.0427197	-0.087655	-0.0301687	-0.0974023	-0.0746022	-0.121432	-0.138542	0.0491727	0.106472	-0.0652065	-0.100394	-0.0651223	0.107079
0.483333	0.059197	0.0445402	-0.0432775	0.164167	-0.0447502	-0.118893	-0.0532145	-0.137016	-0.053698	-0.0932475	0.0304383	-0.282913	-0.0915532	0.0907377	-0.0907253	0.0891653	-0.0618957	-0.100672	-0.368032	0.311597	0.0218005	-0.0605243	-0.0910318	-0.0655575	-0.392701	0.132101	-0.375127	0.050364	-0.13105	-0.171761	0.136552	-0.224734	-0.230902	-0.14801	-0.253714	-0.0486557	-1.03333e-05	-0.129695	0.000191333	-0.110482	0.0632378	0.245388	0.0450983	0.0806727	0.140432	-0.0367865	-0.0960938	0.0960877	0.076659
0.491667	-0.012193	-0.0187798	0.12123	0.0957746	0.12649	-0.0607318	-0.0802945	-0.0540657	-0.124098	-0.179139	0.0529753	-0.085846	-0.0965032	0.0809177	-0.0762853	-0.0434847	0.0327943	-0.127242	-0.366489	0.138508	-0.0925325	0.107476	-0.0733718	-0.0728665	-0.440591	-0.0270585	-0.0804282	0.003654	0.0712803	-0.261261	0.0669263	-0.119984	0.00820783	-0.134297	-0.157655	0.0457943	-0.00388033	-0.006495	-0.0481587	-0.194582	-0.0244022	0.0620677	-0.0263917	-0.0646273	0.0699822	-0.0495965	-0.180564	0.0318677	0.161699
0.5	0.004137	-0.0417298	-0.0662195	-0.131503	-0.17446	0.0144472	-0.0477745	-0.0894657	-0.118578	-0.179153	-0.0375137	-0.088063	-0.00603317	0.133988	0.00715467	-0.0802147	-0.00397567	-0.169522	-0.295677	0.124187	-0.0713225	0.167916	-0.0318918	0.0770705	-0.237691	0.109142	-0.136716	-0.020876	0.16483	-0.148501	0.120895	-0.0835437	-0.0772122	-0.230968	-0.260858	0.0544843	0.11161	-0.024495	-0.0885187	-0.0778023	0.0242978	0.0522077	-0.108752	-0.0724773	0.124622	-0.0367065	-0.117784	0.0179377	0.117429
[truncated: 25 more columns]

## Sheet:  Supplementary Fig 4c
	Hor. eye pos.		Ver. eye pos.
Sex (Vgat-Cre;CD1 mice)	Flash + stat. grat.	Flash + mov. grat.	Flash + stat. grat.	Flash + mov. grat.
M	0.0779457	0.12822	0.0711643	0.160223
F	0.12161	0.0964112	0.180473	0.182843
F	0.122821	0.158942	0.151372	0.169788
F	0.111274	0.14057	0.113839	0.131892
F	0.0737148	0.154701	0.0708969	0.0705544
F	0.133011	0.144935	0.131888	0.148921
F	0.190384	0.191833	0.154752	0.116744
M	0.08568	0.238383	0.0889272	0.116776
M	0.143806	0.185795	0.100674	0.0934214
M	0.115046	0.275159	0.12643	0.167338
M	0.0615672	0.0946418	0.0818666	0.0931913
F	0.0615672	0.0946418	0.0818666	0.0931913
M	0.13549	0.164191	0.144743	0.177252
F	0.106232	0.164426	0.0803665	0.113832

## Sheet:  Supplementary Fig 4d
	Hor. eye pos.				Ver. eye pos.
	Flash + stat. grat.		Flash + mov. grat.		Flash + stat. grat.		Flash + mov. grat.
Times(s)	Mean	SD	Mean	SD	Mean	SD	Mean	SD
0.00833333	10.8564	1.65387	10.429	2.21663	-21.6197	1.41871	-21.121	1.35638
0.0166667	10.8583	1.67443	10.3517	2.26303	-21.6204	1.42973	-21.0742	1.3815
0.025	10.8174	1.70362	10.3644	2.25217	-21.6076	1.40509	-21.0728	1.36807
0.0333333	10.8704	1.70351	10.3587	2.24702	-21.6206	1.42275	-21.0743	1.36343
0.0416667	10.816	1.6961	10.3768	2.24357	-21.5688	1.42112	-21.0791	1.36725
0.05	10.8407	1.66616	10.3872	2.24903	-21.5786	1.43001	-21.0811	1.39244
0.0583333	10.8163	1.65198	10.3789	2.28284	-21.5687	1.4114	-21.0823	1.35271
0.0666667	10.8178	1.66617	10.3512	2.27588	-21.5657	1.42543	-21.0579	1.36772
0.075	10.8517	1.65799	10.3673	2.26621	-21.5838	1.40213	-21.076	1.34395
0.0833333	10.8294	1.65361	10.3249	2.24179	-21.6062	1.38476	-21.0587	1.35262
0.0916667	10.8405	1.63787	10.3661	2.23993	-21.5835	1.43468	-21.034	1.36965
0.1	10.8436	1.64724	10.3611	2.26993	-21.5814	1.42281	-21.0599	1.35022
0.108333	10.84	1.6622	10.3364	2.24043	-21.6123	1.39073	-21.0803	1.35542
0.116667	10.8285	1.67786	10.3129	2.30342	-21.5836	1.4021	-21.0276	1.38314
0.125	10.8315	1.64635	10.3032	2.25257	-21.551	1.42968	-21.0618	1.353
0.133333	10.8337	1.62753	10.3305	2.28017	-21.5312	1.4441	-21.0453	1.3619
0.141667	10.8226	1.63291	10.2889	2.28007	-21.5427	1.43278	-21.0322	1.37546
0.15	10.9048	1.62522	10.2558	2.24808	-21.563	1.40193	-21.0691	1.37444
0.158333	10.8593	1.65394	10.2575	2.29065	-21.5283	1.4561	-21.0678	1.38642
0.166667	10.8601	1.6667	10.2663	2.24728	-21.5399	1.44948	-21.0525	1.4027
0.175	10.8267	1.72176	10.2577	2.26761	-21.5726	1.38423	-21.0162	1.37917
0.183333	10.8629	1.63308	10.2825	2.24823	-21.5713	1.39992	-21.0541	1.38242
0.191667	10.8821	1.6664	10.2597	2.24682	-21.5816	1.37889	-21.0358	1.39096
0.2	10.8559	1.67741	10.2442	2.25302	-21.5542	1.42078	-21.009	1.38142
0.208333	10.8479	1.65897	10.2421	2.25937	-21.5623	1.41151	-21.0196	1.39331
0.216667	10.8401	1.64511	10.2454	2.24085	-21.5495	1.41477	-21.0307	1.38811
0.225	10.8342	1.64214	10.2213	2.248	-21.5442	1.38097	-21.0235	1.42187
0.233333	10.822	1.65318	10.2071	2.23953	-21.545	1.4235	-21.0666	1.38603
0.241667	10.8168	1.6661	10.2256	2.26038	-21.5567	1.38646	-21.0227	1.3971
0.25	10.8193	1.68072	10.2491	2.2175	-21.5979	1.3908	-21.0357	1.40523
0.258333	10.805	1.70656	10.2057	2.22291	-21.5802	1.3772	-21.0462	1.39567
0.266667	10.8093	1.70713	10.2176	2.23057	-21.5972	1.38188	-21.0274	1.38189
0.275	10.8259	1.683	10.2145	2.19705	-21.5646	1.40261	-21.0606	1.40734
0.283333	10.8234	1.70435	10.1893	2.21712	-21.5663	1.40826	-21.0352	1.40244
0.291667	10.815	1.66026	10.194	2.20711	-21.5606	1.39668	-21.0488	1.40118
0.3	10.7739	1.68199	10.24	2.22511	-21.5535	1.42014	-21.0374	1.38201
0.308333	10.8285	1.67966	10.2493	2.19337	-21.6105	1.36914	-21.048	1.36757
0.316667	10.8165	1.71901	10.2197	2.21285	-21.5905	1.42476	-21.0729	1.40629
0.325	10.836	1.66805	10.2146	2.16623	-21.5972	1.40612	-21.0777	1.35851
0.333333	10.8301	1.68956	10.1879	2.20438	-21.6195	1.37059	-21.0569	1.35487
0.341667	10.8338	1.69653	10.2081	2.24251	-21.6089	1.38745	-21.0557	1.37127
0.35	10.8132	1.67763	10.1825	2.20419	-21.6101	1.39591	-21.0569	1.38339
0.358333	10.795	1.65534	10.1256	2.21228	-21.5969	1.40626	-21.0757	1.3625
0.366667	10.8199	1.65848	10.1728	2.24194	-21.5842	1.40044	-21.0578	1.40494
0.375	10.8084	1.68018	10.1572	2.2245	-21.6161	1.39356	-21.1007	1.37053
0.383333	10.7894	1.67935	10.1364	2.21346	-21.5621	1.43186	-21.0735	1.35749
0.391667	10.821	1.69859	10.1802	2.22882	-21.5843	1.41012	-21.0827	1.39616
0.4	10.7979	1.70075	10.1347	2.165	-21.604	1.4069	-21.0897	1.37493
0.408333	10.7901	1.71204	10.1502	2.22709	-21.5899	1.40836	-21.0933	1.36584
0.416667	10.7688	1.6822	10.1199	2.21891	-21.571	1.42742	-21.0735	1.39592
0.425	10.7761	1.67886	10.1726	2.20875	-21.5729	1.41457	-21.0791	1.38067
0.433333	10.8164	1.6887	10.1483	2.23614	-21.6058	1.3935	-21.0715	1.39858
0.441667	10.7895	1.67153	10.1559	2.22127	-21.5866	1.41182	-21.0948	1.40835
0.45	10.7634	1.66498	10.1955	2.20029	-21.5921	1.39776	-21.1144	1.43406
0.458333	10.7998	1.66794	10.1578	2.18623	-21.6173	1.38629	-21.1307	1.41297
0.466667	10.7821	1.67509	10.1395	2.22411	-21.5854	1.40377	-21.0771	1.43474
0.475	10.8011	1.65437	10.1511	2.17393	-21.6051	1.4042	-21.1114	1.39889
0.483333	10.7835	1.66605	10.1427	2.16598	-21.5571	1.42665	-21.1286	1.41682
0.491667	10.7971	1.64953	10.1789	2.22037	-21.6068	1.39203	-21.0855	1.43477
0.5	10.7623	1.687	10.2121	2.21925	-21.5921	1.37541	-21.1239	1.44163

## Sheet:  Supplementary Fig 4e
Sex (Vgat-Cre;CD1 mice)	Hor,	Ver.
M	0.101606	-0.125336
F	-0.63979	1.53247
F	0.0329843	0.505494
F	1.52422	-0.728541
F	-0.449207	-0.00165049
F	-0.632727	-0.129612
F	1.16468	0.055638
M	-1.41985	0.0300145
M	-1.82002	0.600459
M	0.251399	1.39441
M	-0.308977	0.11745
F	-0.1822	0.123862
M	0.915798	0.344417
F	-0.552226	0.344009

## Sheet:  Supplementary Fig 4f
Sex (Vgat-Cre;CD1 mice)	Flash + stat. grat.	Flash + mov. grat.
M	0.230026	0.216849
F	0.159471	0.168113
F	0.29671	0.296489
F	0.202017	1.23952
F	0.154895	0.324926
F	1.49128	2.81857
F	0.048679	0.070332
M	0.226422	0.283191
M	0.432302	0.439384
M	0.820377	0.36567
M	0.138027	0.138246
F	0.125494	0.126709
