# Supplementary material for: An inhibitory brainstem pathway reduces visual detection during background motion
Source: Nat Commun. 2026 May 7;17:6168. doi: 10.1038/s41467-026-72619-x (PMC13365429; doi:10.1038/s41467-026-72619-x)
Supplement: Supplementary file 9 — Source Data [file 41467_2026_72619_MOESM9_ESM.zip › Source data Supplementary Fig6.xlsx]

## Sheet:  Supplementary Fig 6a
Sex (Vgat-Cre;CD1 mice)	Laser OFF	Laser ON
M	65	75
M	55	65
M	70	70
F	90	85
F	85	100
F	85	75
F	80	75
F	80	80
M	75	85
F	70	65
M	75	90
M	85	90
M	75	80
M	85	85

## Sheet:  Supplementary Fig 6b
	Hor. eye pos.																																				Hor. eye pos.
Times(s)	Laser OFF																	Laser ON																			Laser OFF
0.00833333	-0.0178721	0.0861419	0.0693773	0.0806243	-0.0271931	0.100079	0.00734902	0.102186	-0.240669	0.172859	0.0421721	0.0250887	-0.0216543	-0.0294074	-0.0259448	0.247996	-0.045312	-0.14312	-0.206626	0.117428	-0.37514	-0.00321048	0.070667	-0.148637	-0.137167	0.0128015	0.0432857	-0.178322	-0.0165008	-0.100457	0.0761036	0.0862276	-0.0357299	-0.00304868	-0.110322	0.190731	-0.0596327	0.0764648	0.115359	0.154405	0.0900643	-0.10805	-0.0387323	0.0344857	-0.341517	0.0541003	0.131013	0.0102407	-0.026837
0.0166667	0.00165885	0.0197989	0.0607063	0.0493013	-0.0210211	0.0683055	-0.00556898	0.0668801	-0.0633987	0.0875786	-0.0100899	0.0442617	-0.0891223	-0.0199824	-0.0080958	0.172979	-0.213694	-0.0937473	-0.168485	0.179447	-0.273015	-0.0311245	0.0142379	-0.153119	-0.0964123	0.0685855	0.0965007	-0.13021	-0.0287638	-0.0605846	0.0766456	0.105309	-0.0254109	0.0788193	0.0443823	-0.0338094	-0.00427267	0.0283448	0.181319	0.154065	-0.0320257	-0.0796303	-0.0510323	-0.00803433	-0.363426	0.0101203	0.142393	0.0169407	0.081013
0.025	0.0487959	-0.00796312	-0.0250857	0.102933	-0.0740661	0.0848415	0.014369	0.143574	-0.159335	0.107874	0.0944231	0.00787767	-0.0943383	-0.0153344	0.0890252	0.154387	-0.186942	-0.171601	-0.187012	0.118343	-0.0136951	-0.0800355	0.0497129	-0.125958	-0.235946	0.0833685	-0.0627512	-0.197634	0.00619018	0.0118744	0.100349	0.0736346	-0.0692499	-0.00779768	0.141519	-0.0543984	-0.0873227	0.0484048	0.105079	0.0715253	0.201604	-0.10859	-0.0666623	0.0240457	-0.275556	0.0926603	-0.0560672	0.0832907	0.195343
0.0333333	0.00873185	0.0435719	0.0755533	0.0804663	-0.0909761	0.108999	0.034075	0.0835482	-0.19164	0.107994	0.0226811	-0.0847593	-0.133743	-0.0313044	0.0965072	0.117117	-0.13708	-0.126843	-0.20145	0.201434	-0.285992	-0.106355	0.00965595	-0.112126	-0.134709	0.0475895	-0.0667912	-0.154665	0.0122662	-0.0596516	-0.00930543	0.0975876	-0.0469569	-0.11113	0.12356	-0.0308064	0.0116973	0.00545483	0.171379	0.147915	0.182234	-0.14182	0.128338	0.0235557	-0.166707	0.0754103	-0.0295472	0.105451	0.179703
0.0416667	-0.0500012	-0.0425411	-0.0233847	0.0586363	-0.0120891	0.0940085	0.025147	0.110853	-0.217136	0.151168	0.0440941	-0.00157133	-0.0801483	0.0310956	0.0815052	0.229679	-0.113674	-0.0979603	-0.225772	0.0553839	-0.23522	-0.119472	0.126263	-0.0552634	-0.114474	0.10682	0.00851975	-0.207665	0.0896482	-0.0772246	0.0274496	0.114788	-0.0335169	-0.0907527	0.104203	0.00644262	-0.0330327	-0.00654517	0.137249	0.0997653	0.189414	-0.0755203	0.158978	0.0984357	-0.160786	-0.00967967	0.0598828	0.0841307	0.178963
0.05	-0.00184015	0.0339599	0.0479793	0.0523723	-0.0542761	0.0406805	0.017729	0.142453	-0.0668397	0.143252	0.0776541	-0.0186983	0.0419957	0.0353726	0.0394402	0.0742591	-0.095284	-0.186266	-0.225703	-0.0181251	-0.0259111	-0.11609	0.0640129	-0.122278	-0.170161	0.0353745	-0.0976463	-0.162313	0.0268902	-0.0611606	0.0218596	0.142959	-0.0635779	0.0718283	0.0701853	0.0153316	0.0144273	0.0776248	0.192209	0.148015	0.151574	-0.00755033	0.0271177	0.0392757	-0.329406	0.0723003	0.0297528	0.0836707	-0.007987
0.0583333	-0.0334892	0.0607889	0.0503723	0.117132	-0.0706081	0.0630835	0.00659902	0.123553	-0.0590147	0.156134	0.0083951	-0.0473673	0.0531987	0.0577786	0.0782322	0.0650781	-0.104992	-0.189829	-0.0946256	-0.00884512	-0.158766	-0.0602855	0.0434889	-0.0820794	-0.186693	0.0731555	-0.0760912	-0.195856	0.0519712	-0.0530066	0.0944966	0.0966966	-0.0347399	-0.0242687	-0.0353057	-0.0907954	0.0700073	0.0209048	0.0793193	0.124735	0.213244	-0.0491003	0.149008	0.0557257	-0.281747	0.0866803	0.0434128	0.138491	0.050943
0.0666667	-0.0314451	0.0464899	0.0240913	0.0829863	-0.0323821	-0.00714053	0.030192	0.100745	-0.0690487	0.0959815	0.0164631	0.0780567	-0.0525163	0.0292776	-0.0250218	0.109117	-0.179766	-0.0340693	-0.131444	-0.00840112	-0.263372	-0.0695365	0.0810919	-0.118821	-0.157678	0.0998385	-0.0991693	-0.169239	0.0931982	-0.0474876	-0.0179474	0.0403996	-0.0678579	0.0205943	0.0475373	0.00233762	0.0256673	0.0245748	0.0590093	0.147085	0.202054	-0.00681033	0.194228	-0.0182443	-0.250497	0.12329	0.0766628	0.0805307	0.032353
0.075	-0.0347961	0.0126459	0.0483813	0.0157263	-0.0579531	-0.0354155	0.011948	0.0344452	-0.0886707	0.0282195	0.101006	-0.12278	0.0135817	0.0738206	-0.0081278	0.00815708	0.041362	-0.160774	-0.0703526	-0.0390021	-0.323736	-0.0525175	0.05897	-0.140045	-0.206592	0.00887047	-0.0624642	-0.217429	0.116291	-0.209848	0.0647806	0.106083	-0.0977879	0.00184532	0.0918233	-0.0228424	0.0745473	0.0699348	0.0485093	0.127285	0.182764	-0.0278803	-0.0785523	0.0964557	-0.200627	0.0684103	0.0904828	0.0585707	-0.040687
0.0833333	-0.108407	0.0834909	-0.0687187	0.111006	-0.0128041	0.0278355	0.060288	0.0421781	-0.000222683	0.0301305	-0.0169009	-0.0326483	-0.0346443	0.0873236	0.0549832	0.00562208	-0.0550981	-0.0927403	-0.0706276	-0.123405	-0.232797	-0.193426	0.0181719	-0.160231	-0.138356	0.0199205	-0.0700903	-0.156107	0.0633352	-0.0978006	-0.103014	0.1311	0.0341091	0.00197832	0.00349728	-0.104073	0.0727373	0.0801248	0.0801793	0.136525	0.174904	-0.0420103	-0.0972923	-0.0205243	-0.208777	0.0676303	0.0265828	0.0342907	0.000423
0.0916667	-0.0702532	0.0489749	-0.0074587	0.14687	-0.0925211	-0.243005	0.086271	0.0317622	-0.0906157	0.0288796	-0.0143409	-0.124656	-0.0841883	0.0243716	0.0129192	-0.0542069	-0.066297	-0.0448893	-0.14993	-0.113184	-0.314268	-0.0830625	0.135116	-0.116372	-0.15695	0.00570647	-0.112013	-0.0738625	0.0711592	0.00661838	-0.108784	0.00211463	-0.0352279	0.0275023	-0.0856607	-0.00486438	0.0186173	0.0141848	0.0406293	0.106175	0.132644	-0.0401203	-0.208802	0.0205357	-0.141707	0.0662303	-0.0522772	0.0963507	0.152963
0.1	-0.0844181	0.0743669	0.0513793	0.0839693	-0.0260871	-0.0185165	0.096205	0.0391782	-0.0479037	0.0375356	0.0841041	0.0106897	0.0426477	-0.0360584	0.0803952	-0.12356	-0.032872	-0.0112983	-0.0455796	-0.0251051	-0.0984461	-0.146744	-0.012199	-0.137111	-0.122002	0.0647885	-0.123793	-0.176919	0.120013	-0.100063	0.10204	-0.116976	0.0365041	0.0355393	0.0408813	-0.158305	-0.00641267	0.0339048	0.0878393	0.0322353	0.160114	0.0249897	-0.134282	0.0404557	-0.240887	0.0422303	0.0271528	-0.107219	-0.083267
0.108333	-0.0533901	0.000358883	0.0694243	0.174755	-0.0232551	-0.0786125	0.034152	-0.0256769	-0.136956	0.139514	0.0599321	-0.0160783	-0.0754193	-0.0239894	0.0229212	-0.158239	0.014442	0.0520817	-0.0691836	-0.00222612	-0.173748	0.0344315	-0.053673	-0.0862774	0.0465137	0.0913185	-0.124939	-0.111545	-0.0114748	-0.0593806	-0.0705864	-0.0736744	-0.00189888	-0.0187697	-0.0458957	-0.0141734	0.103417	0.0660948	0.0808493	-0.00318467	0.195084	0.0705297	-0.0965223	0.0717557	-0.0620065	-0.0465097	0.00173283	-0.00704933	0.019033
0.116667	-0.0430931	0.0865099	0.0270223	0.0791463	-0.0464691	-0.0399625	0.083984	0.0711852	-0.0477897	0.0790885	0.0051041	0.0712247	-0.0534383	-0.11934	-0.0133618	0.0355681	0.15236	-0.0501723	-0.0165356	-0.0123801	-0.244799	-0.170144	-0.0274751	-0.109877	-0.0179493	0.0873045	0.0914197	-0.111787	0.0688402	-0.0558436	0.0588176	-0.00491737	0.0410701	-0.0138297	-0.00993572	-0.0764224	0.0503973	-0.0124252	0.0451893	-0.0614747	0.166954	-0.0443003	-0.123142	0.0163657	-0.100376	0.0958603	-0.0387672	-0.155909	-0.161147
0.125	-0.00215615	-0.0312531	-0.0226507	0.0404693	-0.0118321	0.00844347	0.082746	0.111567	-0.10594	0.116503	0.0736341	0.0166517	-0.0273113	-0.110795	0.0057142	0.0701301	0.0653309	0.0110647	-0.13263	-0.101361	-0.291917	-0.145777	-0.0234711	-0.168177	-0.0782833	0.0499965	0.0803327	-0.0313755	-0.0284378	-0.0899416	-0.00902943	-0.0770304	0.00729312	0.0576883	0.0650853	-0.0966624	0.00897733	0.0614048	0.120969	-0.0198647	0.0739143	0.00592967	-0.117282	0.0107257	-0.113396	0.0174803	-0.0128572	-0.0300093	-0.036077
0.133333	-0.101942	-0.0580991	0.0756833	0.0568183	-0.119461	-0.0741355	0.03872	0.0428492	-0.0317097	0.0817736	-0.0283329	-0.0405363	-0.0272243	-0.00345142	-0.0579308	0.0925361	0.00820495	-0.0240323	-0.157079	-0.00585512	-0.0419721	-0.0793385	-0.045164	-0.183101	-0.0467923	-0.0781575	0.123397	-0.00481152	0.0601012	-0.0457486	-0.0685334	0.00763763	0.0508791	-0.205958	0.105265	-0.130891	0.0346973	0.00452483	0.0787093	0.00832533	0.116094	0.0138297	-0.0533223	0.0427957	0.0017235	0.0695903	0.00408283	-0.125669	-0.085277
0.141667	0.0128498	0.0263069	0.0068023	0.135328	-0.0452401	-0.0261455	0.078895	-0.00348285	-0.137729	0.102653	0.0230541	0.0726667	0.0317447	-0.0909494	-0.0219898	0.107226	0.0302239	-0.0321963	-0.164902	-0.0778841	0.0318579	0.0448075	0.072912	-0.218358	-0.0059953	0.0620315	0.0503938	-0.00628352	0.0286452	-0.0631766	-0.108888	-0.123237	0.0309441	-0.0449397	-0.146424	-0.120784	-0.00303267	0.0631948	0.120669	-0.0267247	0.0681943	0.0102197	-0.0562323	-0.0133643	-0.162987	0.0769503	-0.0295872	-0.146669	-0.154997
0.15	0.0105159	0.0304789	0.0150723	0.0430493	-0.0435431	-0.197075	0.07926	-0.00772285	0.000555317	0.0194056	-0.119348	-0.0143913	-0.00522532	-0.0450384	0.0821292	0.130674	-0.0832201	0.00296667	-0.112327	-0.0177131	-0.192591	0.0206425	0.0327549	-0.232928	-0.123639	-0.0159635	0.140233	-0.0497425	-0.00332682	-0.0696856	-0.00624743	-0.108348	0.0214971	-0.000919683	-0.0538887	-0.15952	-0.0345427	0.0281148	0.132809	-0.0776447	0.0882043	0.00970967	-0.130002	0.0117357	-0.122566	-0.0559297	0.0211828	-0.111489	-0.172607
0.158333	0.00605685	-0.0166291	0.0266613	0.0963623	-0.0865681	-0.0238355	-0.02031	0.0744882	-0.0669447	0.0738086	-0.0228579	-0.0149833	-0.0366103	-0.0130524	0.0535572	0.175725	0.00978795	0.0489447	-0.0809746	-0.0196191	-0.137562	0.0285025	0.0928589	-0.206052	-0.172988	-0.0214145	0.00088975	-0.0105895	0.0179732	0.0206554	0.0518706	0.0619716	-0.0150279	-0.125	-0.0701807	-0.155639	0.00335733	0.00942483	0.0562693	-0.0120347	0.112914	0.0420297	-0.0982823	-0.0892643	-0.0624065	-0.00123967	-0.0175772	-0.154999	0.026733
0.166667	-0.00438815	-0.0123051	-0.0098787	0.0437903	-0.0229801	-0.0511095	0.011421	0.0423492	-0.152846	0.0516296	-0.0587409	0.0177287	0.0849567	-0.0510324	-0.0212148	-0.0707719	-0.00935005	-0.0705353	-0.0268536	-0.0616711	-0.0277691	0.0926615	0.036145	-0.227484	0.0335497	0.0167405	0.0238098	-0.0927655	0.0466212	-0.190545	-0.0676974	0.0449636	-0.0228179	-0.129872	0.0142803	-0.0282574	0.00896733	0.0232648	0.0757193	-0.0535447	-0.0183957	-0.0511503	-0.0214923	-0.0334843	-0.0522665	0.15353	-0.00282717	-0.107659	-0.187077
0.175	-0.0490022	-0.0302671	0.0130773	0.0706573	0.0238829	-0.0409295	0.041646	-0.0532419	-0.0100277	-0.0663475	-0.10478	0.0279767	-0.0167953	-0.00985142	-0.105863	0.0616151	0.030878	-0.0290803	-0.0475726	-0.133565	-0.0300921	0.0704845	0.0879729	-0.199617	0.0608097	0.0617005	-0.0157653	-0.0297265	-0.0284798	-0.0127946	0.0122276	-0.0345544	0.0209811	-0.0242687	-0.00198272	-0.0794954	-0.0817427	0.0638148	0.0771693	0.0517053	0.00445433	-0.0345903	0.0239977	0.0125257	-0.0123465	-0.0148897	-0.0784272	-0.137239	-0.158497
0.183333	-0.0203322	-0.0692871	0.0479593	0.0779513	-0.0599201	0.00500647	0.12258	-0.0101019	0.0188483	0.0433065	-0.0397499	0.0555157	0.0114587	-0.0345964	0.0134892	0.0115101	-0.070475	-0.0471963	-0.0233566	-0.0860471	0.0456389	0.163383	0.0616269	-0.00965737	-0.0558113	0.0327735	0.0368868	-0.0931735	-0.0153828	-0.0177986	-0.105316	-0.196757	0.0543681	-0.0399747	0.0859833	-0.0924634	-0.0793527	0.0189948	-0.00479067	-0.0381847	0.108094	0.00167967	-0.0680123	0.0260457	-0.0427365	0.0356703	-0.0296172	-0.0752193	-0.078377
0.191667	-0.0109952	-0.0223951	0.0053743	0.0530593	-0.0736931	-0.0209335	-0.014163	-0.00269185	-0.0379857	0.0293985	-0.0306069	-0.0675963	-0.0631983	0.0151226	0.0497532	-0.0348689	-0.0355101	0.0366487	-0.0209896	0.0182869	0.0381839	-0.125981	0.03572	-0.0560574	0.0463257	0.0971515	0.0413497	0.0404955	0.0289272	0.0383564	-0.0614894	-0.110342	-0.0237079	-0.0760547	0.0878433	0.00987462	-0.0711927	0.0596048	-0.00430067	-0.00667467	0.169904	0.0148097	-0.0618023	0.00605567	-0.0804665	0.0155103	-0.000577167	0.0606307	-0.019817
0.2	-0.0127061	-0.0452551	-0.0885107	0.0180123	-0.00521708	0.00137747	0.021593	-0.0502399	-0.00843868	-0.0810685	-0.0228819	0.0801277	0.0591907	0.0625286	-0.0118668	-0.0800529	0.0545969	-0.0584373	-0.0544946	-0.113148	-0.106961	0.0371485	0.087051	-0.0218264	0.0158177	-0.0173475	0.00478175	-0.0887675	0.0205512	0.0191834	-0.108436	-0.161276	-0.0300719	-0.0448617	0.14751	-0.00623338	-0.0888327	-0.0176052	0.0578793	-0.0113347	0.117574	0.0105697	-0.0514223	0.0334957	-0.0198965	0.0248903	-0.0397372	-0.138539	0.010173
0.208333	-0.0173812	0.0513979	-0.0127107	0.0181373	-0.0176271	0.0155515	0.10255	-0.0207479	-0.0177097	0.00225155	-0.0557709	0.00475467	0.0200497	-0.0130814	-0.0408148	-0.205993	0.0956	0.128261	-0.0168016	-0.0645751	-0.185015	0.0557615	0.114077	-0.0539134	0.0590887	-0.0787575	0.00793475	-0.0182395	0.0504912	0.0249734	-0.0537724	-0.0771894	-0.0691959	0.0164483	0.0974843	-0.0797124	-0.0633327	0.0277448	0.0105093	0.0376453	-0.0384457	-0.00181033	0.0232177	0.0124157	0.0005935	0.0261103	-0.00278717	0.108131	-0.119927
0.216667	-0.00889715	0.0153339	0.0701103	0.0559253	-0.0503221	0.0137505	0.085462	-0.0702629	0.00487432	-0.0318905	-0.0150869	0.0789287	0.0299577	0.112519	-0.0122668	-0.0753869	0.053574	0.0689347	-0.0421746	0.00181088	-0.189793	0.0466895	0.129015	-0.0655044	0.0262357	-0.00683953	0.0534017	0.0673835	-0.0747738	-0.0542056	-0.113213	-0.0994314	-0.00666288	-0.0481447	0.0885923	-0.0672714	0.0327573	0.0865748	-0.140091	-0.0112747	-0.0258657	0.00306967	-0.0845823	0.0122857	0.0203435	-0.0948897	0.00746283	-0.0268093	0.090303
0.225	0.0258539	-0.0499791	0.0083563	0.00161628	-0.0598461	0.0161045	0.174647	-0.0235459	-0.00205868	0.0285926	-0.0415799	0.00530567	-0.00776932	-0.0818154	0.0151642	-0.0179479	-0.0428161	0.0608027	-0.0475356	-0.0617431	0.0326589	0.0418495	0.094502	-0.124136	0.0588697	0.0451235	0.0400578	-0.152859	0.0217312	0.0733774	-0.0634454	-0.0268084	-0.0195629	0.0563493	-0.149683	0.00425262	-0.00291267	0.175015	-0.0611007	0.0457453	-0.0664257	-0.0776603	0.0299977	0.0296557	0.0736335	-0.00925967	-0.0201172	0.0644307	0.097573
0.233333	0.0259658	-0.0761041	-0.0132557	-0.0209677	-0.0682211	0.0175275	0.045395	-0.0486618	0.0672063	-0.0810705	0.0324621	0.0339467	-0.0865333	0.0188086	-0.0160988	0.0255521	-0.150924	0.105495	0.0179144	-0.0442011	0.0480819	0.0543975	0.07978	-0.0571104	0.0396297	0.0517125	0.0262877	-0.0323595	0.00143518	0.0331224	-0.0111484	-0.00330537	-0.11361	-0.0438467	-0.0702137	0.0256956	-0.0443527	0.0548448	0.0199693	0.0177453	0.0762443	-0.0630303	0.145418	-0.0101443	0.0275335	-0.0760297	-0.00463717	-0.0598193	0.161103
0.241667	-0.0327522	-0.0989311	-0.0193347	-0.0839947	-0.0161701	0.0318565	0.096371	-0.0520139	0.0214743	-0.0498294	-0.0329089	0.0324497	0.0409337	-0.114552	-0.0955758	0.0167091	-0.0236631	0.0794607	-0.0534856	-0.140251	-0.0210201	0.0478885	0.193064	-0.0109384	-0.0628743	0.0346375	0.0269208	-0.0228725	-0.0477048	0.0534624	-0.0193854	-0.111655	-0.000787883	0.0253243	-0.0329307	0.0529296	0.0760273	0.193025	0.00698933	-0.00963467	0.113604	-0.0472803	0.136528	-0.0284743	0.0624935	-0.0303297	-0.0201272	-0.0299893	0.154103
0.25	-0.0311201	-0.0715451	-0.0180347	-0.123552	-0.0207261	0.0949445	-0.000429983	-0.0483249	-0.00833468	0.0563246	0.0833341	-0.000775333	0.0133497	0.0204376	0.0142572	-0.0346739	-0.035298	0.102088	-0.0130056	-0.0601571	0.0560959	-0.0176725	0.0458609	-0.00897337	0.0293467	-0.0286375	0.0206278	-0.0444775	-0.0454088	0.0812934	0.0992196	0.176731	-0.0649579	0.0273193	0.00803928	-0.0106434	0.0343173	0.0130848	-0.0512407	-0.0926747	0.0351943	0.0850197	0.0657777	-0.0702343	0.0255235	0.14282	-0.0397172	0.0655607	0.013713
0.258333	0.0146398	-0.0295701	-0.0756967	-0.0487417	-0.00143808	0.0335535	-0.02235	0.0218531	0.0552283	-0.0406545	-0.0185209	-0.0183793	-0.0728563	0.0182256	-0.0539978	0.0851091	-0.0415041	0.0553827	-0.0243456	-0.0392481	0.0089689	0.0288645	0.140953	0.0177496	0.0479637	0.0624375	-0.146324	-0.136873	-0.100571	0.0270594	-0.00535343	0.0317976	-0.102276	0.0991983	-0.0802527	-0.00366438	0.0481373	-0.105525	-0.00366067	-0.0625447	0.115484	0.0208897	0.132338	-0.0721143	0.0871935	0.0327203	-0.0609072	0.0173907	0.216613
0.266667	0.0246688	0.0293959	-0.0592747	-0.0126847	-0.00562108	0.0644785	-0.000691983	-0.0923139	0.0228353	-0.0536765	0.0232401	0.0497047	0.0615737	-0.0276754	0.0319222	0.0238721	0.065611	-0.00791633	0.0069874	-0.0949891	0.0376809	0.0178335	0.088951	0.0611436	0.0324807	0.0180725	-0.117729	0.00692148	0.00298718	0.0450164	-0.0657164	-0.0285634	0.0161981	-0.0328137	-0.0140757	0.0561416	0.0569473	-0.00677517	-0.0188507	0.0483853	0.0234643	0.0618797	0.138338	0.0127957	0.0901635	-0.0566497	0.0171228	-0.0879593	0.133933
0.275	0.0252259	0.0309689	-0.0706817	-0.0672737	-0.0235351	0.0343675	0.029234	0.0188151	0.0640393	-0.0388484	0.0172151	0.0961667	0.00299268	-0.0719844	-0.0535148	0.0566991	-0.024494	0.0448667	-0.0297306	0.00129988	0.0344109	0.118873	0.112672	-0.0350544	-0.0431553	-0.0722295	0.139549	-0.0775695	-0.0390078	0.0967754	-0.0144334	-0.0270954	0.00555512	0.0480653	-0.0296737	0.0915936	0.0249973	-0.0778752	-0.0853307	-0.0470247	0.0923843	-0.0988003	0.106508	-0.0833143	0.0083735	-0.0251397	-0.0323872	-0.0543493	0.009363
0.283333	0.0401909	-0.00586912	-0.0708157	-0.0759987	-0.0108651	0.0132415	-0.077459	-0.0571598	-0.00100868	-0.0569834	0.0393561	0.0941697	0.0399027	0.0179616	-0.0027808	-0.0339079	-0.00420005	0.0412987	0.0223384	-0.0524451	-0.0108551	-0.0327645	0.057197	0.0473726	0.0675967	0.0123615	0.0851578	-0.0945575	0.0408762	0.0539484	-0.000344433	-0.00493537	-0.0270319	-0.0275547	-0.0230787	0.0112566	0.0116673	-0.0272252	-0.00127067	-0.0700747	0.0610243	-0.0813903	0.0957977	0.0532357	0.0401535	-0.0331097	0.0160928	-0.188329	0.055853
0.291667	0.0669798	-0.0111471	0.0001133	-0.0226867	-0.0977231	0.0310055	-0.012329	0.0198442	0.0836273	-0.00453745	0.0019211	-0.0969143	9.68333e-06	-0.0616874	0.0408822	-0.0117449	0.0476439	0.0268817	-0.0261316	-0.0569611	0.0792169	-0.00264348	0.139393	0.0768996	0.0833107	0.0156265	-0.0339622	-0.0763335	-0.0141108	0.0187844	0.0354026	-0.0120994	-0.0591149	0.00284432	-0.318066	-0.0355394	0.115827	-0.0950652	0.0238793	-0.0729447	0.144894	-0.11315	0.0721777	-0.0451843	0.0715035	0.0206403	0.113433	0.0590607	0.049523
0.3	0.119166	-0.0540871	-0.0792997	-0.132794	0.103924	0.0682375	-0.042381	0.00543915	-0.0246227	-0.120343	0.0362171	0.114925	0.0561287	0.0668606	-0.0437378	0.0203891	-0.00961305	0.000891667	0.113532	0.00291288	0.0579099	0.0711005	0.0466739	0.00771263	0.0750887	-0.0741405	-0.0193233	-0.0767655	0.0264532	0.0896044	0.0328526	0.0620306	-0.0714419	0.0241703	-0.173614	-0.0676754	0.0602673	-0.0271252	0.0249293	-0.0768947	-0.0724457	-0.0883903	0.115848	-0.0188743	0.0429135	-0.0392197	0.103773	-0.0176193	-0.117567
0.308333	0.134609	-0.0319781	-0.0026207	0.0271393	0.0892499	0.0155165	-0.017236	0.0566991	0.0630093	-0.0525834	0.0002301	-0.0154873	-0.00960532	0.0671046	-0.0249368	0.00159308	0.0844789	0.00727867	0.0228954	0.0608059	0.0668189	-0.0217235	0.0197399	0.0727006	0.148159	-0.0330885	-0.0185722	-0.0479815	-0.0172258	0.0329534	-0.0220554	0.00601963	-0.103644	0.0777043	-0.0164257	0.0778236	-0.0634327	-0.0711752	0.0286893	-0.0364647	-0.0316057	0.0220697	0.0916677	-0.0291243	0.0110235	0.0752903	0.0139928	0.0406607	0.039653
0.316667	0.130517	-0.0211391	0.0403083	0.114404	0.0550999	0.0917515	-0.025031	0.0851131	0.0759803	-0.00531945	-0.0318449	0.0251947	-0.0630013	-0.0471524	0.0040212	-0.0460159	0.110888	0.0355667	-0.0092006	0.0451289	0.139582	-0.0267495	-0.059228	0.0921396	0.0786167	0.0157105	-0.0394823	-0.0231285	-0.0785508	0.0886814	-0.00880143	0.000490633	-0.0890539	0.0560653	-0.0635987	0.00745062	-0.0703727	-0.0839052	-0.0141807	0.00919533	-0.202086	0.0359597	-0.00257233	-0.00577433	0.0623235	-0.0874897	0.0273128	0.0268707	0.162283
0.325	0.0378819	0.0127999	-0.0190817	0.0731973	0.0694989	-0.120006	-0.027225	0.00499815	0.0420243	-0.0894984	0.0474171	-0.0213683	0.123709	0.0261806	0.0539022	-0.0153769	0.101426	-0.122766	0.0441464	0.0218929	0.119312	-0.0218955	0.00104095	0.128001	0.0468587	0.0155365	0.0136948	-0.102931	0.0250682	0.114553	0.0352126	-0.0550714	0.0708431	-0.0374967	-0.158366	-0.0545484	0.00838733	-0.0251152	-0.0246807	-0.116005	-0.222296	0.0531797	-0.0540723	-0.00805433	0.0379735	-0.0235697	0.0137928	0.0984307	-0.100327
0.333333	0.0455829	-0.0660671	-0.0236637	-0.0661907	0.0793919	0.0258225	-0.020364	-0.0553379	0.0464613	-0.131837	-0.0134599	-0.0271733	-0.167121	-0.0355114	-0.0020228	0.0606901	0.0641879	0.00733267	0.0563334	0.0728739	0.0675269	-0.0268675	-0.0753631	0.157648	0.127435	0.0716495	0.0149648	-0.0754845	-0.107213	0.00195338	-0.0680044	-0.00140437	-0.0253249	0.102456	-0.15029	0.0965426	-0.0150327	-0.0853852	-0.0190407	0.00930533	-0.146686	0.0974097	-0.00913233	0.00885567	0.0988535	0.11071	-0.00618717	0.0706807	0.075683
0.341667	0.0562189	-0.0172251	0.0019143	0.0265463	-0.0435401	-0.109618	-0.058347	0.0115341	0.0466333	-0.105823	0.0114651	0.0208897	0.0191967	-0.0310544	0.108872	-0.0242179	0.134276	-0.0225833	0.111607	0.0141389	0.177301	-0.0203955	-0.058293	0.133746	0.0962817	-0.0611295	0.0331038	-0.0516445	-0.0442348	-0.0218136	-0.0745854	-0.000251367	-0.00823088	0.0642913	-0.149024	-0.0511444	-0.0289527	-0.0472152	-0.0784207	-0.0545447	-0.102286	0.0432897	-0.0452823	-0.00916433	0.181754	-0.0315597	-0.0524372	0.0801107	-0.080017
0.35	0.0557668	-0.100457	0.0239673	-0.0228347	0.116541	0.0953135	-0.158955	-0.0470679	0.00548132	0.0156106	-0.0111469	0.0182637	-0.0578113	-0.0414914	0.0921392	-0.130317	-0.017829	-0.0529883	0.0960454	0.0705639	0.144917	0.0785385	-0.105944	0.0294996	0.0491977	-0.00129553	-0.0220573	0.0728575	-0.0564178	0.0631644	0.0454086	-0.0261374	-0.00700588	-0.0223967	0.0717263	0.0267626	-0.0750227	0.0130048	-0.0888307	0.0233753	0.0852543	0.0113297	0.0521877	0.00163567	0.130764	0.0148703	-0.0845572	0.200131	0.118493
0.358333	0.0469629	-0.0511261	-0.0696437	-0.0581937	0.103589	-0.0732755	-0.070391	-0.0157148	0.111521	-0.00468345	0.0022261	0.0581097	0.0811347	-0.0595014	-0.0212298	-0.00148092	0.0885699	-0.00994833	0.123505	0.0786029	0.0971209	0.0788325	-0.043458	0.168236	0.0849487	0.0622365	0.0806007	0.0929435	-0.0436628	0.00605938	-0.0491584	-0.0777514	-0.0317439	-0.0442087	-0.0250907	0.0360296	0.0149673	-0.0439652	0.0268193	-0.0196147	-0.0583157	0.0711197	0.0461677	-0.0572043	0.0719235	0.00505033	-0.0881972	-0.0343393	-0.116557
0.366667	0.0219409	-0.0184641	0.0189193	-0.0122837	0.0764519	0.0574235	-0.151657	-0.0235749	-0.00321668	-0.13162	-0.0241069	-0.00687733	-0.00101132	-0.0530984	0.0449682	0.0758171	0.0777909	0.0176967	0.0833784	0.1174	0.214633	-0.0121785	-0.030148	0.146114	0.0885417	-0.00245153	-0.0327293	0.0955825	-0.0862178	0.108905	-0.0186694	-0.0215314	-0.0632299	0.0346943	0.0373713	0.0270466	0.0627073	-0.0933752	0.0732593	0.0118553	0.0145643	0.0438097	0.0788077	0.0359657	0.110603	0.00868033	-0.0491772	0.0620507	-0.021727
0.375	0.0928989	0.0279469	0.0486413	-0.0171717	0.0601089	0.0155545	-0.057449	-0.0454538	0.111075	-0.0377284	0.0586001	0.0625537	0.0147227	-0.0532214	-0.0447518	0.0485171	0.090566	-0.00463933	0.129179	0.0345009	0.0259739	0.0146155	-0.214233	0.0651196	-0.0024503	-0.0703225	0.0136688	0.196609	-0.100916	0.0480844	-0.0970064	-0.105952	0.0433351	-0.103599	0.219516	0.0147686	0.0138273	-0.119165	-0.112181	-0.0675147	-0.192946	0.00565967	-0.0711523	0.0267257	0.0325235	-0.0934097	-0.0631272	0.0301407	0.049153
0.383333	-0.0122151	0.0385939	0.0163063	-0.0685007	0.0993329	0.170519	-0.14741	-0.00053485	0.0234053	-0.0333495	-0.0034389	0.0581587	0.0454817	0.00496658	0.0881142	0.142462	0.118188	0.0256387	0.0601494	0.108091	0.182548	0.00338052	-0.086824	0.0718716	0.0658727	-0.0370125	0.103081	0.0995605	-0.0985278	0.0865084	-0.0549114	-0.0172044	0.0486531	-0.105106	-0.00174872	0.112031	-0.0774427	-0.00964517	-0.122671	0.0163153	-0.244406	0.0508897	0.143658	-0.0346843	0.189014	-0.0852997	-0.0491672	0.0166207	-0.023607
0.391667	0.0173469	0.0491759	0.0371793	-0.0647707	0.115037	0.102327	-0.049508	-0.0644889	-0.00836368	-0.00556645	-0.0225639	-0.0739053	0.0826557	-0.00427842	-0.0107458	0.0709831	0.059338	-0.0105313	0.0944994	0.111361	0.162069	0.0765265	-0.122354	0.112712	0.0921367	-0.0667145	-0.0639243	0.113008	-0.0634758	0.0651184	0.0424086	-0.00990337	0.100366	0.000840317	0.0268243	0.147921	-0.0934627	-0.0926352	-0.112371	0.0196653	-0.308286	0.0226097	0.0562677	0.0310457	0.195924	-0.0318997	-0.00566717	0.122171	-0.020917
0.4	-0.00294415	0.0576069	0.0287573	-0.0873917	0.0415959	-0.0414905	-0.035016	-0.133688	0.125333	-0.0888535	0.0025081	0.00728567	-0.0187923	-0.0852884	0.0017012	0.0192151	0.156451	0.00445267	0.122556	0.0158739	0.143867	-0.0897055	-0.110074	0.0471356	0.0939287	0.000764467	-0.0384473	0.0517765	-0.0174088	0.0548734	0.0521456	-0.0831394	0.0532201	-0.0871727	0.0818663	0.0903876	-0.0371227	-0.0513152	-0.128551	-0.0802647	-0.312756	0.0182197	0.0541777	0.0294457	0.112184	-0.000389667	-0.0206972	-0.0122993	0.041793
0.408333	0.0407368	0.0450989	-0.0699547	-0.0675977	0.0282599	-0.0156795	-0.130745	-0.0857079	0.112052	0.0666636	0.0713381	0.0220477	-0.0828523	-0.0598814	0.0596032	-0.100815	0.092231	0.0743097	0.146671	-0.0260711	0.208176	0.0185135	-0.119308	0.147414	0.0543147	-0.0631495	0.0105088	0.222611	-0.0650598	0.10039	0.0943256	-0.0652974	0.0495311	-0.0520197	-0.118633	0.158815	-0.0520327	-0.127855	-0.0893607	-0.0948947	-0.114886	-0.0423003	-0.00701233	0.0805357	0.113124	-0.22068	0.0483828	-0.0743593	0.041343
0.416667	0.00286385	0.0446849	-0.0283877	-0.149767	0.00880692	-0.0202515	-0.080538	-0.0505989	0.137326	-0.0401835	0.0065031	0.0543987	-0.0364123	0.0209056	0.0098782	-0.212136	0.116466	0.0661587	0.0948694	0.0406159	0.20498	0.0714165	-0.140303	0.113162	0.0030937	-0.0787005	0.0296408	0.162572	-0.0606078	0.0454764	0.0723586	-0.0792194	0.0515171	0.0380303	-0.0622127	0.0401316	-0.0210527	-0.0415352	-0.0872107	-0.00747467	-0.135306	0.0725297	0.0635177	0.0462557	0.0950635	-0.0857697	-0.0364072	-0.123829	0.122913
0.425	-0.0699561	0.0192829	-0.0504957	0.0130293	0.00610492	-0.0684615	0.025514	-0.0382748	0.0389073	-0.0921895	-0.0331169	-0.0442103	0.104299	0.0529036	-0.0032178	-0.127939	0.0164129	0.110453	0.185935	-0.0206881	0.214428	0.0282305	-0.147679	0.192742	0.0404497	-0.0155105	0.00575375	0.0900495	0.0360082	0.0769524	0.197708	-0.0598114	0.0810271	-0.0476987	-0.0547307	-0.0281564	-0.0346427	-0.0736752	-0.0939307	-0.112355	-0.135346	0.0542797	0.0558677	-0.0188543	0.194344	-0.0581597	-0.0527272	-0.0623693	-0.091377
0.433333	-0.0822511	0.0335829	-0.0043137	-0.115437	0.0662319	-0.0859175	-0.029966	0.0145521	0.0464403	-0.107298	0.0196031	-0.00116033	0.0388167	0.0709526	0.0432282	-0.140575	0.0494009	0.0814337	0.126548	0.135281	0.18434	-0.0252975	-0.175882	0.147237	0.0619107	-0.0158745	-0.00226525	0.215298	-0.0476738	-0.00541562	0.152025	0.00554963	0.0577741	0.0696223	0.0158683	0.0828636	0.0918673	0.00555483	-0.0759407	-0.0932347	0.0139943	0.0853997	-0.0768223	-0.0456543	0.119543	-0.0978397	-0.000297167	0.0332107	-0.124007
0.441667	-0.0569062	-0.0206921	0.0095603	-0.101373	0.0711399	-0.0591745	-0.065896	-0.0314709	0.106561	-0.0180094	-0.0629199	0.0428777	0.0734867	0.0782226	-0.0967428	-0.17878	-0.0263031	0.0592027	0.188825	0.0889119	0.213856	0.0271475	-0.130107	0.191395	0.0921307	-0.0411175	0.0731747	0.223994	-0.00140682	-0.00262362	-0.00921843	0.0914206	-0.0225719	0.0268393	0.0614203	0.138309	0.0465573	-0.0263352	-0.192441	-0.128855	-0.0842857	0.0713397	-0.0791423	-0.0554443	0.159874	-0.0603797	0.00930283	-0.124509	-0.114187
0.45	0.00605685	-0.00887512	-0.0225627	-0.110512	0.115521	-0.0427325	-0.07663	-0.0672409	0.0577153	-0.114897	-0.0127399	-0.0688313	-0.0172763	0.0244126	-0.0255238	-0.344308	-0.013089	0.189029	0.1916	0.0593489	0.190468	-0.0446175	-0.094855	0.165352	0.0620687	-0.104218	-0.0102072	0.224767	-0.0418848	-0.0399516	-0.0582304	0.0327116	0.0791621	0.101052	-0.0738487	0.0197986	0.0512173	0.00836483	-0.0959107	-0.0901247	-0.0212657	0.11357	-0.0789623	0.00176567	0.188154	-0.0625397	-0.00709717	0.0380907	-0.143757
0.458333	-0.0147271	-0.0173031	0.0277503	-0.127724	0.0806369	0.0786585	0.018651	-0.0723309	0.149353	-0.0715135	-0.0253019	-0.0725313	0.0634077	0.0706826	-0.0169508	-0.206643	-0.038255	0.109969	0.185506	0.00832088	0.111078	0.0521915	-0.0885351	0.15056	0.154719	-0.100144	-0.0567083	0.192443	0.108954	-0.0618746	0.0367396	0.0309026	0.0401041	0.0569713	-0.0647877	0.109259	0.0725973	0.0575948	-0.0269407	-0.0469747	-0.0393957	0.0189197	0.0445977	-0.0774543	0.120003	-0.12648	0.0158128	0.0156307	-0.029987
0.466667	-0.0813832	-0.0372641	-0.0356957	-0.103219	0.0835029	0.0201315	-0.000548983	-0.0888678	0.131875	-0.0500944	-0.0266169	-0.0797573	0.0221787	0.0742216	-0.0669658	-0.187958	-0.0289431	0.0961347	0.131308	-0.00239212	0.187201	-0.00469148	-0.186476	0.126903	0.112319	-0.0790775	-0.00426825	0.295214	0.0237932	-0.0237966	-0.0226584	0.150504	0.0997431	0.108261	-0.0124577	0.0920596	0.0513473	0.0136448	-0.104591	0.0415953	-0.261056	0.0172197	-0.0451123	0.0125357	0.209543	-0.0617797	-0.00323717	0.125351	-0.024457
0.475	0.0149899	0.0577799	-0.0163927	-0.158255	-0.0168471	0.0330075	0.021317	-0.00061385	0.0505623	-0.0320085	-0.0894279	-0.0510233	0.0356347	0.14097	-0.146789	0.0442151	-0.00609905	0.137952	0.225913	-0.0213261	0.139716	0.127506	-0.0381761	0.233194	0.0291797	-0.0601985	-0.0326562	0.27228	0.0379772	-0.0464496	0.0741346	0.0782676	0.0379471	0.0585123	0.0874863	0.0815206	0.0700973	-0.0743252	-0.155461	-0.0675647	-0.220496	0.00107967	-0.0474823	-0.0686443	0.215143	-0.00535967	0.0587628	0.0374307	-0.068587
0.483333	-0.0445791	0.0353339	-0.0214427	-0.11037	0.0332439	-0.163251	-0.049468	-0.0533949	0.0275413	-0.0648935	-0.0458229	-0.0939543	0.0581257	0.0770686	-0.0906138	0.0181201	-0.0489021	0.00325367	0.134643	-0.0333811	0.146669	0.0872965	-0.082855	0.199235	0.0413737	-0.106772	0.0129458	0.271323	0.0460242	0.0598044	-3.34333e-05	0.12367	0.116625	0.103811	0.160516	0.0226326	0.0488973	-0.0551652	-0.112681	0.0366653	-0.226356	0.0636697	-0.0884523	-0.107114	0.199863	0.00267033	0.00351283	0.00266067	-0.032147
0.491667	-0.0114521	-0.0527001	-0.0163057	-0.0972827	-0.0309621	-0.0686055	-0.035402	-0.0775958	0.165762	-0.0735464	0.0023581	-0.104769	0.0710697	0.0380646	-0.119284	0.0598351	-0.047385	0.0193117	0.0841074	-0.0103191	0.183574	0.205563	-0.061608	0.208984	0.0604867	-0.0708895	-0.0211663	0.281467	0.0146232	0.0150664	0.0460366	0.0830676	0.147147	0.0257783	0.11724	0.0226526	-0.0725327	-0.0231952	-0.137241	-0.0456547	-0.228656	0.0123897	-0.0659223	-0.0119243	0.171683	-0.0173297	0.0201128	0.0770407	-0.063967
0.5	0.0614198	-0.0263481	-0.0014477	-0.0738527	0.0464479	-0.0180245	-0.100845	-0.0844978	0.0824623	-0.0773825	-0.0737069	-0.0248113	0.0790297	0.0573006	-0.0812468	-0.0212389	-0.0414021	-0.0150773	0.145914	-0.0837711	0.257596	0.0852235	-0.107663	0.235117	0.0604327	-0.130551	0.0384637	0.395709	0.0253832	0.0656784	-0.0271934	0.0162396	0.0926321	0.0930563	0.154887	-0.0125974	-0.189863	-0.00566517	-0.116091	-0.0119847	-0.335796	0.0698397	-0.121952	-0.0192743	0.219744	-0.0452997	-0.0356772	-0.0501893	-0.055267
[truncated: 23 more columns]

## Sheet:  Supplementary Fig 6c
	Hor. eye pos.		Ver. eye pos.
Sex (Vgat-Cre;CD1 mice)	Laser OFF	Laser ON	Laser OFF	Laser ON
M	0.124458	0.108682	0.165112	0.093055
M	0.192726	0.171357	0.141307	0.144482
M	0.183924	0.186501	0.116629	0.100734
F	0.111784	0.119026	0.13144	0.110004
F	0.068078	0.100921	0.085756	0.101218
F	0.12754	0.185345	0.12128	0.101173
F	0.114999	0.189671	0.12843	0.133762
F	0.087583	0.110895	0.09961	0.110642
M	0.153473	0.334238	0.098266	0.177191
F	0.248013	0.183721	0.152474	0.114312
M	0.174208	0.230148	0.10781	0.127033
M	0.103091	0.114905	0.103825	0.117731
M	0.112078	0.127747	0.104534	0.086271
M	0.131531	0.115691	0.128016	0.098335

## Sheet:  Supplementary Fig 6d
	Hor. eye pos.				Ver. eye pos.
	Laser OFF		Laser ON		Laser OFF		Laser ON
Times(s)	Mean	SD	Mean	SD	Mean	SD	Mean	SD
0.00833333	4.5889	1.39812	4.65939	1.29795	-18.9128	1.03422	-19.362	0.878537
0.0166667	4.56623	1.39035	4.68204	1.32047	-18.9049	1.02291	-19.3564	0.873768
0.025	4.57474	1.40258	4.67202	1.34338	-18.9289	1.07116	-19.349	0.876745
0.0333333	4.56442	1.40635	4.65447	1.32803	-18.8801	1.03912	-19.3603	0.884603
0.0416667	4.57477	1.39303	4.6722	1.32753	-18.8806	1.04371	-19.3516	0.910205
0.05	4.58798	1.38728	4.66257	1.33627	-18.8969	1.0386	-19.3782	0.861799
0.0583333	4.58884	1.38173	4.65569	1.30933	-18.8765	1.03774	-19.3385	0.907495
0.0666667	4.57068	1.39124	4.66261	1.31896	-18.8735	1.03351	-19.3526	0.890196
0.075	4.56041	1.41055	4.64394	1.31493	-18.9022	1.01242	-19.3315	0.924256
0.0833333	4.56817	1.40764	4.63784	1.32356	-18.9077	1.01454	-19.3366	0.912401
0.0916667	4.53047	1.41007	4.64414	1.30709	-18.9005	1.02588	-19.3218	0.8781
0.1	4.57156	1.3959	4.65867	1.315	-18.9214	1.02251	-19.4049	0.886693
0.108333	4.55349	1.38791	4.66823	1.34029	-18.8789	1.01589	-19.3771	0.886115
0.116667	4.57725	1.39204	4.67447	1.31989	-18.9412	1.03595	-19.372	0.863629
0.125	4.57439	1.39314	4.65194	1.33743	-18.9189	1.02005	-19.3657	0.91272
0.133333	4.54937	1.37352	4.66418	1.37122	-18.9163	1.01086	-19.4059	0.873464
0.141667	4.57575	1.39421	4.66306	1.34968	-18.9255	1.01414	-19.3549	0.89346
0.15	4.55183	1.38992	4.65583	1.33462	-18.9542	1.01761	-19.3572	0.898429
0.158333	4.57059	1.38212	4.66832	1.32874	-18.9379	0.990629	-19.3443	0.896647
0.166667	4.54545	1.38906	4.67116	1.37086	-18.9281	1.01474	-19.3471	0.893445
0.175	4.54518	1.40155	4.68614	1.36318	-18.9427	1.00138	-19.3617	0.89642
0.183333	4.56404	1.38094	4.6888	1.38514	-18.9302	1.01718	-19.3799	0.934255
0.191667	4.54256	1.3939	4.70706	1.37527	-18.916	1.01595	-19.3672	0.887532
0.2	4.55157	1.40607	4.67946	1.38226	-18.924	1.01156	-19.3738	0.874962
0.208333	4.55258	1.41255	4.69721	1.36501	-18.9118	0.984323	-19.3641	0.861419
0.216667	4.57305	1.40417	4.68966	1.36962	-18.9248	0.963621	-19.3836	0.868634
0.225	4.55493	1.40092	4.6986	1.35625	-18.9037	0.977734	-19.3843	0.844757
0.233333	4.54062	1.40882	4.71038	1.36983	-18.9043	0.999472	-19.3687	0.873967
0.241667	4.53562	1.39751	4.70418	1.35993	-18.8833	1.00252	-19.3684	0.87946
0.25	4.55149	1.39353	4.72328	1.36591	-18.9101	1.00382	-19.3772	0.876105
0.258333	4.54649	1.41069	4.69847	1.35536	-18.8825	1.0198	-19.394	0.900497
0.266667	4.56652	1.40957	4.70622	1.35923	-18.9052	0.983286	-19.4008	0.900216
0.275	4.55946	1.40693	4.72185	1.36945	-18.9393	1.00165	-19.4112	0.894737
0.283333	4.54901	1.40355	4.71344	1.36127	-18.9273	1.01409	-19.4054	0.885034
0.291667	4.5564	1.39976	4.69647	1.32867	-18.9045	1.01672	-19.416	0.902594
0.3	4.56293	1.42468	4.71145	1.34655	-18.9258	0.990018	-19.4081	0.92777
0.308333	4.58063	1.41758	4.72114	1.36862	-18.9263	1.01947	-19.4216	0.908483
0.316667	4.58701	1.40007	4.71322	1.36946	-18.9232	1.00289	-19.3948	0.889629
0.325	4.57564	1.40687	4.70908	1.33997	-18.9393	0.988484	-19.4128	0.915457
0.333333	4.54111	1.42219	4.7177	1.35877	-18.9093	0.998185	-19.4089	0.903842
0.341667	4.56078	1.39374	4.70825	1.36584	-18.9424	0.983454	-19.4418	0.928313
0.35	4.54827	1.38047	4.72863	1.38004	-18.8836	1.01488	-19.406	0.915974
0.358333	4.5619	1.38642	4.73545	1.37631	-18.9309	0.996493	-19.4429	0.945669
0.366667	4.55487	1.40012	4.74178	1.38567	-18.9011	1.0005	-19.4168	0.923593
0.375	4.58005	1.40302	4.7103	1.40513	-18.9582	0.980483	-19.4018	0.931847
0.383333	4.58974	1.39034	4.73451	1.39126	-18.9374	0.970282	-19.4315	0.933269
0.391667	4.57149	1.41118	4.74728	1.36811	-18.9208	0.982818	-19.4208	0.900714
0.4	4.55485	1.4062	4.72508	1.37917	-18.9597	0.980956	-19.4308	0.947425
0.408333	4.55354	1.39346	4.74556	1.36554	-18.955	0.989488	-19.4067	0.92153
0.416667	4.54524	1.40006	4.73698	1.36334	-18.9402	0.974458	-19.4331	0.932779
0.425	4.54318	1.40853	4.75132	1.35425	-18.9677	0.986961	-19.4436	0.919568
0.433333	4.54714	1.40469	4.76068	1.35333	-18.953	0.966491	-19.4535	0.895172
0.441667	4.53818	1.38585	4.77153	1.38566	-18.9653	0.948751	-19.461	0.914893
0.45	4.51553	1.42011	4.74932	1.36067	-18.9298	0.961901	-19.3969	0.921428
0.458333	4.54772	1.41235	4.75606	1.3448	-18.9249	0.974474	-19.427	0.902044
0.466667	4.53118	1.40881	4.76196	1.36086	-18.9305	0.952738	-19.4166	0.874214
0.475	4.55097	1.42541	4.7796	1.3641	-18.9428	0.956156	-19.4271	0.93558
0.483333	4.52637	1.4122	4.77349	1.37178	-18.9423	0.948785	-19.4318	0.938645
0.491667	4.53454	1.40512	4.77582	1.36957	-18.9487	0.976554	-19.4516	0.940295
0.5	4.54043	1.40445	4.77258	1.39126	-18.9692	0.978493	-19.4217	0.952646

## Sheet:  Supplementary Fig 6e
Sex (Vgat-Cre;CD1 mice)	Hor.	Ver.
M	0.351726	0.041281
M	0.186309	0.451576
M	0.524139	0.030193
F	-0.21014	-0.01728
F	0.28761	-0.51423
F	-0.12017	0.337861
F	-0.49011	0.030597
F	0.439979	-0.00458
M	0.801821	0.204844
F	-0.59962	0.204304
M	-0.49332	0.374569
M	-0.50223	-0.20811
M	0.473246	-0.42649
M	-0.12656	0.076946

## Sheet:  Supplementary Fig 6f
Sex (Vgat-Cre;CD1 mice)	Laser OFF	Laser ON
M	0.443385	0.418995
M	0.347183	1.30295
M	0.471136	2.54106
F	0.462678	0.282501
F	0.235999	0.213377
F	0.352751	1.37395
F	3.70702	2.63893
F	0.266558	0.271013
M	0.566083	0.549144
F	1.57341	2.33968
M	1.15411	0.985771
M	2.12246	1.09445
M	1.6124	0.325997
M	0.32497	0.721256

## Sheet:  Supplementary Fig 6h
Sex (Vgat-Cre;CD1 mice)	Laser OFF	Laser ON
F	22.6439	25.5365
F	23.0909	21.1074
F	3.44697	3.76377
F	5.92424	5.3595
F	11.8525	10.0343
F	3.77071	4.23535
F	11.1318	10.455
F	15.7985	14.9702
F	3.83889	4.38434
F	26.7758	30.5939
F	3.17273	2.9303
F	3.75151	3.99394
F	7.27273	7.87879
F	9.81136	11.6296
F	9.25909	7.80455
F	9.22045	8.94773
F	12.0273	14.3909
F	2.27273	2.18182
F	2.50227	2.13864
F	4.475	3.79318
F	20.5454	25.6818
F	6.62727	5.35454
F	11.6364	9.54546
F	2.36364	2.36364
F	10.0795	11.6705
F	3.92046	3.69318
F	11.9242	13.1768
F	5.63636	4.84849

## Sheet:  Supplementary Fig 6i
Sex (Vgat-Cre;CD1 mice)	Laser OFF	Laser ON
F	1	1.12774
F	1	0.914102
F	1	1.09191
F	1	0.904673
F	1	0.8466
F	1	1.12322
F	1	0.939204
F	1	0.947572
F	1	1.14209
F	1	1.1426
F	1	0.923591
F	1	1.06462
F	1	1.08333
F	1	1.18531
F	1	0.842906
F	1	0.970421
F	1	1.19652
F	1	0.96
F	1	0.854678
F	1	0.847638
F	1	1.25
F	1	0.807956
F	1	0.820313
F	1	1
F	1	1.15783
F	1	0.942029
F	1	1.10504
F	1	0.860215
