# Supplementary material for: An inhibitory brainstem pathway reduces visual detection during background motion
Source: Nat Commun. 2026 May 7;17:6168. doi: 10.1038/s41467-026-72619-x (PMC13365429; doi:10.1038/s41467-026-72619-x)
Supplement: Supplementary file 9 — Source Data [file 41467_2026_72619_MOESM9_ESM.zip › Source data Supplementary Fig7.xlsx]

## Sheet:  Supplementary Fig 7a
Latency (ms)	Proportion
22.5	0.0847458
27.5	0.0677966
32.5	0.0508475
37.5	0.0677966
42.5	0.135593
47.5	0.118644
52.5	0.0338983
57.5	0.169492
62.5	0.20339
67.5	0.0338983
72.5	0.0169492
77.5	0.0169492
82.5	0
87.5	0

## Sheet:  Supplementary Fig 7b
Size	Norm. SUA
30	0.04178
40	0.224823
60	0.602785
80	0.831453
108	1

## Sheet:  Supplementary Fig 7c
Sex (Vgat-Cre;CD1 mice)	Tagged	Sex (Vgat-Cre;CD1 mice)	Non-tagged
M	0.0121196	M	0.0112533
M	0.0137964	M	0.0032194
M	0.0120693	M	0.00829093
M	0.0161816	M	-0.000600683
M	0.00370449	M	0.00660511
M	-3.17338e-06	M	0.00998228
M	0.00661021	M	0.000256302
F	0.00377584	M	0.00234766
F	0.0141575	F	0.00632945
F	0.00173075	F	0.00276861
F	0.00592362	F	0.0105399
F	0.0021104	F	0.00803846
F	0.0119017	F	-0.00453072
F	0.00691763	F	0.0124865
F	0.0130867	F	0.0049286
F	0.00440267	F	0.00785644
F	0.00380877	F	0.0100503
M	0.0117355	F	0.0126282
M	0.00685382	F	0.00773644
M	0.0124787	F	-0.00718316
M	0.0203545	F	-0.00767369
F	0.0112713	F	0.00931481
F	0.0103609	F	0.00651196
F	0.0148006	F	0.00405867
F	0.00573992	F	0.0103062
F	0.00678978	F	0.0109633
F	0.0106914	M	0.00625777
		M	0.0079373
		M	-0.000373117
		M	-0.00641783
		M	0.00535878
		M	0.00408906
		M	0.00489369
		M	0.00312399
		M	0.00957252
		M	0.00790389
		M	0.00820087
		M	0.00831285
		M	0.00996576
		F	-0.00126608
		F	-0.00414286
		F	0.0104608
		F	0.00448669
		F	0.00154026
		F	0.00466756
		F	0.0107047
		F	0.00379432
		F	-0.00577385
		F	0.0118109
		F	0.0103983
		F	0.00524671
		F	0.0120595
		F	0.0120287
		F	-0.00220899
		F	0.0130605
		F	0.0112943
		F	-0.00185139
		F	0.0115133

## Sheet:  Supplementary Fig 7d
Sex (Vgat-Cre;CD1 mice)	Tagged	Sex (Vgat-Cre;CD1 mice)	Non-tagged
M	1	M	1
M	1	M	0.035803
M	1	M	0.419581
M	1	M	-0.07763
M	0.328947	M	0.305081
M	0.02927	M	0.695345
M	0.345078	M	-0.04242
F	0.206943	M	0.056594
F	0.913559	F	0.373439
F	0.159601	F	0.215728
F	0.810901	F	0.76455
F	0.071521	F	0.467989
F	1	F	-0.18833
F	0.384315	F	0.88752
F	0.891346	F	0.198244
F	0.236627	F	0.450919
F	0.034741	F	0.634939
M	1	F	0.889795
M	0.298971	F	0.533365
M	0.919791	F	-0.21846
M	1	F	-0.24072
F	1	F	0.78152
F	0.84489	F	0.238907
F	1	F	-0.07056
F	0.401902	F	0.581328
F	0.457966	F	0.864519
F	1	M	0.316291
		M	0.640977
		M	-0.08867
		M	-0.19375
		M	0.314236
		M	0.155571
		M	0.26099
		M	0.15589
		M	0.582584
		M	0.364318
		M	0.506741
		M	0.603687
		M	0.866667
		F	-0.075
		F	-0.14024
		F	0.475866
		F	0.308131
		F	0.055811
		F	0.152595
		F	0.807304
		F	0.275233
		F	-0.10711
		F	0.816369
		F	0.766778
		F	0.21263
		F	0.897511
		F	0.945384
		F	-0.08295
		F	0.913497
		F	0.873265
		F	0.01598
		F	0.878973

## Sheet:  Supplementary Fig 7e
Sex (Vgat-Cre;CD1 mice)	Tagged	Sex (Vgat-Cre;CD1 mice)	Non-tagged
M	0.115426	M	1
M	0.846847	M	1
M	1	M	0.494845
M	0.908676	M	1
M	0.057704	M	0.918919
M	0.360825	M	0.963636
M	0.547893	M	1
M	0.631285	M	1
M	0.079415	M	0.104895
M	0.014347	M	1
M	0.052164	M	1
M	0.65641	M	0.340782
M	0.554913	M	0.51
M	1	M	0.802817
M	0.825243	M	0.59375
M	0.656977	M	0.636364
M	0.378862	M	0.984962
M	1	M	0.959596
M	0.402985	M	1
M	0.755459	M	0.881481
M	0.42268	M	0.71123
M	0.71	M	0.956284
M	1	M	0.714286
M	0.125997	M	1
F	1	M	1
F	1	M	1
F	0.680251	M	0.57971
F	1	M	0.869565
F	0.956204	M	1
F	0.087595	M	0.979058
F	0.142857	M	1
F	0.26556	M	0.884354
F	0.707809	M	1
F	0.493113	M	0.2125
F	1	M	0.692308
F	1	M	0.940043
F	1	M	1
F	0.963964	M	0.972028
F	1	M	0.804878
F	1	M	0.477528
F	0.146789	M	1
F	1	M	1
F	0.790036	M	1
F	1	M	0.174737
F	0.328814	M	0.003953
F	1	M	1
F	1	M	0.318519
F	1	M	1
F	1	M	1
F	1	M	0.038835
F	1	M	1
F	0.364486	M	1
F	0.622754	M	0.430508
F	1	M	0.623188
		M	1
		M	0.087129
		M	1
		M	0.779006
		M	0.813559
		M	0.060057
		M	0.954023
		M	0.963964
		M	1
		M	1
		M	1
		M	0.137292
		M	0.028099
		M	0.271724
		M	0.521951
		M	0.486815
		M	0.423645
		M	1
		M	0.970464
		M	0.932203
		M	1
		M	1
		M	1
		M	1
		M	1
		M	1
		M	0.987453
		M	1
		M	1
		M	0.988024
		M	1
		M	0.991416
		M	1
		M	1
		M	1
		M	1
		M	1
		M	1
		M	1
		M	1
		M	1
		M	1
		M	1
		M	1
		M	1
		M	1
		M	1
		M	0.983936
		M	1
		M	1
		M	1
		M	1
		M	0.526882
		M	1
		M	1
		M	1
		M	1
		M	0.462158
		M	1
		M	1
		M	1
		M	1
		M	1
		M	1
		M	1
		M	1
		M	1
		M	1
		M	1
		M	0.547342
		M	0.377691
		M	0.377907
		M	1
		M	1
		M	0.728
		M	1
		M	0.22458
		M	0.34009
		M	0.11432
		M	1
		M	0.043011
		M	0.907563
		F	1
		F	1
		F	0.791604
		F	1
		F	0.776471
		F	0.312281
		F	1
		F	1
		F	1
		F	1
		F	1
		F	1
		F	1
		F	0.781609
		F	0.981567
		F	1
		F	1
		F	1
		F	0.889251
		F	0.979466
		F	1
		F	1
		F	1
		F	1
		F	1
		F	0.616228
		F	1
		F	1
		F	1
		F	1
		F	1
		F	1
		F	1
		F	1
		F	0.927711
		F	1
		F	1
		F	1
		F	0.992481
		F	1
		F	0.314607
		F	1
		F	1
		F	1
		F	1
		F	0.990228
		F	1
		F	1
		F	1
		F	0.934272
		F	1
		F	1
		F	1
		F	1
		F	1
		F	0.806452
		F	0.741176
		F	1
		F	0.992366
		F	0.993528
		F	1

## Sheet:  Supplementary Fig 7f
Sex (Vgat-Cre;CD1 mice)	Tagged	Sex (Vgat-Cre;CD1 mice)	Non-tagged
M	0.72046	M	0.574422
M	0.746838	M	0.404968
M	0.249891	M	0.648397
M	0.296832	M	0.685972
M	0.465082	M	0.725959
M	0.405313	M	0.650833
M	0.346423	M	0.685801
M	0.364073	M	0.471956
M	0.740708	M	0.677511
M	0.514513	M	0.561099
M	0.395088	M	0.257053
M	0.497408	M	0.495137
F	0.75902	M	0.402698
F	0.604783	M	0.564782
F	0.725025	M	0.731076
F	0.559412	M	0.73549
F	0.475614	M	0.585592
F	0.220054	M	0.679859
F	0.729856	M	0.6759
F	0.691276	M	0.59664
F	0.757189	M	0.68619
F	0.637211	M	0.732348
F	0.663945	M	0.758727
F	0.786801	M	0.434677
F	0.550598	M	0.665414
F	0.70954	M	0.539909
F	0.651761	M	0.670809
F	0.741574	M	0.726763
F	0.749843	M	0.677613
F	0.783218	M	0.766144
F	0.730519	M	0.0932784
F	0.728838	M	0.730174
F	0.536509	M	0.760299
F	0.554602	M	0.641842
F	0.695482	M	0.66546
		M	0.721378
		M	0.677592
		M	0.659917
		M	0.0859654
		M	0.576378
		M	0.320502
		M	0.78206
		M	0.666184
		M	0.0582298
		M	0.602822
		M	0.721719
		M	0.180823
		M	0.280995
		M	0.754578
		M	0.561322
		M	0.414477
		M	0.599644
		M	0.464742
		M	0.553804
		M	0.793626
		M	0.329703
		M	0.282241
		M	0.519487
		M	0.741646
		M	0.787323
		M	0.670978
		M	0.794347
		M	0.720006
		M	0.712484
		M	0.777644
		M	0.772832
		M	0.758079
		M	0.788274
		M	0.67728
		M	0.668432
		M	0.767436
		M	0.804493
		M	0.813376
		M	0.752804
		M	0.675438
		M	0.747544
		M	0.739925
		M	0.678893
		M	0.71938
		M	0.765285
		M	0.655443
		M	0.731625
		M	0.67315
		M	0.685596
		M	0.774497
		M	0.793218
		M	0.786733
		M	0.788574
		M	0.801661
		M	0.795164
		M	0.841161
		M	0.698995
		M	0.749082
		M	0.604569
		M	0.679561
		M	0.724796
		M	0.643324
		M	0.680081
		M	0.794554
		M	0.701759
		M	0.660331
		M	0.740163
		M	0.694596
		M	0.633174
		M	0.7845
		M	0.717036
		M	0.707574
		M	0.216463
		M	0.708086
		M	0.71897
		M	0.249037
		M	0.706649
		M	0.062724
		M	0.737617
		M	0.675307
		F	0.680379
		F	0.756921
		F	0.53737
		F	0.665
		F	0.596763
		F	0.0286238
		F	0.770079
		F	0.680887
		F	0.743116
		F	0.72329
		F	0.807944
		F	0.764798
		F	0.619068
		F	0.587542
		F	0.663512
		F	0.748305
		F	0.739868
		F	0.74165
		F	0.665529
		F	0.690336
		F	0.672406
		F	0.695023
		F	0.613801
		F	0.715502
		F	0.740826
		F	0.751587
		F	0.725309
		F	0.810358
		F	0.772844
		F	0.734886
		F	0.735361
		F	0.670791
		F	0.734523
		F	0.730249
		F	0.766181
		F	0.765831
		F	0.745024
		F	0.775913
		F	0.692441
		F	0.350434
		F	0.790205
		F	0.741
		F	0.680642
		F	0.677922
		F	0.680951
		F	0.703943
		F	0.697071
		F	0.753165
		F	0.751099
		F	0.732889
		F	0.655717
		F	0.685406
		F	0.77746
		F	0.725877
		F	0.466714
		F	0.591964
		F	0.758958
		F	0.731032
		F	0.752709
		F	0.757478

## Sheet:  Supplementary Fig 7g
Sex (Vgat-Cre;CD1 mice)	Tagged	Sex (Vgat-Cre;CD1 mice)	Non-tagged
M	0.846847	M	1
M	0.908676	M	0.494845
M	0.360825	M	1
M	0.547893	M	0.918919
M	0.631285	M	0.963636
M	0.65641	M	1
M	0.554913	M	1
M	0.825243	M	0.104895
M	1	M	1
M	0.755459	M	1
M	0.42268	M	0.51
M	0.71	M	0.802817
F	1	M	0.59375
F	0.680251	M	0.636364
F	1	M	0.959596
F	0.956204	M	1
F	0.707809	M	0.881482
F	0.493113	M	0.71123
F	1	M	0.956284
F	1	M	0.714286
F	1	M	1
F	0.963964	M	1
F	1	M	1
F	1	M	0.57971
F	0.790036	M	0.869565
F	1	M	1
F	1	M	0.979058
F	1	M	1
F	1	M	0.884354
F	1	M	1
F	1	M	0.2125
F	1	M	0.940043
F	0.364486	M	1
F	0.622754	M	0.972028
F	1	M	0.804878
		M	1
		M	1
		M	1
		M	0.00395257
		M	1
		M	0.318518
		M	1
		M	1
		M	0.038835
		M	1
		M	1
		M	0.430509
		M	0.623188
		M	1
		M	1
		M	0.779006
		M	0.813559
		M	0.954023
		M	0.963964
		M	1
		M	0.521951
		M	0.486815
		M	0.423645
		M	1
		M	0.970464
		M	0.932203
		M	1
		M	1
		M	1
		M	1
		M	1
		M	1
		M	0.987453
		M	1
		M	1
		M	0.988024
		M	1
		M	0.991416
		M	1
		M	1
		M	1
		M	1
		M	1
		M	1
		M	1
		M	1
		M	1
		M	1
		M	1
		M	1
		M	1
		M	1
		M	1
		M	0.983936
		M	1
		M	1
		M	1
		M	1
		M	0.526882
		M	1
		M	1
		M	1
		M	1
		M	1
		M	1
		M	1
		M	1
		M	1
		M	1
		M	1
		M	1
		M	1
		M	0.377907
		M	1
		M	1
		M	0.728
		M	1
		M	0.11432
		M	1
		M	0.907563
		F	1
		F	1
		F	0.791604
		F	1
		F	0.776471
		F	0.312281
		F	1
		F	1
		F	1
		F	1
		F	1
		F	1
		F	1
		F	0.781609
		F	0.981567
		F	1
		F	1
		F	1
		F	0.889251
		F	0.979466
		F	1
		F	1
		F	1
		F	1
		F	1
		F	1
		F	1
		F	1
		F	1
		F	1
		F	1
		F	1
		F	1
		F	0.927711
		F	1
		F	1
		F	1
		F	0.992481
		F	1
		F	0.314607
		F	1
		F	1
		F	1
		F	1
		F	0.990228
		F	1
		F	1
		F	1
		F	0.934272
		F	1
		F	1
		F	1
		F	1
		F	1
		F	0.806452
		F	0.741177
		F	1
		F	0.992366
		F	0.993528
		F	1
