# Supplementary material for: An inhibitory brainstem pathway reduces visual detection during background motion
Source: Nat Commun. 2026 May 7;17:6168. doi: 10.1038/s41467-026-72619-x (PMC13365429; doi:10.1038/s41467-026-72619-x)
Supplement: Supplementary file 9 — Source Data [file 41467_2026_72619_MOESM9_ESM.zip › Source data Supplementary Fig8.xlsx]

## Sheet:  Supplementary Fig8b
No current injection
Time (ms)	Amplitude (mV)															Mean
0.1	0.362427	0.681549	0.14267	-0.53009	0.168732	-0.0392761	0.0583496	-0.517853	0.163635	-0.291687	-0.105804	-0.595123	-0.339935	-0.460266	-0.468445	-0.118074
0.2	0.331909	0.620514	0.0511169	-0.53009	0.260284	0.143829	0.0888672	-0.365265	0.255188	-0.078064	-0.105804	-0.564606	-0.309418	-0.246643	-0.40741	-0.0570394
0.3	0.331909	0.498444	0.0205994	-0.560608	0.290802	-0.0697937	0.027832	-0.395782	0.1026	-0.230652	0.0162659	-0.564606	-0.248383	-0.338196	-0.52948	-0.109937
0.4	0.362427	0.559479	0.112152	-0.53009	0.168732	0.0522766	-0.0332031	-0.54837	0.285706	-0.078064	0.0467834	-0.564606	-0.217865	-0.185608	-0.40741	-0.0651774
0.5	0.392944	0.651031	-0.0404358	-0.53009	0.168732	-0.0697937	-0.0637207	-0.365265	0.163635	-0.261169	0.0162659	-0.595123	-0.309418	-0.277161	-0.437927	-0.103833
0.6	0.331909	0.559479	0.14267	-0.499573	0.32132	0.113312	0.0583496	-0.4263	0.22467	-0.108581	0.0162659	-0.625641	-0.2789	-0.246643	-0.52948	-0.0631429
0.7	0.331909	0.528961	-0.0709534	-0.53009	0.260284	-0.100311	0.0888672	-0.54837	0.22467	-0.200134	0.0162659	-0.656158	-0.339935	-0.246643	-0.376892	-0.107902
0.8	0.331909	0.651031	0.14267	-0.499573	0.138214	0.0827942	-0.00268555	-0.334747	0.1026	-0.200134	0.0162659	-0.717194	-0.370453	-0.246643	-0.590515	-0.099764
0.9	0.301392	0.620514	-0.0709534	-0.377502	0.290802	-0.0392761	-0.124756	-0.4263	0.316223	-0.108581	-0.0142517	-0.778229	-0.339935	-0.246643	-0.376892	-0.091626
1	0.301392	0.498444	0.14267	-0.316467	0.260284	-0.00875854	-0.0332031	-0.54837	0.1026	-0.200134	-0.0142517	-0.747711	-0.339935	-0.277161	-0.468445	-0.109937
1.1	0.331909	0.620514	-0.0709534	-0.28595	0.138214	0.0827942	0.0583496	-0.334747	0.285706	-0.230652	-0.0142517	-0.686676	-0.309418	-0.277161	-0.498962	-0.079419
1.2	0.362427	0.589996	0.0816345	-0.28595	0.290802	-0.0392761	-0.00268555	-0.487335	0.133118	-0.139099	0.0467834	-0.595123	-0.339935	-0.216125	-0.376892	-0.0651774
1.3	0.453979	0.467926	-0.00991821	-0.346985	0.290802	-0.100311	-0.155273	-0.54837	0.255188	-0.078064	0.0467834	-0.625641	-0.370453	-0.216125	-0.52948	-0.0977295
1.4	0.484497	0.620514	0.14267	-0.377502	0.168732	-0.0392761	-0.0942383	-0.395782	0.1026	-0.0475464	0.0467834	-0.686676	-0.400971	-0.368713	-0.315857	-0.0773844
1.5	0.484497	0.589996	-0.00991821	-0.438538	0.32132	0.021759	0.0583496	-0.578888	0.22467	-0.0475464	-0.0142517	-0.778229	-0.431488	-0.216125	-0.559998	-0.091626
1.6	0.423462	0.437408	0.112152	-0.316467	0.229767	0.021759	-0.0332031	-0.395782	0.163635	-0.078064	-0.0447693	-0.656158	-0.492523	-0.246643	-0.315857	-0.079419
1.7	0.331909	0.589996	0.0511169	-0.224915	0.107697	0.021759	-0.155273	-0.456818	0.194153	-0.0170288	-0.0752869	-0.595123	-0.370453	-0.368713	-0.498962	-0.0977295
1.8	0.362427	0.589996	-0.0404358	-0.28595	0.32132	0.021759	-0.0942383	-0.517853	0.163635	-0.078064	-0.105804	-0.564606	-0.370453	-0.307678	-0.376892	-0.0855225
1.9	0.484497	0.467926	0.112152	-0.40802	0.260284	0.0522766	-0.00268555	-0.395782	0.194153	-0.108581	0.0467834	-0.686676	-0.2789	-0.246643	-0.468445	-0.0651774
2	0.515015	0.651031	0.0816345	-0.438538	0.138214	-0.00875854	-0.155273	-0.578888	0.163635	-0.0475464	0.0467834	-0.747711	-0.339935	-0.15509	-0.285339	-0.0773844
2.1	0.423462	0.498444	-0.00991821	-0.224915	0.32132	-0.0392761	-0.185791	-0.395782	0.133118	-0.078064	0.0467834	-0.625641	-0.492523	-0.185608	-0.437927	-0.083488
2.2	0.301392	0.528961	-0.0404358	-0.224915	0.138214	0.021759	-0.0942383	-0.487335	0.22467	-0.0170288	-0.0447693	-0.595123	-0.553558	-0.216125	-0.285339	-0.0895915
2.3	0.392944	0.651031	-0.00991821	-0.377502	0.260284	0.0522766	-0.0332031	-0.517853	0.0415649	-0.0170288	-0.0752869	-0.686676	-0.462006	-0.246643	-0.468445	-0.099764
2.4	0.515015	0.467926	-0.0404358	-0.40802	0.290802	0.0827942	-0.246826	-0.487335	0.0720825	-0.0475464	0.077301	-0.778229	-0.370453	-0.216125	-0.346374	-0.095695
2.5	0.453979	0.651031	0.0205994	-0.255432	0.138214	0.0827942	-0.155273	-0.578888	0.22467	-0.108581	0.077301	-0.656158	-0.431488	-0.216125	-0.437927	-0.079419
2.6	0.362427	0.559479	-0.0404358	-0.194397	0.32132	0.113312	-0.0942383	-0.487335	0.163635	-0.139099	-0.0142517	-0.534088	-0.492523	-0.246643	-0.40741	-0.0753499
2.7	0.392944	0.559479	-0.00991821	-0.28595	0.199249	0.0827942	-0.185791	-0.670441	0.0720825	-0.200134	-0.0752869	-0.656158	-0.523041	-0.216125	-0.346374	-0.124178
2.8	0.515015	0.620514	-0.00991821	-0.346985	0.290802	0.021759	-0.246826	-0.456818	0.1026	-0.169617	0.0467834	-0.778229	-0.370453	-0.246643	-0.498962	-0.101799
2.9	0.453979	0.437408	-0.0404358	-0.224915	0.229767	-0.0697937	-0.0637207	-0.670441	0.0415649	-0.0475464	0.107819	-0.595123	-0.431488	-0.216125	-0.468445	-0.103833
3	0.362427	0.620514	-0.00991821	-0.163879	0.260284	-0.00875854	-0.246826	-0.456818	0.0720825	-0.0170288	0.0162659	-0.534088	-0.523041	-0.216125	-0.346374	-0.079419
3.1	0.392944	0.498444	-0.0404358	-0.224915	0.290802	0.113312	-0.368897	-0.670441	0.0110474	-0.078064	-0.0447693	-0.656158	-0.584076	-0.246643	-0.376892	-0.132316
3.2	0.545532	0.620514	0.0816345	-0.346985	0.138214	0.113312	-0.124756	-0.4263	0.0720825	-0.200134	0.107819	-0.656158	-0.462006	-0.277161	-0.40741	-0.0814534
3.3	0.484497	0.528961	0.112152	-0.194397	0.290802	0.0522766	-0.277344	-0.639923	0.1026	-0.169617	0.138336	-0.534088	-0.431488	-0.338196	-0.40741	-0.0855225
3.4	0.331909	0.559479	0.203705	-0.133362	0.107697	0.021759	-0.368897	-0.456818	0.0720825	-0.0475464	0.0162659	-0.564606	-0.492523	-0.338196	-0.40741	-0.099764
3.5	0.453979	0.620514	0.173187	-0.255432	0.290802	-0.00875854	-0.185791	-0.670441	0.1026	-0.0475464	0.0162659	-0.686676	-0.584076	-0.307678	-0.40741	-0.099764
3.6	0.515015	0.559479	0.14267	-0.255432	0.138214	0.113312	-0.277344	-0.487335	0.0415649	-0.108581	0.168854	-0.595123	-0.431488	-0.185608	-0.468445	-0.0753499
3.7	0.392944	0.528961	0.0511169	-0.102844	0.290802	0.113312	-0.399414	-0.609406	-0.0194702	-0.169617	0.138336	-0.534088	-0.492523	-0.15509	-0.40741	-0.091626
3.8	0.362427	0.498444	0.0205994	-0.133362	0.107697	-0.00875854	-0.216309	-0.54837	-0.0194702	-0.108581	0.0467834	-0.656158	-0.645111	-0.277161	-0.468445	-0.136385
3.9	0.515015	0.589996	0.112152	-0.255432	0.290802	-0.00875854	-0.338379	-0.517853	-0.0499878	-0.078064	0.0467834	-0.686676	-0.523041	-0.338196	-0.40741	-0.109937
4	0.484497	0.498444	0.234222	-0.133362	0.077179	0.0522766	-0.307861	-0.639923	0.0415649	-0.169617	0.199371	-0.534088	-0.400971	-0.307678	-0.468445	-0.091626
4.1	0.362427	0.589996	0.234222	-0.102844	0.32132	0.143829	-0.246826	-0.670441	0.1026	-0.261169	0.107819	-0.564606	-0.462006	-0.15509	-0.468445	-0.0712809
4.2	0.453979	0.467926	0.112152	-0.194397	0.138214	0.021759	-0.429932	-0.578888	0.163635	-0.108581	0.0162659	-0.686676	-0.614594	-0.185608	-0.52948	-0.130282
4.3	0.515015	0.589996	0.0511169	-0.133362	0.32132	-0.0697937	-0.246826	-0.487335	0.1026	-0.0170288	0.168854	-0.503571	-0.462006	-0.307678	-0.621033	-0.0733154
4.4	0.392944	0.437408	0.173187	-0.102844	0.168732	0.0827942	-0.338379	-0.517853	0.0110474	-0.139099	0.168854	-0.595123	-0.370453	-0.399231	-0.590515	-0.107902
4.5	0.423462	0.589996	0.234222	-0.194397	0.229767	0.174347	-0.338379	-0.517853	0.0110474	-0.200134	-0.0142517	-0.656158	-0.584076	-0.277161	-0.52948	-0.109937
4.6	0.515015	0.437408	0.173187	-0.133362	0.260284	0.021759	-0.277344	-0.517853	0.0110474	-0.078064	0.138336	-0.473053	-0.492523	-0.246643	-0.437927	-0.0733154
4.7	0.362427	0.467926	0.0511169	-0.0418091	0.138214	-0.0697937	-0.429932	-0.517853	0.0720825	-0.078064	0.107819	-0.625641	-0.400971	-0.277161	-0.468445	-0.114005
4.8	0.392944	0.589996	0.0816345	-0.194397	0.168732	0.143829	-0.246826	-0.487335	0.1026	-0.230652	0.0467834	-0.595123	-0.523041	-0.399231	-0.590515	-0.11604
4.9	0.515015	0.467926	0.203705	-0.102844	0.290802	0.143829	-0.368897	-0.54837	0.0110474	-0.200134	0.107819	-0.473053	-0.492523	-0.277161	-0.590515	-0.087557
5	0.362427	0.376373	0.173187	-0.0112915	0.290802	0.0827942	-0.246826	-0.517853	-0.111023	-0.078064	0.168854	-0.595123	-0.370453	-0.185608	-0.590515	-0.083488
5.1	0.453979	0.376373	0.0205994	-0.194397	0.290802	0.0522766	-0.307861	-0.487335	0.0110474	-0.169617	0.0162659	-0.534088	-0.553558	-0.246643	-0.498962	-0.118074
5.2	0.515015	0.376373	0.112152	-0.0723267	0.290802	0.204865	-0.307861	-0.487335	0.0720825	-0.261169	0.199371	-0.503571	-0.462006	-0.399231	-0.498962	-0.0814534
5.3	0.331909	0.376373	0.173187	-0.102844	0.260284	0.0827942	-0.307861	-0.487335	0.0110474	-0.108581	0.229889	-0.656158	-0.339935	-0.307678	-0.590515	-0.095695
5.4	0.484497	0.345856	0.14267	-0.224915	0.260284	-0.00875854	-0.307861	-0.54837	-0.111023	-0.078064	0.0467834	-0.412018	-0.492523	-0.246643	-0.65155	-0.120109
5.5	0.423462	0.406891	0.0816345	-0.0418091	0.32132	0.174347	-0.246826	-0.578888	-0.0805054	-0.230652	0.260406	-0.564606	-0.400971	-0.368713	-0.590515	-0.095695
5.6	0.301392	0.376373	0.173187	-0.194397	0.32132	0.174347	-0.399414	-0.700958	0.0720825	-0.169617	0.168854	-0.503571	-0.2789	-0.490784	-0.498962	-0.109937
5.7	0.484497	0.345856	0.234222	-0.163879	0.290802	0.021759	-0.246826	-0.700958	0.0720825	-0.108581	0.107819	-0.503571	-0.431488	-0.307678	-0.590515	-0.099764
5.8	0.331909	0.345856	0.0511169	-0.0723267	0.32132	0.0827942	-0.399414	-0.609406	-0.141541	-0.230652	0.229889	-0.625641	-0.248383	-0.338196	-0.743103	-0.136385
5.9	0.453979	0.315338	0.112152	-0.255432	0.32132	0.143829	-0.277344	-0.487335	-0.0499878	-0.200134	0.077301	-0.442535	-0.2789	-0.460266	-0.65155	-0.111971
6	0.423462	0.315338	0.26474	-0.0418091	0.260284	0.021759	-0.399414	-0.54837	0.0720825	-0.078064	0.260406	-0.595123	-0.339935	-0.460266	-0.52948	-0.091626
6.1	0.301392	0.315338	0.173187	-0.224915	0.260284	0.021759	-0.216309	-0.639923	-0.0194702	-0.230652	0.229889	-0.412018	-0.187347	-0.277161	-0.65155	-0.103833
6.2	0.453979	0.376373	0.112152	-0.102844	0.199249	0.113312	-0.429932	-0.731476	-0.141541	-0.200134	0.138336	-0.503571	-0.339935	-0.368713	-0.712585	-0.142489
6.3	0.270874	0.467926	0.26474	-0.133362	0.138214	0.021759	-0.277344	-0.578888	-0.0499878	-0.139099	0.290924	-0.473053	-0.15683	-0.490784	-0.559998	-0.0936605
6.4	0.484497	0.498444	0.203705	-0.255432	0.168732	-0.00875854	-0.338379	-0.54837	0.0110474	-0.291687	0.077301	-0.473053	-0.217865	-0.368713	-0.52948	-0.105868
6.5	0.362427	0.528961	0.112152	-0.133362	0.199249	0.0827942	-0.399414	-0.609406	-0.0499878	-0.139099	0.290924	-0.503571	-0.248383	-0.399231	-0.590515	-0.099764
6.6	0.453979	0.406891	0.26474	-0.255432	0.290802	-0.0392761	-0.277344	-0.731476	-0.111023	-0.139099	0.168854	-0.412018	-0.15683	-0.521301	-0.682068	-0.11604
6.7	0.392944	0.315338	0.295258	-0.0723267	0.229767	0.0522766	-0.277344	-0.670441	0.0720825	-0.322205	0.260406	-0.534088	-0.309418	-0.399231	-0.498962	-0.0977295
6.8	0.362427	0.406891	0.14267	-0.28595	0.138214	0.0827942	-0.277344	-0.54837	0.0110474	-0.169617	0.199371	-0.412018	-0.126312	-0.460266	-0.590515	-0.101799
6.9	0.423462	0.498444	0.26474	-0.0723267	0.077179	-0.100311	-0.307861	-0.639923	-0.111023	-0.261169	0.168854	-0.564606	-0.309418	-0.551819	-0.65155	-0.142489
7	0.362427	0.498444	0.295258	-0.28595	0.199249	0.113312	-0.277344	-0.700958	-0.0194702	-0.291687	0.260406	-0.3815	-0.0957947	-0.338196	-0.590515	-0.083488
7.1	0.453979	0.376373	0.112152	-0.102844	0.290802	-0.00875854	-0.277344	-0.700958	0.0720825	-0.169617	0.138336	-0.534088	-0.187347	-0.460266	-0.468445	-0.0977295
7.2	0.301392	0.254303	0.26474	-0.28595	0.229767	-0.00875854	-0.246826	-0.578888	-0.111023	-0.38324	0.321442	-0.3815	-0.126312	-0.582336	-0.65155	-0.132316
7.3	0.453979	0.345856	0.234222	-0.102844	0.138214	0.0522766	-0.246826	-0.639923	-0.0499878	-0.200134	0.107819	-0.534088	-0.187347	-0.429748	-0.682068	-0.11604
7.4	0.301392	0.467926	0.112152	-0.28595	0.138214	-0.0697937	-0.246826	-0.731476	0.0720825	-0.322205	0.382477	-0.320465	-0.15683	-0.521301	-0.468445	-0.109937
7.5	0.453979	0.406891	0.325775	-0.133362	0.32132	0.0522766	-0.216309	-0.700958	-0.0805054	-0.261169	0.168854	-0.473053	-0.0957947	-0.521301	-0.559998	-0.087557
7.6	0.301392	0.284821	0.203705	-0.194397	0.32132	-0.0697937	-0.246826	-0.578888	-0.0499878	-0.291687	0.321442	-0.350983	-0.126312	-0.460266	-0.712585	-0.109937
7.7	0.453979	0.315338	0.203705	-0.28595	0.199249	0.021759	-0.246826	-0.670441	0.0415649	-0.413757	0.138336	-0.289948	-0.0957947	-0.612854	-0.52948	-0.118074
7.8	0.270874	0.467926	0.325775	-0.102844	0.229767	-0.00875854	-0.277344	-0.761993	-0.0805054	-0.261169	0.321442	-0.442535	-0.126312	-0.460266	-0.65155	-0.103833
7.9	0.423462	0.406891	0.14267	-0.163879	0.351837	-0.0392761	-0.338379	-0.578888	-0.0194702	-0.413757	0.107819	-0.473053	-0.0957947	-0.551819	-0.712585	-0.130282
8	0.301392	0.345856	0.325775	-0.194397	0.32132	0.0522766	-0.399414	-0.609406	0.0415649	-0.261169	0.321442	-0.3815	-0.126312	-0.582336	-0.468445	-0.087557
8.1	0.270874	0.345856	0.234222	-0.316467	0.199249	-0.100311	-0.399414	-0.731476	-0.141541	-0.38324	0.199371	-0.350983	-0.0957947	-0.460266	-0.590515	-0.154696
8.2	0.453979	0.467926	0.234222	-0.316467	0.199249	0.0827942	-0.246826	-0.700958	0.0110474	-0.230652	0.168854	-0.320465	-0.187347	-0.643372	-0.621033	-0.109937
8.3	0.423462	0.406891	0.325775	-0.316467	0.351837	-0.100311	-0.246826	-0.54837	-0.0194702	-0.413757	0.290924	-0.320465	-0.0347595	-0.460266	-0.498962	-0.0773844
8.4	0.362427	0.315338	0.173187	-0.346985	0.32132	0.0827942	-0.246826	-0.670441	-0.111023	-0.261169	0.229889	-0.320465	-0.15683	-0.612854	-0.621033	-0.124178
8.5	0.301392	0.406891	0.356293	-0.346985	0.199249	-0.100311	-0.338379	-0.731476	0.0720825	-0.413757	0.168854	-0.320465	-0.0652771	-0.521301	-0.559998	-0.126213
8.6	0.270874	0.467926	0.203705	-0.316467	0.290802	0.0827942	-0.368897	-0.578888	-0.111023	-0.261169	0.107819	-0.3815	0.0262756	-0.582336	-0.498962	-0.109937
8.7	0.331909	0.376373	0.356293	-0.28595	0.382355	-0.130829	-0.338379	-0.639923	0.0110474	-0.413757	0.138336	-0.350983	-0.0957947	-0.643372	-0.65155	-0.130282
8.8	0.362427	0.376373	0.234222	-0.346985	0.32132	0.113312	-0.216309	-0.731476	-0.0194702	-0.261169	0.168854	-0.3815	-0.217865	-0.612854	-0.468445	-0.111971
8.9	0.331909	0.498444	0.295258	-0.346985	0.260284	-0.100311	-0.246826	-0.609406	-0.172058	-0.352722	0.168854	-0.350983	-0.217865	-0.704407	-0.559998	-0.140454
9	0.392944	0.498444	0.295258	-0.316467	0.44339	0.113312	-0.368897	-0.609406	0.0415649	-0.322205	0.138336	-0.289948	-0.217865	-0.521301	-0.52948	-0.083488
9.1	0.392944	0.345856	0.26474	-0.316467	0.382355	-0.0697937	-0.429932	-0.731476	-0.141541	-0.261169	0.168854	-0.25943	-0.217865	-0.673889	-0.498962	-0.136385
9.2	0.362427	0.498444	0.325775	-0.316467	0.260284	0.0522766	-0.277344	-0.517853	0.0415649	-0.413757	0.138336	-0.289948	-0.217865	-0.551819	-0.621033	-0.101799
9.3	0.362427	0.528961	0.234222	-0.255432	0.382355	-0.00875854	-0.246826	-0.609406	-0.111023	-0.291687	0.107819	-0.320465	-0.217865	-0.704407	-0.437927	-0.105868
9.4	0.301392	0.376373	0.325775	-0.163879	0.412872	-0.100311	-0.338379	-0.700958	0.0720825	-0.230652	0.107819	-0.350983	-0.217865	-0.490784	-0.590515	-0.105868
9.5	0.270874	0.406891	0.234222	-0.133362	0.260284	0.0827942	-0.460449	-0.517853	0.0110474	-0.322205	0.138336	-0.412018	-0.217865	-0.704407	-0.437927	-0.120109
9.6	0.301392	0.528961	0.356293	-0.163879	0.412872	0.021759	-0.307861	-0.670441	-0.0499878	-0.38324	0.199371	-0.320465	-0.248383	-0.490784	-0.590515	-0.0936605
9.7	0.362427	0.376373	0.234222	-0.255432	0.412872	-0.0392761	-0.246826	-0.578888	0.0110474	-0.413757	0.260406	-0.198395	-0.248383	-0.612854	-0.52948	-0.0977295
9.8	0.453979	0.406891	0.325775	-0.346985	0.290802	-0.130829	-0.399414	-0.54837	-0.111023	-0.38324	0.351959	-0.228912	-0.217865	-0.582336	-0.559998	-0.111971
9.9	0.423462	0.498444	0.173187	-0.255432	0.351837	-0.100311	-0.490967	-0.609406	0.0720825	-0.413757	0.351959	-0.320465	-0.217865	-0.490784	-0.590515	-0.107902
10	0.362427	0.376373	0.417328	-0.133362	0.382355	-0.0392761	-0.307861	-0.487335	-0.141541	-0.38324	0.290924	-0.350983	-0.126312	-0.612854	-0.52948	-0.0855225
10.1	0.270874	0.437408	0.234222	-0.224915	0.229767	-0.0392761	-0.246826	-0.578888	0.0415649	-0.352722	0.260406	-0.25943	-0.0957947	-0.643372	-0.621033	-0.105868
10.2	0.301392	0.498444	0.295258	-0.316467	0.382355	-0.100311	-0.399414	-0.54837	-0.141541	-0.352722	0.229889	-0.13736	-0.0652771	-0.490784	-0.468445	-0.087557
10.3	0.453979	0.376373	0.417328	-0.346985	0.351837	-0.0697937	-0.429932	-0.517853	0.0110474	-0.38324	0.351959	-0.198395	-0.126312	-0.460266	-0.621033	-0.079419
10.4	0.453979	0.528961	0.38681	-0.194397	0.199249	-0.0392761	-0.307861	-0.670441	-0.141541	-0.352722	0.382477	-0.320465	-0.187347	-0.460266	-0.468445	-0.079419
10.5	0.331909	0.437408	0.325775	-0.163879	0.351837	-0.0392761	-0.338379	-0.487335	0.0415649	-0.38324	0.382477	-0.289948	-0.2789	-0.460266	-0.65155	-0.0814534
10.6	0.240356	0.315338	0.26474	-0.255432	0.260284	-0.0697937	-0.490967	-0.639923	-0.0805054	-0.352722	0.260406	-0.167877	-0.126312	-0.460266	-0.437927	-0.11604
10.7	0.362427	0.498444	0.234222	-0.28595	0.32132	-0.100311	-0.368897	-0.456818	-0.111023	-0.261169	0.260406	-0.198395	-0.0652771	-0.429748	-0.621033	-0.0814534
10.8	0.423462	0.315338	0.234222	-0.163879	0.382355	-0.0392761	-0.368897	-0.609406	0.0110474	-0.200134	0.412994	-0.350983	-0.15683	-0.460266	-0.437927	-0.0672119
10.9	0.362427	0.437408	0.295258	-0.133362	0.199249	-0.00875854	-0.490967	-0.517853	-0.0194702	-0.169617	0.474029	-0.320465	-0.2789	-0.460266	-0.621033	-0.083488
11	0.240356	0.406891	0.234222	-0.194397	0.382355	0.0827942	-0.429932	-0.578888	-0.0499878	-0.169617	0.443512	-0.167877	-0.217865	-0.460266	-0.468445	-0.0631429
11.1	0.301392	0.315338	0.295258	-0.28595	0.229767	0.113312	-0.307861	-0.578888	-0.0805054	-0.261169	0.321442	-0.25943	-0.0652771	-0.460266	-0.468445	-0.079419
11.2	0.392944	0.498444	0.325775	-0.163879	0.32132	0.0827942	-0.429932	-0.54837	-0.111023	-0.322205	0.474029	-0.3815	-0.126312	-0.429748	-0.559998	-0.0651774
11.3	0.331909	0.315338	0.295258	-0.102844	0.32132	0.021759	-0.460449	-0.639923	-0.0499878	-0.291687	0.535065	-0.289948	-0.248383	-0.429748	-0.559998	-0.083488
11.4	0.209839	0.498444	0.26474	-0.224915	0.199249	-0.0697937	-0.368897	-0.517853	-0.0499878	-0.169617	0.535065	-0.198395	-0.248383	-0.429748	-0.468445	-0.0692464
11.5	0.301392	0.376373	0.234222	-0.316467	0.32132	-0.0392761	-0.460449	-0.639923	-0.0499878	-0.169617	0.412994	-0.320465	-0.0652771	-0.460266	-0.437927	-0.087557
11.6	0.392944	0.437408	0.26474	-0.163879	0.138214	0.113312	-0.521484	-0.54837	-0.0194702	-0.169617	0.504547	-0.350983	-0.126312	-0.551819	-0.376892	-0.0651774
11.7	0.331909	0.376373	0.295258	-0.194397	0.351837	0.0522766	-0.368897	-0.639923	-0.0499878	-0.352722	0.565582	-0.228912	-0.217865	-0.551819	-0.40741	-0.0692464
11.8	0.240356	0.376373	0.417328	-0.28595	0.138214	0.021759	-0.429932	-0.609406	-0.0194702	-0.261169	0.443512	-0.289948	-0.248383	-0.521301	-0.437927	-0.0977295
11.9	0.423462	0.406891	0.447846	-0.255432	0.32132	-0.0697937	-0.399414	-0.731476	-0.0499878	-0.108581	0.382477	-0.412018	-0.0957947	-0.368713	-0.376892	-0.0590739
12	0.392944	0.315338	0.417328	-0.133362	0.138214	0.021759	-0.307861	-0.54837	-0.0499878	-0.169617	0.5961	-0.320465	-0.126312	-0.399231	-0.40741	-0.0387288
12.1	0.270874	0.406891	0.38681	-0.255432	0.32132	0.113312	-0.460449	-0.731476	-0.0499878	-0.291687	0.535065	-0.228912	-0.2789	-0.460266	-0.40741	-0.0753499
12.2	0.270874	0.284821	0.26474	-0.316467	0.138214	-0.00875854	-0.368897	-0.578888	-0.111023	-0.230652	0.412994	-0.3815	-0.217865	-0.521301	-0.40741	-0.118074
12.3	0.484497	0.437408	0.295258	-0.133362	0.260284	-0.100311	-0.307861	-0.578888	-0.111023	-0.078064	0.412994	-0.3815	-0.0957947	-0.490784	-0.376892	-0.0509359
12.4	0.331909	0.284821	0.447846	-0.133362	0.138214	-0.00875854	-0.490967	-0.700958	-0.0805054	-0.139099	0.5961	-0.25943	-0.15683	-0.399231	-0.346374	-0.0611084
12.5	0.240356	0.437408	0.447846	-0.28595	0.290802	0.0827942	-0.277344	-0.670441	-0.0194702	-0.261169	0.504547	-0.3815	-0.248383	-0.429748	-0.346374	-0.0611084
12.6	0.423462	0.284821	0.325775	-0.133362	0.107697	0.0522766	-0.399414	-0.609406	0.0720825	-0.261169	0.382477	-0.442535	-0.0957947	-0.490784	-0.40741	-0.079419
12.7	0.331909	0.467926	0.234222	-0.133362	0.199249	-0.0392761	-0.338379	-0.54837	0.0110474	-0.108581	0.565582	-0.320465	-0.0957947	-0.582336	-0.437927	-0.0529704
12.8	0.209839	0.284821	0.356293	-0.255432	0.168732	0.021759	-0.368897	-0.54837	-0.0499878	-0.169617	0.565582	-0.412018	-0.248383	-0.429748	-0.590515	-0.0977295
12.9	0.423462	0.498444	0.508881	-0.163879	0.0466614	0.113312	-0.460449	-0.54837	-0.111023	-0.261169	0.443512	-0.442535	-0.126312	-0.399231	-0.52948	-0.0672119
13	0.362427	0.437408	0.447846	-0.133362	0.290802	0.021759	-0.307861	-0.578888	-0.0194702	-0.200134	0.535065	-0.320465	-0.0652771	-0.460266	-0.437927	-0.0285563
13.1	0.270874	0.315338	0.325775	-0.28595	0.168732	-0.0697937	-0.460449	-0.609406	0.1026	-0.108581	0.565582	-0.473053	-0.217865	-0.551819	-0.40741	-0.095695
13.2	0.453979	0.437408	0.38681	-0.102844	0.077179	0.0827942	-0.277344	-0.54837	0.0110474	-0.230652	0.412994	-0.442535	-0.15683	-0.429748	-0.376892	-0.0468669
13.3	0.362427	0.498444	0.508881	-0.133362	0.077179	0.143829	-0.429932	-0.578888	-0.0499878	-0.352722	0.504547	-0.3815	-0.0652771	-0.429748	-0.498962	-0.0550049
13.4	0.270874	0.528961	0.447846	-0.28595	0.107697	0.021759	-0.338379	-0.54837	-0.0805054	-0.139099	0.565582	-0.564606	-0.187347	-0.490784	-0.590515	-0.0855225
13.5	0.484497	0.498444	0.295258	-0.0723267	0.138214	-0.0392761	-0.338379	-0.517853	0.0110474	-0.200134	0.382477	-0.3815	-0.187347	-0.490784	-0.468445	-0.0590739
13.6	0.301392	0.528961	0.417328	-0.163879	0.168732	0.143829	-0.368897	-0.487335	0.1026	-0.291687	0.474029	-0.503571	-0.0652771	-0.368713	-0.40741	-0.0346598
13.7	0.301392	0.559479	0.539398	-0.194397	0.107697	0.0827942	-0.368897	-0.456818	-0.0194702	-0.169617	0.535065	-0.534088	-0.187347	-0.368713	-0.437927	-0.0407633
13.8	0.423462	0.559479	0.417328	-0.0723267	0.107697	-0.0392761	-0.429932	-0.517853	-0.111023	-0.169617	0.382477	-0.442535	-0.126312	-0.521301	-0.590515	-0.0753499
13.9	0.331909	0.589996	0.356293	-0.255432	0.077179	0.0522766	-0.307861	-0.517853	-0.0194702	-0.261169	0.535065	-0.625641	-0.0347595	-0.460266	-0.52948	-0.0712809
14	0.423462	0.528961	0.478363	-0.0418091	0.0466614	0.0827942	-0.460449	-0.578888	0.0415649	-0.200134	0.474029	-0.473053	-0.187347	-0.307678	-0.346374	-0.0346598
14.1	0.392944	0.559479	0.539398	-0.133362	0.0161438	-0.0697937	-0.307861	-0.639923	-0.0194702	-0.139099	0.351959	-0.595123	-0.0957947	-0.399231	-0.437927	-0.0651774
14.2	0.301392	0.559479	0.447846	-0.163879	0.0466614	0.021759	-0.429932	-0.517853	-0.111023	-0.291687	0.5961	-0.534088	-0.0652771	-0.490784	-0.559998	-0.079419
14.3	0.453979	0.498444	0.325775	-0.102844	0.077179	0.0522766	-0.307861	-0.456818	-0.0194702	-0.230652	0.412994	-0.503571	-0.217865	-0.368713	-0.590515	-0.0651774
14.4	0.270874	0.498444	0.600433	-0.255432	0.107697	-0.100311	-0.460449	-0.4263	0.0415649	-0.078064	0.535065	-0.686676	-0.00424194	-0.338196	-0.437927	-0.0489014
14.5	0.423462	0.498444	0.508881	-0.0418091	0.168732	0.021759	-0.277344	-0.54837	-0.0499878	-0.291687	0.504547	-0.473053	-0.217865	-0.460266	-0.498962	-0.0489014
14.6	0.362427	0.467926	0.417328	-0.224915	0.168732	0.0827942	-0.399414	-0.578888	-0.141541	-0.230652	0.382477	-0.686676	-0.0652771	-0.368713	-0.621033	-0.095695
14.7	0.362427	0.376373	0.569916	-0.0418091	0.138214	-0.0697937	-0.307861	-0.487335	0.0110474	-0.169617	0.535065	-0.534088	-0.0957947	-0.307678	-0.559998	-0.0387288
14.8	0.453979	0.467926	0.569916	-0.133362	0.0466614	0.0522766	-0.307861	-0.4263	0.0415649	-0.291687	0.351959	-0.717194	-0.187347	-0.460266	-0.437927	-0.0651774
14.9	0.301392	0.620514	0.417328	-0.0723267	-0.0143738	0.0522766	-0.429932	-0.487335	-0.0805054	-0.200134	0.535065	-0.503571	-0.00424194	-0.429748	-0.498962	-0.0529704
15	0.453979	0.620514	0.539398	-0.163879	0.0466614	-0.0697937	-0.399414	-0.609406	-0.0805054	-0.200134	0.412994	-0.686676	-0.248383	-0.277161	-0.65155	-0.087557
15.1	0.301392	0.467926	0.569916	-0.133362	0.138214	0.113312	-0.307861	-0.487335	0.0720825	-0.322205	0.504547	-0.564606	-0.00424194	-0.429748	-0.468445	-0.0366943
15.2	0.484497	0.376373	0.447846	-0.102844	0.138214	0.021759	-0.246826	-0.4263	-0.0194702	-0.139099	0.504547	-0.717194	-0.15683	-0.399231	-0.40741	-0.0427978
15.3	0.331909	0.467926	0.539398	-0.133362	0.077179	-0.00875854	-0.246826	-0.517853	-0.111023	-0.291687	0.412994	-0.564606	-0.0652771	-0.277161	-0.52948	-0.0611084
15.4	0.515015	0.589996	0.630951	-0.163879	-0.0143738	0.0827942	-0.216309	-0.639923	-0.0194702	-0.261169	0.443512	-0.717194	-0.0957947	-0.399231	-0.559998	-0.0550049
15.5	0.331909	0.528961	0.447846	-0.194397	0.0161438	-0.100311	-0.246826	-0.4263	0.0110474	-0.200134	0.351959	-0.595123	-0.126312	-0.277161	-0.40741	-0.0590739
15.6	0.515015	0.406891	0.569916	-0.163879	0.168732	0.113312	-0.246826	-0.4263	-0.141541	-0.352722	0.535065	-0.717194	-0.0652771	-0.277161	-0.498962	-0.0387288
15.7	0.331909	0.406891	0.630951	-0.163879	0.107697	-0.00875854	-0.246826	-0.487335	-0.0194702	-0.169617	0.382477	-0.595123	-0.187347	-0.460266	-0.590515	-0.0712809
15.8	0.515015	0.559479	0.478363	-0.102844	-0.0143738	-0.100311	-0.216309	-0.639923	0.0110474	-0.352722	0.535065	-0.686676	-0.0652771	-0.277161	-0.468445	-0.0550049
15.9	0.301392	0.528961	0.661469	-0.224915	-0.0754089	-0.00875854	-0.216309	-0.4263	-0.111023	-0.200134	0.382477	-0.747711	-0.187347	-0.338196	-0.468445	-0.0753499
16	0.545532	0.376373	0.569916	-0.0723267	0.107697	-0.130829	-0.155273	-0.456818	0.0110474	-0.322205	0.535065	-0.595123	-0.00424194	-0.307678	-0.590515	-0.0326253
16.1	0.331909	0.406891	0.539398	-0.163879	0.077179	0.021759	-0.124756	-0.609406	0.0720825	-0.291687	0.351959	-0.717194	-0.126312	-0.216125	-0.40741	-0.0570394
16.2	0.453979	0.528961	0.691986	-0.224915	0.0161438	-0.130829	-0.155273	-0.578888	-0.111023	-0.261169	0.535065	-0.778229	0.0262756	-0.368713	-0.498962	-0.0570394
16.3	0.423462	0.498444	0.508881	-0.133362	-0.0448914	0.021759	-0.124756	-0.456818	0.0110474	-0.38324	0.382477	-0.747711	-0.15683	-0.246643	-0.65155	-0.0733154
16.4	0.301392	0.376373	0.661469	-0.102844	0.077179	-0.100311	-0.124756	-0.54837	0.0415649	-0.230652	0.535065	-0.686676	0.0262756	-0.277161	-0.437927	-0.0326253
16.5	0.392944	0.345856	0.661469	-0.102844	0.107697	-0.00875854	-0.246826	-0.670441	-0.141541	-0.413757	0.474029	-0.625641	-0.126312	-0.277161	-0.498962	-0.0753499
16.6	0.484497	0.498444	0.600433	-0.0723267	0.0466614	-0.00875854	-0.246826	-0.487335	0.0720825	-0.261169	0.351959	-0.625641	0.0567932	-0.185608	-0.65155	-0.0285563
16.7	0.423462	0.498444	0.753021	-0.0418091	-0.0143738	-0.0697937	-0.155273	-0.54837	-0.0805054	-0.413757	0.535065	-0.656158	-0.0652771	-0.368713	-0.468445	-0.0448324
16.8	0.392944	0.376373	0.569916	-0.102844	0.107697	0.021759	-0.0332031	-0.700958	-0.0805054	-0.230652	0.504547	-0.625641	-0.126312	-0.185608	-0.621033	-0.0489014
16.9	0.331909	0.406891	0.722504	-0.0418091	0.107697	-0.0697937	-0.0637207	-0.487335	0.0720825	-0.38324	0.474029	-0.656158	0.0567932	-0.368713	-0.559998	-0.0305908
17	0.331909	0.559479	0.569916	-0.0723267	-0.0448914	-0.00875854	-0.124756	-0.517853	-0.111023	-0.261169	0.412994	-0.656158	-0.0347595	-0.185608	-0.498962	-0.0427978
17.1	0.362427	0.406891	0.722504	-0.133362	0.0466614	-0.100311	-0.185791	-0.700958	0.0415649	-0.474793	0.382477	-0.686676	-0.0652771	-0.368713	-0.65155	-0.0936605
17.2	0.392944	0.345856	0.630951	-0.102844	0.107697	-0.0392761	-0.0942383	-0.54837	-0.0194702	-0.230652	0.382477	-0.656158	-0.0957947	-0.185608	-0.437927	-0.0366943
17.3	0.392944	0.498444	0.661469	-0.133362	-0.0143738	-0.100311	0.027832	-0.54837	-0.0499878	-0.444275	0.382477	-0.625641	-0.126312	-0.307678	-0.52948	-0.0611084
17.4	0.392944	0.528961	0.661469	-0.133362	-0.0143738	-0.00875854	-0.0332031	-0.761993	0.0720825	-0.261169	0.412994	-0.595123	-0.0957947	-0.216125	-0.498962	-0.0366943
17.5	0.392944	0.345856	0.630951	-0.133362	0.168732	-0.161346	-0.124756	-0.54837	-0.0805054	-0.38324	0.412994	-0.595123	-0.0957947	-0.307678	-0.468445	-0.0631429
17.6	0.392944	0.467926	0.630951	-0.0723267	0.0161438	0.021759	-0.00268555	-0.609406	0.1026	-0.38324	0.443512	-0.656158	-0.126312	-0.277161	-0.590515	-0.0427978
17.7	0.331909	0.498444	0.600433	-0.194397	-0.105927	-0.0697937	0.119385	-0.731476	-0.0499878	-0.230652	0.382477	-0.717194	-0.126312	-0.307678	-0.40741	-0.0672119
17.8	0.301392	0.345856	0.691986	-0.255432	0.138214	-0.100311	0.0583496	-0.54837	0.133118	-0.291687	0.382477	-0.778229	-0.126312	-0.277161	-0.621033	-0.0631429
17.9	0.270874	0.467926	0.539398	-0.224915	0.0466614	0.0522766	-0.0332031	-0.639923	-0.0499878	-0.291687	0.351959	-0.778229	-0.126312	-0.307678	-0.437927	-0.0773844
18	0.209839	0.467926	0.691986	-0.163879	-0.0754089	-0.00875854	-0.00268555	-0.670441	0.1026	-0.322205	0.290924	-0.656158	-0.126312	-0.307678	-0.559998	-0.0753499
18.1	0.301392	0.315338	0.600433	-0.0418091	0.077179	-0.00875854	0.149902	-0.517853	0.0110474	-0.352722	0.321442	-0.595123	-0.126312	-0.216125	-0.468445	-0.0366943
18.2	0.423462	0.498444	0.691986	-0.0723267	0.077179	-0.0392761	0.0583496	-0.700958	0.0110474	-0.352722	0.412994	-0.656158	-0.0957947	-0.399231	-0.468445	-0.0407633
18.3	0.392944	0.437408	0.478363	-0.224915	-0.0754089	-0.0697937	-0.0332031	-0.54837	0.0110474	-0.38324	0.474029	-0.747711	-0.0347595	-0.307678	-0.52948	-0.0773844
18.4	0.331909	0.284821	0.691986	-0.28595	0.107697	-0.0697937	0.0583496	-0.639923	0.0110474	-0.322205	0.504547	-0.747711	0.0873108	-0.216125	-0.468445	-0.0448324
18.5	0.270874	0.437408	0.600433	-0.194397	0.0161438	-0.0697937	0.119385	-0.639923	0.0415649	-0.291687	0.443512	-0.625641	0.0262756	-0.277161	-0.559998	-0.0468669
18.6	0.301392	0.376373	0.539398	-0.102844	-0.0448914	-0.0392761	0.0583496	-0.578888	0.0110474	-0.261169	0.290924	-0.595123	-0.0347595	-0.338196	-0.437927	-0.0570394
18.7	0.423462	0.284821	0.661469	-0.163879	0.107697	-0.00875854	-0.0332031	-0.731476	0.1026	-0.261169	0.260406	-0.656158	-0.0957947	-0.368713	-0.590515	-0.0712809
18.8	0.423462	0.437408	0.691986	-0.224915	-0.0448914	-0.00875854	0.18042	-0.54837	-0.0194702	-0.261169	0.382477	-0.808746	-0.126312	-0.368713	-0.498962	-0.0529704
18.9	0.362427	0.254303	0.630951	-0.255432	0.0161438	-0.0697937	0.18042	-0.700958	0.163635	-0.261169	0.474029	-0.656158	0.0262756	-0.368713	-0.559998	-0.0509359
19	0.301392	0.376373	0.630951	-0.133362	0.0466614	-0.0392761	0.027832	-0.54837	-0.0499878	-0.261169	0.443512	-0.595123	0.0567932	-0.368713	-0.437927	-0.0366943
19.1	0.392944	0.345856	0.630951	-0.133362	-0.0754089	-0.0697937	0.119385	-0.639923	-0.0805054	-0.230652	0.321442	-0.717194	-0.00424194	-0.307678	-0.559998	-0.0672119
19.2	0.423462	0.193268	0.600433	-0.194397	0.077179	-0.130829	0.210938	-0.609406	0.1026	-0.169617	0.321442	-0.808746	-0.0347595	-0.338196	-0.437927	-0.0529704
19.3	0.392944	0.376373	0.630951	-0.28595	-0.0143738	-0.161346	0.119385	-0.578888	0.1026	-0.078064	0.474029	-0.625641	-0.00424194	-0.338196	-0.52948	-0.0346598
19.4	0.240356	0.254303	0.630951	-0.133362	-0.0143738	-0.0697937	0.027832	-0.700958	0.0415649	-0.078064	0.443512	-0.595123	0.148346	-0.338196	-0.468445	-0.0407633
19.5	0.362427	0.437408	0.600433	-0.102844	0.077179	0.021759	0.271973	-0.578888	0.0110474	-0.108581	0.351959	-0.717194	0.0567932	-0.338196	-0.437927	-0.00617676
19.6	0.453979	0.345856	0.600433	-0.255432	-0.0754089	0.0522766	0.119385	-0.761993	0.0110474	-0.230652	0.260406	-0.747711	-0.0652771	-0.399231	-0.498962	-0.079419
19.7	0.392944	0.284821	0.569916	-0.255432	0.107697	-0.0697937	0.0583496	-0.54837	0.0110474	-0.230652	0.443512	-0.625641	-0.0347595	-0.399231	-0.52948	-0.0550049
19.8	0.301392	0.376373	0.569916	-0.133362	-0.105927	-0.100311	0.210938	-0.700958	0.0415649	-0.139099	0.412994	-0.625641	0.148346	-0.399231	-0.590515	-0.0489014
19.9	0.392944	0.193268	0.539398	-0.163879	0.0161438	-0.191864	0.119385	-0.578888	0.0110474	-0.108581	0.321442	-0.778229	0.0567932	-0.307678	-0.498962	-0.0651774
20	0.484497	0.376373	0.508881	-0.316467	-0.0754089	-0.130829	0.0888672	-0.731476	0.0415649	-0.169617	0.290924	-0.686676	-0.0652771	-0.185608	-0.468445	-0.0692464
20.1	0.392944	0.193268	0.447846	-0.255432	0.0161438	-0.00875854	0.210938	-0.578888	0.0110474	-0.291687	0.443512	-0.595123	-0.0347595	-0.246643	-0.437927	-0.0489014
20.2	0.331909	0.406891	0.38681	-0.102844	-0.0143738	-0.0697937	0.0888672	-0.731476	0.0415649	-0.230652	0.443512	-0.717194	0.117828	-0.307678	-0.468445	-0.0550049
20.3	0.484497	0.193268	0.478363	-0.224915	-0.0754089	-0.130829	0.0888672	-0.578888	0.0110474	-0.139099	0.290924	-0.778229	0.0262756	-0.368713	-0.498962	-0.0814534
20.4	0.484497	0.406891	0.600433	-0.316467	-0.0448914	-0.222382	0.18042	-0.761993	-0.0499878	-0.169617	0.290924	-0.625641	-0.0957947	-0.429748	-0.52948	-0.0855225
20.5	0.301392	0.254303	0.569916	-0.163879	-0.136444	-0.0392761	0.0583496	-0.54837	-0.0499878	-0.291687	0.412994	-0.717194	0.0567932	-0.338196	-0.559998	-0.079419
20.6	0.423462	0.376373	0.569916	-0.194397	-0.0448914	-0.0392761	0.18042	-0.609406	-0.141541	-0.291687	0.351959	-0.839264	0.0873108	-0.277161	-0.559998	-0.0672119
20.7	0.545532	0.223785	0.478363	-0.346985	-0.166962	-0.191864	0.18042	-0.731476	-0.202576	-0.139099	0.229889	-0.625641	-0.0347595	-0.338196	-0.52948	-0.109937
20.8	0.423462	0.376373	0.478363	-0.194397	-0.0448914	-0.222382	0.0888672	-0.761993	-0.141541	-0.200134	0.351959	-0.656158	-0.0957947	-0.460266	-0.498962	-0.103833
20.9	0.392944	0.223785	0.600433	-0.163879	-0.166962	-0.0697937	0.30249	-0.670441	-0.0194702	-0.291687	0.382477	-0.808746	0.0873108	-0.460266	-0.437927	-0.0733154
21	0.515015	0.437408	0.630951	-0.316467	-0.0754089	-0.0392761	0.119385	-0.609406	0.0110474	-0.291687	0.260406	-0.656158	-0.00424194	-0.277161	-0.437927	-0.0489014
21.1	0.392944	0.254303	0.569916	-0.255432	-0.258514	-0.100311	0.271973	-0.609406	-0.0194702	-0.139099	0.290924	-0.656158	-0.0957947	-0.307678	-0.498962	-0.0773844
21.2	0.392944	0.315338	0.417328	-0.194397	-0.0448914	-0.191864	0.210938	-0.639923	-0.0805054	-0.230652	0.474029	-0.808746	0.0567932	-0.399231	-0.621033	-0.0895915
21.3	0.545532	0.376373	0.539398	-0.28595	-0.166962	-0.0697937	0.149902	-0.609406	-0.111023	-0.38324	0.321442	-0.686676	0.0567932	-0.460266	-0.621033	-0.0936605
21.4	0.453979	0.254303	0.691986	-0.224915	-0.258514	-0.0392761	0.271973	-0.639923	0.0415649	-0.230652	0.260406	-0.686676	-0.0347595	-0.307678	-0.621033	-0.0712809
21.5	0.331909	0.284821	0.569916	-0.194397	-0.0754089	-0.161346	0.0583496	-0.639923	0.0415649	-0.200134	0.474029	-0.839264	0.0262756	-0.277161	-0.498962	-0.0733154
21.6	0.484497	0.406891	0.447846	-0.28595	-0.105927	-0.222382	0.333008	-0.639923	-0.0194702	-0.322205	0.321442	-0.625641	0.0567932	-0.368713	-0.498962	-0.0692464
21.7	0.453979	0.437408	0.539398	-0.102844	-0.136444	-0.00875854	0.119385	-0.639923	-0.141541	-0.352722	0.290924	-0.778229	-0.0652771	-0.460266	-0.468445	-0.087557
21.8	0.331909	0.437408	0.600433	-0.163879	-0.166962	-0.0392761	0.271973	-0.54837	-0.0499878	-0.169617	0.474029	-0.747711	-0.0347595	-0.368713	-0.682068	-0.0570394
21.9	0.515015	0.376373	0.539398	-0.28595	-0.166962	-0.161346	0.149902	-0.54837	0.0720825	-0.200134	0.382477	-0.656158	0.0567932	-0.338196	-0.590515	-0.0570394
22	0.331909	0.406891	0.447846	-0.102844	-0.197479	-0.100311	0.271973	-0.54837	0.0110474	-0.352722	0.351959	-0.808746	-0.0652771	-0.460266	-0.468445	-0.0855225
22.1	0.423462	0.406891	0.539398	-0.224915	-0.197479	-0.0392761	0.18042	-0.578888	-0.0805054	-0.230652	0.504547	-0.656158	0.0873108	-0.521301	-0.498962	-0.0590739
22.2	0.515015	0.437408	0.630951	-0.255432	-0.166962	-0.100311	0.241455	-0.578888	-0.0805054	-0.169617	0.321442	-0.747711	0.0567932	-0.338196	-0.590515	-0.0550049
22.3	0.301392	0.437408	0.508881	-0.163879	-0.136444	-0.161346	0.210938	-0.639923	0.0415649	-0.352722	0.443512	-0.778229	-0.0652771	-0.399231	-0.590515	-0.0895915
22.4	0.484497	0.406891	0.447846	-0.316467	-0.166962	-0.0697937	0.271973	-0.700958	-0.0194702	-0.261169	0.443512	-0.656158	0.117828	-0.551819	-0.468445	-0.0692464
22.5	0.392944	0.437408	0.569916	-0.163879	-0.136444	-0.161346	0.271973	-0.639923	-0.111023	-0.139099	0.260406	-0.839264	0.0262756	-0.490784	-0.468445	-0.079419
22.6	0.331909	0.406891	0.539398	-0.224915	-0.166962	-0.252899	0.271973	-0.517853	-0.0499878	-0.291687	0.474029	-0.625641	-0.00424194	-0.429748	-0.621033	-0.0773844
22.7	0.453979	0.406891	0.478363	-0.133362	-0.227997	-0.0392761	0.241455	-0.517853	0.0720825	-0.261169	0.412994	-0.808746	0.117828	-0.551819	-0.621033	-0.0651774
22.8	0.240356	0.345856	0.508881	-0.163879	-0.227997	-0.161346	0.241455	-0.578888	-0.0499878	-0.200134	0.382477	-0.656158	-0.0347595	-0.582336	-0.498962	-0.095695
22.9	0.484497	0.315338	0.630951	-0.224915	-0.258514	-0.252899	0.333008	-0.639923	-0.141541	-0.322205	0.443512	-0.808746	0.117828	-0.399231	-0.498962	-0.0814534
23	0.331909	0.254303	0.569916	-0.133362	-0.227997	-0.0392761	0.18042	-0.578888	-0.0194702	-0.230652	0.290924	-0.747711	0.0567932	-0.490784	-0.621033	-0.0936605
23.1	0.362427	0.284821	0.508881	-0.255432	-0.105927	-0.161346	0.333008	-0.456818	0.0110474	-0.200134	0.504547	-0.747711	-0.00424194	-0.612854	-0.621033	-0.0773844
23.2	0.362427	0.345856	0.661469	-0.0723267	-0.105927	-0.252899	0.333008	-0.456818	-0.0805054	-0.38324	0.321442	-0.778229	0.148346	-0.460266	-0.437927	-0.0570394
23.3	0.270874	0.437408	0.600433	-0.316467	-0.166962	-0.0392761	0.30249	-0.517853	-0.141541	-0.169617	0.474029	-0.717194	-0.0652771	-0.490784	-0.52948	-0.0712809
23.4	0.423462	0.406891	0.447846	-0.0723267	-0.289032	-0.191864	0.241455	-0.578888	0.133118	-0.200134	0.412994	-0.808746	0.148346	-0.582336	-0.65155	-0.0773844
23.5	0.240356	0.345856	0.661469	-0.255432	-0.289032	-0.252899	0.241455	-0.456818	0.0110474	-0.291687	0.412994	-0.686676	-0.00424194	-0.429748	-0.52948	-0.0855225
23.6	0.453979	0.284821	0.600433	-0.0723267	-0.136444	-0.130829	0.271973	-0.456818	-0.172058	-0.139099	0.412994	-0.808746	0.117828	-0.490784	-0.498962	-0.0509359
23.7	0.270874	0.376373	0.417328	-0.224915	-0.136444	-0.252899	0.30249	-0.517853	-0.0194702	-0.322205	0.321442	-0.656158	0.0262756	-0.582336	-0.65155	-0.109937
23.8	0.423462	0.498444	0.630951	-0.102844	-0.166962	-0.100311	0.30249	-0.578888	0.0415649	-0.169617	0.443512	-0.869781	0.0873108	-0.399231	-0.621033	-0.0387288
23.9	0.209839	0.376373	0.539398	-0.255432	-0.289032	-0.161346	0.271973	-0.4263	-0.172058	-0.169617	0.321442	-0.747711	0.117828	-0.521301	-0.468445	-0.091626
24	0.423462	0.254303	0.478363	-0.133362	-0.166962	-0.283417	0.271973	-0.395782	-0.0194702	-0.291687	0.474029	-0.869781	0.0262756	-0.521301	-0.621033	-0.091626
24.1	0.240356	0.376373	0.630951	-0.255432	-0.0754089	-0.130829	0.30249	-0.517853	0.0415649	-0.139099	0.290924	-0.717194	0.117828	-0.399231	-0.621033	-0.0570394
24.2	0.423462	0.467926	0.478363	-0.194397	-0.136444	-0.313934	0.271973	-0.578888	-0.0499878	-0.291687	0.504547	-0.900299	0.0262756	-0.490784	-0.437927	-0.0814534
24.3	0.240356	0.437408	0.508881	-0.133362	-0.258514	-0.161346	0.241455	-0.395782	-0.0194702	-0.108581	0.321442	-0.778229	0.117828	-0.399231	-0.52948	-0.0611084
24.4	0.392944	0.315338	0.569916	-0.316467	-0.197479	-0.222382	0.333008	-0.456818	0.0415649	-0.291687	0.504547	-0.717194	0.0567932	-0.429748	-0.65155	-0.0712809
24.5	0.301392	0.376373	0.38681	-0.255432	-0.105927	-0.222382	0.363525	-0.54837	-0.111023	-0.200134	0.290924	-0.808746	0.148346	-0.551819	-0.468445	-0.0936605
24.6	0.392944	0.528961	0.539398	-0.224915	-0.197479	-0.161346	0.455078	-0.487335	0.0720825	-0.169617	0.504547	-0.869781	0.0262756	-0.368713	-0.559998	-0.0346598
24.7	0.423462	0.437408	0.447846	-0.194397	-0.289032	-0.313934	0.455078	-0.365265	0.0720825	-0.200134	0.321442	-0.900299	0.239899	-0.521301	-0.682068	-0.0712809
24.8	0.270874	0.345856	0.417328	-0.194397	-0.136444	-0.161346	0.455078	-0.487335	-0.0499878	-0.169617	0.504547	-0.869781	0.0262756	-0.429748	-0.498962	-0.0651774
24.9	0.270874	0.376373	0.539398	-0.224915	-0.105927	-0.37497	0.394043	-0.578888	0.1026	-0.200134	0.504547	-0.808746	0.209381	-0.521301	-0.590515	-0.0672119
25	0.392944	0.467926	0.356293	-0.255432	-0.227997	-0.161346	0.241455	-0.365265	0.0110474	-0.200134	0.382477	-0.808746	0.0567932	-0.551819	-0.559998	-0.0814534
25.1	0.392944	0.376373	0.569916	-0.194397	-0.31955	-0.344452	0.241455	-0.4263	0.0415649	-0.291687	0.382477	-0.839264	0.148346	-0.429748	-0.498962	-0.079419
25.2	0.392944	0.315338	0.417328	-0.194397	-0.105927	-0.161346	0.394043	-0.54837	0.1026	-0.200134	0.504547	-0.839264	0.178864	-0.582336	-0.682068	-0.0672119
25.3	0.362427	0.467926	0.508881	-0.163879	-0.136444	-0.37497	0.455078	-0.456818	-0.0499878	-0.322205	0.565582	-0.839264	0.0567932	-0.460266	-0.498962	-0.0590739
25.4	0.423462	0.437408	0.478363	-0.194397	-0.258514	-0.161346	0.363525	-0.395782	0.133118	-0.200134	0.565582	-0.839264	-0.00424194	-0.582336	-0.590515	-0.0550049
25.5	0.362427	0.345856	0.447846	-0.163879	-0.227997	-0.344452	0.271973	-0.54837	0.0110474	-0.322205	0.565582	-0.839264	0.0262756	-0.460266	-0.682068	-0.103833
25.6	0.362427	0.406891	0.508881	-0.194397	-0.136444	-0.161346	0.241455	-0.456818	0.1026	-0.169617	0.5961	-0.808746	0.117828	-0.582336	-0.52948	-0.0468669
25.7	0.392944	0.528961	0.356293	-0.255432	-0.197479	-0.344452	0.394043	-0.4263	0.0720825	-0.291687	0.535065	-0.747711	0.0567932	-0.460266	-0.712585	-0.0733154
25.8	0.362427	0.406891	0.508881	-0.255432	-0.258514	-0.161346	0.394043	-0.54837	0.0110474	-0.108581	0.565582	-0.717194	0.0567932	-0.582336	-0.559998	-0.0590739
25.9	0.362427	0.376373	0.325775	-0.255432	-0.136444	-0.222382	0.271973	-0.395782	0.163635	-0.200134	0.565582	-0.656158	0.0567932	-0.490784	-0.621033	-0.0570394
26	0.301392	0.559479	0.539398	-0.316467	-0.227997	-0.283417	0.210938	-0.334747	-0.0194702	-0.352722	0.565582	-0.656158	0.0567932	-0.612854	-0.65155	-0.0814534
26.1	0.270874	0.467926	0.38681	-0.377502	-0.289032	-0.161346	0.333008	-0.54837	0.163635	-0.200134	0.565582	-0.686676	-0.00424194	-0.551819	-0.621033	-0.083488
26.2	0.301392	0.376373	0.569916	-0.377502	-0.136444	-0.283417	0.394043	-0.4263	-0.0194702	-0.078064	0.565582	-0.778229	-0.0347595	-0.551819	-0.743103	-0.0814534
26.3	0.179321	0.559479	0.38681	-0.255432	-0.258514	-0.344452	0.333008	-0.4263	0.194153	-0.108581	0.565582	-0.839264	0.0262756	-0.521301	-0.559998	-0.0712809
26.4	0.148804	0.559479	0.600433	-0.224915	-0.31955	-0.252899	0.210938	-0.578888	0.0110474	-0.169617	0.565582	-0.686676	0.0873108	-0.460266	-0.743103	-0.083488
26.5	0.209839	0.437408	0.356293	-0.28595	-0.136444	-0.161346	0.394043	-0.365265	0.133118	-0.108581	0.535065	-0.625641	0.117828	-0.612854	-0.559998	-0.0448324
26.6	0.301392	0.528961	0.600433	-0.346985	-0.227997	-0.161346	0.424561	-0.487335	0.0110474	-0.139099	0.474029	-0.717194	0.178864	-0.429748	-0.773621	-0.0509359
26.7	0.270874	0.498444	0.478363	-0.438538	-0.31955	-0.161346	0.271973	-0.487335	0.133118	-0.108581	0.443512	-0.778229	0.178864	-0.490784	-0.52948	-0.0692464
26.8	0.270874	0.437408	0.447846	-0.28595	-0.136444	-0.191864	0.210938	-0.365265	0.0110474	-0.108581	0.5961	-0.808746	0.117828	-0.551819	-0.773621	-0.0753499
26.9	0.179321	0.589996	0.569916	-0.224915	-0.289032	-0.222382	0.333008	-0.517853	0.133118	-0.0475464	0.657135	-0.686676	0.0873108	-0.551819	-0.559998	-0.0366943
27	0.118286	0.437408	0.447846	-0.28595	-0.227997	-0.222382	0.363525	-0.334747	0.0415649	-0.0475464	0.535065	-0.656158	-0.00424194	-0.582336	-0.682068	-0.0733154
27.1	0.270874	0.528961	0.38681	-0.377502	-0.136444	-0.252899	0.18042	-0.456818	0.0720825	-0.0170288	0.504547	-0.778229	0.0873108	-0.551819	-0.559998	-0.0733154
27.2	0.240356	0.589996	0.417328	-0.377502	-0.31955	-0.252899	0.210938	-0.365265	0.1026	-0.078064	0.474029	-0.808746	0.178864	-0.521301	-0.65155	-0.0773844
27.3	0.148804	0.406891	0.417328	-0.224915	-0.136444	-0.222382	0.363525	-0.395782	-0.0194702	-0.078064	0.5961	-0.686676	0.148346	-0.551819	-0.621033	-0.0570394
27.4	-0.00378418	0.589996	0.447846	-0.224915	-0.227997	-0.191864	0.271973	-0.4263	0.1026	-0.108581	0.657135	-0.656158	0.0873108	-0.521301	-0.65155	-0.0570394
27.5	0.148804	0.467926	0.478363	-0.40802	-0.258514	-0.130829	0.18042	-0.334747	0.163635	-0.139099	0.565582	-0.778229	0.0262756	-0.551819	-0.590515	-0.0773844
27.6	0.179321	0.528961	0.447846	-0.469055	-0.197479	-0.161346	0.333008	-0.456818	0.1026	-0.200134	0.474029	-0.839264	0.117828	-0.551819	-0.52948	-0.0814534
27.7	0.148804	0.559479	0.417328	-0.28595	-0.350067	-0.191864	0.241455	-0.273712	0.0110474	-0.139099	0.5961	-0.717194	0.178864	-0.551819	-0.682068	-0.0692464
27.8	0.0267334	0.437408	0.38681	-0.255432	-0.136444	-0.252899	0.0583496	-0.456818	0.0110474	0.0134888	0.657135	-0.717194	0.117828	-0.551819	-0.559998	-0.0814534
27.9	0.118286	0.681549	0.38681	-0.346985	-0.289032	-0.283417	0.241455	-0.243195	-0.0194702	0.0134888	0.5961	-0.808746	0.0567932	-0.521301	-0.498962	-0.0611084
28	0.179321	0.498444	0.447846	-0.438538	-0.166962	-0.313934	0.241455	-0.365265	0.0110474	-0.078064	0.474029	-0.839264	0.0567932	-0.399231	-0.590515	-0.0855225
28.1	0.0877686	0.620514	0.417328	-0.28595	-0.197479	-0.161346	0.0888672	-0.273712	0.0415649	-0.200134	0.565582	-0.656158	0.209381	-0.399231	-0.65155	-0.0529704
28.2	-0.0343018	0.528961	0.447846	-0.28595	-0.166962	-0.161346	0.210938	-0.365265	0.0720825	-0.139099	0.657135	-0.686676	0.148346	-0.338196	-0.65155	-0.0509359
28.3	0.118286	0.589996	0.508881	-0.40802	-0.166962	-0.191864	0.210938	-0.182159	0.0720825	0.0134888	0.535065	-0.808746	0.0567932	-0.338196	-0.65155	-0.0427978
28.4	0.148804	0.589996	0.508881	-0.469055	-0.289032	-0.313934	0.0888672	-0.30423	0.0720825	-0.0170288	0.504547	-0.747711	0.0873108	-0.460266	-0.682068	-0.0855225
28.5	-0.00378418	0.498444	0.447846	-0.255432	-0.166962	-0.313934	0.241455	-0.182159	0.0110474	-0.139099	0.657135	-0.656158	0.209381	-0.521301	-0.65155	-0.0550049
28.6	-0.00378418	0.620514	0.38681	-0.316467	-0.31955	-0.130829	0.210938	-0.30423	-0.0194702	-0.200134	0.626617	-0.747711	0.178864	-0.460266	-0.590515	-0.0712809
28.7	0.118286	0.498444	0.295258	-0.40802	-0.166962	-0.100311	0.027832	-0.243195	0.0110474	-0.078064	0.535065	-0.808746	0.0262756	-0.307678	-0.65155	-0.083488
28.8	0.057251	0.681549	0.356293	-0.40802	-0.31955	-0.222382	0.210938	-0.212677	-0.0805054	-0.0475464	0.535065	-0.656158	0.148346	-0.338196	-0.65155	-0.0631429
28.9	-0.0953369	0.498444	0.447846	-0.28595	-0.105927	-0.313934	0.149902	-0.365265	-0.111023	-0.108581	0.687653	-0.717194	0.209381	-0.368713	-0.682068	-0.0773844
29	0.0877686	0.651031	0.417328	-0.377502	-0.350067	-0.222382	0.0888672	-0.273712	-0.0805054	-0.200134	0.626617	-0.869781	0.0873108	-0.429748	-0.65155	-0.099764
29.1	0.148804	0.498444	0.356293	-0.469055	-0.166962	-0.130829	0.210938	-0.212677	-0.0194702	-0.108581	0.504547	-0.686676	0.0567932	-0.368713	-0.65155	-0.0692464
29.2	-0.0343018	0.712067	0.295258	-0.28595	-0.350067	-0.222382	0.027832	-0.243195	0.1026	-0.0170288	0.657135	-0.686676	0.239899	-0.277161	-0.590515	-0.0448324
29.3	0.0267334	0.528961	0.38681	-0.377502	-0.105927	-0.283417	0.18042	-0.30423	0.0720825	-0.139099	0.687653	-0.778229	0.209381	-0.277161	-0.468445	-0.0427978
29.4	0.0877686	0.742584	0.447846	-0.53009	-0.31955	-0.191864	0.149902	-0.365265	-0.0194702	-0.261169	0.535065	-0.686676	0.0567932	-0.368713	-0.40741	-0.0753499
29.5	-0.0648193	0.559479	0.417328	-0.316467	-0.105927	-0.130829	0.0888672	-0.365265	-0.111023	-0.108581	0.565582	-0.717194	0.209381	-0.399231	-0.437927	-0.0611084
29.6	-0.0343018	0.712067	0.295258	-0.377502	-0.227997	-0.283417	0.18042	-0.365265	-0.0499878	-0.0475464	0.71817	-0.839264	0.209381	-0.246643	-0.468445	-0.0550049
29.7	0.057251	0.712067	0.325775	-0.53009	-0.31955	-0.344452	-0.0332031	-0.365265	0.1026	-0.169617	0.657135	-0.625641	0.117828	-0.246643	-0.590515	-0.083488
29.8	-0.0343018	0.589996	0.447846	-0.346985	-0.197479	-0.161346	0.210938	-0.395782	0.0720825	-0.291687	0.535065	-0.717194	0.148346	-0.368713	-0.590515	-0.0733154
29.9	-0.00378418	0.559479	0.356293	-0.40802	-0.197479	-0.191864	0.0583496	-0.395782	0.0110474	-0.108581	0.748688	-0.808746	0.239899	-0.429748	-0.468445	-0.0692464
30	0.0877686	0.651031	0.26474	-0.499573	-0.166962	-0.313934	0.18042	-0.334747	-0.0194702	-0.169617	0.626617	-0.625641	0.117828	-0.246643	-0.40741	-0.0570394
30.1	-0.0953369	0.742584	0.295258	-0.316467	-0.258514	-0.283417	0.0888672	-0.395782	0.0415649	-0.291687	0.535065	-0.717194	0.178864	-0.246643	-0.437927	-0.0773844
30.2	-0.00378418	0.712067	0.417328	-0.40802	-0.197479	-0.130829	0.119385	-0.395782	0.1026	-0.200134	0.626617	-0.686676	0.239899	-0.338196	-0.559998	-0.0468669
30.3	0.0267334	0.742584	0.356293	-0.499573	-0.227997	-0.252899	0.149902	-0.456818	0.0415649	-0.108581	0.535065	-0.656158	0.117828	-0.368713	-0.468445	-0.0712809
30.4	-0.156372	0.742584	0.234222	-0.316467	-0.227997	-0.344452	0.0888672	-0.456818	-0.0805054	-0.230652	0.535065	-0.839264	0.178864	-0.246643	-0.346374	-0.0977295
30.5	0.0267334	0.712067	0.325775	-0.438538	-0.227997	-0.191864	0.18042	-0.334747	0.0110474	-0.261169	0.687653	-0.595123	0.270416	-0.277161	-0.40741	-0.0346598
30.6	-0.0648193	0.681549	0.447846	-0.40802	-0.197479	-0.252899	0.027832	-0.243195	0.1026	-0.108581	0.504547	-0.717194	0.148346	-0.338196	-0.52948	-0.0631429
30.7	-0.0953369	0.651031	0.325775	-0.40802	-0.197479	-0.37497	0.18042	-0.273712	0.0110474	-0.230652	0.626617	-0.686676	0.239899	-0.307678	-0.468445	-0.0672119
30.8	-0.00378418	0.712067	0.203705	-0.53009	-0.227997	-0.191864	-0.00268555	-0.273712	-0.111023	-0.291687	0.5961	-0.656158	0.270416	-0.216125	-0.40741	-0.0753499
30.9	-0.156372	0.681549	0.417328	-0.316467	-0.197479	-0.161346	0.18042	-0.395782	-0.0499878	-0.139099	0.412994	-0.747711	0.0873108	-0.338196	-0.376892	-0.0733154
31	-0.0343018	0.681549	0.325775	-0.53009	-0.289032	-0.37497	0.027832	-0.456818	0.1026	-0.230652	0.626617	-0.564606	0.300934	-0.429748	-0.52948	-0.091626
31.1	-0.0953369	0.742584	0.173187	-0.377502	-0.258514	-0.222382	0.210938	-0.334747	-0.0194702	-0.261169	0.443512	-0.778229	0.178864	-0.216125	-0.468445	-0.0855225
31.2	-0.0648193	0.742584	0.356293	-0.438538	-0.350067	-0.161346	-0.00268555	-0.243195	-0.111023	-0.078064	0.565582	-0.564606	0.239899	-0.277161	-0.346374	-0.0489014
31.3	-0.0648193	0.742584	0.38681	-0.469055	-0.350067	-0.313934	0.18042	-0.30423	0.0110474	-0.230652	0.504547	-0.686676	0.270416	-0.399231	-0.40741	-0.0753499
31.4	-0.18689	0.651031	0.203705	-0.316467	-0.197479	-0.161346	0.149902	-0.4263	0.0720825	-0.291687	0.382477	-0.595123	0.0873108	-0.185608	-0.52948	-0.0895915
31.5	-0.00378418	0.589996	0.234222	-0.499573	-0.136444	-0.130829	0.027832	-0.4263	-0.0499878	-0.108581	0.535065	-0.656158	0.331451	-0.216125	-0.437927	-0.0631429
31.6	-0.18689	0.589996	0.356293	-0.316467	-0.105927	-0.283417	0.119385	-0.273712	-0.0805054	-0.261169	0.351959	-0.625641	0.117828	-0.399231	-0.346374	-0.0895915
31.7	-0.00378418	0.712067	0.26474	-0.499573	-0.227997	-0.0697937	0.210938	-0.273712	0.0720825	-0.200134	0.565582	-0.625641	0.300934	-0.246643	-0.468445	-0.0326253
31.8	-0.156372	0.742584	0.26474	-0.28595	-0.289032	-0.191864	0.210938	-0.395782	0.0415649	-0.139099	0.382477	-0.595123	0.209381	-0.246643	-0.590515	-0.0692464
31.9	-0.00378418	0.651031	0.38681	-0.469055	-0.227997	-0.252899	0.18042	-0.4263	-0.141541	-0.291687	0.535065	-0.595123	0.178864	-0.399231	-0.315857	-0.079419
32	-0.125855	0.589996	0.234222	-0.346985	-0.105927	-0.100311	0.18042	-0.243195	0.0415649	-0.108581	0.474029	-0.595123	0.239899	-0.185608	-0.376892	-0.0285563
32.1	-0.0648193	0.589996	0.26474	-0.40802	-0.136444	-0.283417	0.149902	-0.273712	0.0720825	-0.230652	0.504547	-0.564606	0.0873108	-0.246643	-0.498962	-0.0692464
32.2	-0.156372	0.712067	0.325775	-0.28595	-0.227997	-0.130829	0.18042	-0.4263	-0.0805054	-0.261169	0.474029	-0.564606	0.239899	-0.399231	-0.437927	-0.0692464
32.3	-0.0953369	0.712067	0.173187	-0.438538	-0.258514	-0.191864	0.210938	-0.334747	-0.0499878	-0.139099	0.443512	-0.534088	0.0567932	-0.185608	-0.285339	-0.0611084
32.4	-0.156372	0.620514	0.295258	-0.346985	-0.166962	-0.222382	0.18042	-0.212677	0.0720825	-0.261169	0.474029	-0.625641	0.300934	-0.277161	-0.40741	-0.0489014
32.5	-0.156372	0.559479	0.325775	-0.377502	-0.105927	-0.100311	0.18042	-0.30423	-0.0499878	-0.078064	0.443512	-0.442535	0.117828	-0.368713	-0.437927	-0.0529704
32.6	-0.18689	0.712067	0.14267	-0.469055	-0.136444	-0.313934	0.149902	-0.395782	-0.0194702	-0.261169	0.504547	-0.625641	0.300934	-0.216125	-0.285339	-0.0733154
32.7	-0.0953369	0.773102	0.325775	-0.28595	-0.258514	-0.130829	0.18042	-0.30423	0.0415649	-0.078064	0.474029	-0.534088	0.178864	-0.399231	-0.40741	-0.0346598
32.8	-0.125855	0.712067	0.234222	-0.438538	-0.166962	-0.283417	0.119385	-0.273712	-0.111023	-0.169617	0.443512	-0.473053	0.270416	-0.246643	-0.437927	-0.0631429
32.9	-0.278442	0.589996	0.234222	-0.499573	-0.0448914	-0.161346	0.0888672	-0.334747	0.0110474	-0.169617	0.443512	-0.503571	0.0873108	-0.307678	-0.285339	-0.0753499
33	-0.0953369	0.681549	0.26474	-0.40802	-0.136444	-0.161346	0.027832	-0.365265	0.0415649	-0.139099	0.504547	-0.595123	0.300934	-0.368713	-0.437927	-0.0590739
33.1	-0.156372	0.742584	0.112152	-0.377502	-0.227997	-0.191864	-0.00268555	-0.212677	-0.111023	-0.169617	0.351959	-0.625641	0.117828	-0.246643	-0.376892	-0.091626
33.2	-0.278442	0.651031	0.295258	-0.346985	-0.136444	-0.100311	0.119385	-0.30423	0.0720825	-0.0475464	0.504547	-0.625641	0.270416	-0.399231	-0.285339	-0.0407633
33.3	-0.156372	0.528961	0.14267	-0.377502	-0.0448914	-0.222382	0.18042	-0.395782	0.0110474	-0.200134	0.474029	-0.625641	0.178864	-0.216125	-0.437927	-0.0773844
33.4	-0.0953369	0.712067	0.234222	-0.316467	-0.136444	-0.0697937	0.149902	-0.273712	-0.141541	-0.078064	0.382477	-0.595123	0.178864	-0.368713	-0.315857	-0.0489014
33.5	-0.0953369	0.742584	0.203705	-0.316467	-0.197479	-0.283417	0.0888672	-0.30423	0.0720825	-0.200134	0.321442	-0.595123	0.270416	-0.277161	-0.346374	-0.0611084
33.6	-0.125855	0.589996	0.203705	-0.316467	-0.0448914	-0.130829	-0.00268555	-0.4263	-0.0805054	0.0134888	0.474029	-0.595123	0.178864	-0.307678	-0.468445	-0.0692464
33.7	-0.125855	0.589996	0.234222	-0.316467	-0.0448914	-0.283417	0.027832	-0.273712	0.0110474	-0.139099	0.504547	-0.595123	0.0873108	-0.338196	-0.285339	-0.0631429
33.8	-0.125855	0.742584	0.112152	-0.346985	-0.227997	-0.130829	0.149902	-0.273712	0.0720825	-0.0170288	0.504547	-0.564606	0.0873108	-0.307678	-0.468445	-0.0529704
33.9	-0.0953369	0.681549	0.203705	-0.346985	-0.105927	-0.283417	0.18042	-0.4263	-0.0499878	-0.108581	0.474029	-0.564606	0.178864	-0.368713	-0.346374	-0.0651774
34	-0.0953369	0.528961	0.0511169	-0.346985	0.0161438	-0.100311	0.0583496	-0.243195	0.133118	0.105041	0.474029	-0.595123	0.178864	-0.246643	-0.285339	-0.0244873
34.1	-0.0953369	0.712067	0.234222	-0.316467	-0.136444	-0.283417	-0.00268555	-0.273712	-0.0499878	-0.078064	0.443512	-0.503571	0.239899	-0.368713	-0.437927	-0.0611084
34.2	-0.0953369	0.742584	-0.00991821	-0.346985	-0.227997	-0.100311	0.149902	-0.456818	0.1026	0.0134888	0.443512	-0.442535	0.178864	-0.246643	-0.254822	-0.0366943
34.3	-0.0343018	0.589996	0.234222	-0.377502	0.0161438	-0.222382	0.210938	-0.243195	0.0110474	0.0745239	0.443512	-0.412018	0.148346	-0.399231	-0.468445	-0.0285563
34.4	-0.0648193	0.651031	0.0205994	-0.469055	-0.0754089	-0.222382	0.0583496	-0.334747	0.0720825	-0.0475464	0.474029	-0.412018	0.148346	-0.246643	-0.285339	-0.0489014
34.5	-0.125855	0.742584	0.203705	-0.499573	-0.197479	-0.0392761	-0.0332031	-0.395782	0.0720825	-0.078064	0.474029	-0.473053	0.148346	-0.399231	-0.437927	-0.0692464
34.6	-0.125855	0.620514	0.0205994	-0.499573	-0.0143738	-0.161346	0.119385	-0.273712	0.0110474	0.0134888	0.504547	-0.534088	0.148346	-0.216125	-0.376892	-0.0509359
34.7	-0.156372	0.651031	0.234222	-0.40802	-0.0448914	-0.222382	0.149902	-0.4263	0.0720825	0.0440063	0.535065	-0.564606	0.148346	-0.399231	-0.346374	-0.0489014
34.8	-0.18689	0.742584	0.0205994	-0.346985	-0.166962	-0.283417	0.0888672	-0.334747	-0.0499878	0.0745239	0.504547	-0.412018	0.178864	-0.216125	-0.52948	-0.0611084
34.9	-0.125855	0.651031	0.234222	-0.377502	0.0466614	-0.283417	-0.00268555	-0.273712	0.1026	0.105041	0.443512	-0.412018	0.239899	-0.277161	-0.376892	-0.0204183
35	-0.0648193	0.681549	0.0816345	-0.499573	-0.0143738	-0.283417	0.18042	-0.4263	-0.0805054	0.0745239	0.412994	-0.473053	0.239899	-0.399231	-0.468445	-0.0692464
35.1	-0.0343018	0.742584	0.112152	-0.499573	-0.105927	-0.283417	0.149902	-0.243195	0.1026	0.0745239	0.382477	-0.564606	0.148346	-0.307678	-0.315857	-0.0427978
35.2	-0.125855	0.620514	0.173187	-0.40802	0.077179	-0.313934	0.027832	-0.4263	-0.0805054	0.0745239	0.443512	-0.534088	0.117828	-0.246643	-0.498962	-0.0733154
35.3	-0.18689	0.712067	0.0816345	-0.346985	-0.0143738	-0.313934	0.0583496	-0.30423	0.1026	0.0440063	0.535065	-0.412018	0.0567932	-0.246643	-0.315857	-0.0366943
35.4	-0.125855	0.742584	0.0205994	-0.40802	-0.0448914	-0.283417	0.210938	-0.30423	-0.0499878	0.0745239	0.565582	-0.412018	0.0567932	-0.307678	-0.52948	-0.0529704
35.5	-0.00378418	0.589996	0.112152	-0.469055	0.077179	-0.283417	0.119385	-0.395782	0.1026	0.0745239	0.474029	-0.503571	0.148346	-0.307678	-0.315857	-0.0387288
35.6	-0.00378418	0.773102	0.14267	-0.377502	-0.0448914	-0.313934	0.0583496	-0.243195	-0.0194702	0.166077	0.412994	-0.503571	0.239899	-0.277161	-0.498962	-0.0326253
35.7	-0.0953369	0.651031	0.234222	-0.255432	0.077179	-0.222382	0.241455	-0.365265	-0.0805054	0.166077	0.474029	-0.3815	0.178864	-0.277161	-0.315857	0.00196126
35.8	-0.156372	0.651031	0.234222	-0.316467	0.0466614	-0.252899	0.210938	-0.212677	0.1026	0.135559	0.626617	-0.3815	0.0567932	-0.246643	-0.52948	-0.00210775
35.9	-0.0343018	0.712067	0.14267	-0.469055	-0.0448914	-0.130829	0.0583496	-0.456818	0.133118	0.105041	0.565582	-0.534088	0.0567932	-0.277161	-0.376892	-0.0366943
36	-0.00378418	0.528961	0.14267	-0.438538	0.107697	-0.100311	0.241455	-0.273712	0.0415649	0.0440063	0.443512	-0.412018	0.148346	-0.277161	-0.437927	-0.0163493
36.1	-0.125855	0.803619	0.14267	-0.28595	-0.136444	-0.130829	0.271973	-0.4263	0.0110474	-0.0170288	0.443512	-0.320465	0.178864	-0.277161	-0.498962	-0.0244873
36.2	-0.125855	0.651031	0.14267	-0.346985	0.077179	-0.161346	0.0888672	-0.273712	0.0110474	0.0440063	0.565582	-0.3815	0.0873108	-0.338196	-0.346374	-0.0204183
36.3	-0.00378418	0.742584	0.14267	-0.499573	-0.0448914	-0.222382	0.271973	-0.4263	-0.0194702	0.135559	0.565582	-0.442535	0.0262756	-0.368713	-0.40741	-0.0366943
36.4	-0.00378418	0.681549	0.203705	-0.438538	0.0466614	-0.283417	0.271973	-0.273712	-0.0194702	0.105041	0.412994	-0.412018	0.148346	-0.399231	-0.468445	-0.0285563
36.5	-0.18689	0.620514	0.234222	-0.346985	0.077179	-0.161346	0.18042	-0.395782	0.0110474	0.0745239	0.443512	-0.320465	0.148346	-0.429748	-0.52948	-0.0387288
36.6	-0.125855	0.712067	0.234222	-0.40802	-0.0448914	-0.0697937	0.241455	-0.243195	0.0110474	-0.0170288	0.535065	-0.3815	0.0873108	-0.490784	-0.52948	-0.0326253
36.7	-0.00378418	0.559479	0.26474	-0.53009	0.138214	-0.130829	0.333008	-0.395782	0.0720825	0.0134888	0.504547	-0.473053	-0.00424194	-0.368713	-0.559998	-0.0387288
36.8	-0.0343018	0.803619	0.203705	-0.377502	-0.0448914	-0.222382	0.149902	-0.30423	0.0720825	0.135559	0.382477	-0.320465	0.178864	-0.307678	-0.559998	-0.0163493
36.9	-0.18689	0.589996	0.173187	-0.40802	0.138214	-0.283417	0.271973	-0.395782	0.0415649	0.135559	0.382477	-0.3815	0.209381	-0.338196	-0.498962	-0.0366943
37	-0.00378418	0.773102	0.0511169	-0.499573	-0.0448914	-0.100311	0.271973	-0.30423	0.0110474	-0.0170288	0.565582	-0.473053	0.117828	-0.399231	-0.52948	-0.0387288
37.1	0.0267334	0.589996	0.0511169	-0.469055	0.168732	-0.130829	0.149902	-0.334747	-0.0194702	-0.0475464	0.474029	-0.350983	0.0567932	-0.460266	-0.468445	-0.0509359
37.2	-0.0953369	0.773102	0.173187	-0.316467	-0.0143738	-0.222382	0.333008	-0.456818	-0.0499878	0.105041	0.382477	-0.350983	0.209381	-0.490784	-0.468445	-0.0326253
37.3	-0.0648193	0.589996	0.26474	-0.469055	0.168732	-0.283417	0.241455	-0.30423	-0.0499878	0.0440063	0.504547	-0.473053	0.209381	-0.338196	-0.498962	-0.0305908
37.4	0.057251	0.773102	0.203705	-0.469055	-0.0448914	-0.130829	0.210938	-0.273712	0.0415649	-0.0170288	0.535065	-0.350983	0.0567932	-0.338196	-0.52948	-0.0183838
37.5	-0.0343018	0.589996	0.0816345	-0.28595	0.168732	-0.100311	0.333008	-0.395782	0.133118	-0.0475464	0.443512	-0.289948	0.178864	-0.399231	-0.52948	-0.0102458
37.6	-0.0648193	0.742584	0.0816345	-0.469055	0.0161438	-0.130829	0.149902	-0.4263	0.0720825	0.105041	0.382477	-0.3815	0.239899	-0.490784	-0.52948	-0.0468669
37.7	0.118286	0.620514	0.234222	-0.53009	0.138214	-0.252899	0.333008	-0.4263	0.0415649	0.0440063	0.565582	-0.350983	0.117828	-0.368713	-0.40741	-0.00821126
37.8	-0.00378418	0.712067	0.26474	-0.346985	0.0466614	-0.0392761	0.210938	-0.4263	-0.0194702	-0.078064	0.535065	-0.25943	0.117828	-0.307678	-0.40741	-7.32422e-05
37.9	-0.125855	0.681549	0.173187	-0.438538	0.0466614	-0.100311	0.30249	-0.395782	-0.0499878	-0.0475464	0.382477	-0.350983	0.209381	-0.399231	-0.40741	-0.0346598
38	0.057251	0.559479	0.0511169	-0.53009	0.138214	-0.222382	0.271973	-0.4263	0.1026	0.0440063	0.535065	-0.228912	0.117828	-0.490784	-0.468445	-0.0326253
38.1	0.0267334	0.651031	0.203705	-0.316467	0.077179	-0.222382	0.18042	-0.4263	0.194153	-0.0170288	0.535065	-0.228912	0.0873108	-0.368713	-0.498962	-0.00821126
38.2	-0.125855	0.712067	0.234222	-0.438538	-0.0143738	-0.0392761	0.30249	-0.395782	0.1026	-0.0170288	0.382477	-0.350983	0.209381	-0.338196	-0.52948	-0.0204183
38.3	0.0877686	0.651031	0.14267	-0.40802	0.0466614	-0.130829	0.119385	-0.395782	0.0110474	0.0745239	0.535065	-0.167877	0.178864	-0.429748	-0.40741	-0.00617676
38.4	-0.0343018	0.589996	0.0816345	-0.316467	0.107697	-0.252899	0.333008	-0.4263	0.0720825	0.105041	0.474029	-0.25943	0.0262756	-0.490784	-0.346374	-0.0224528
38.5	-0.0953369	0.559479	0.203705	-0.438538	0.138214	-0.100311	0.149902	-0.395782	0.163635	-0.0170288	0.321442	-0.289948	0.209381	-0.277161	-0.376892	-0.0163493
38.6	0.057251	0.589996	0.26474	-0.377502	0.107697	-0.0697937	0.30249	-0.395782	0.163635	0.0134888	0.5961	-0.13736	0.178864	-0.307678	-0.498962	0.0324788
38.7	-0.0953369	0.589996	0.173187	-0.346985	0.107697	-0.191864	0.149902	-0.395782	0.0415649	0.0745239	0.504547	-0.320465	0.0567932	-0.399231	-0.52948	-0.0387288
38.8	-0.0343018	0.589996	0.112152	-0.469055	0.107697	-0.191864	0.333008	-0.30423	0.0415649	0.0134888	0.351959	-0.13736	0.239899	-0.490784	-0.346374	-0.0122803
38.9	0.0267334	0.620514	0.295258	-0.316467	0.0161438	-0.0697937	0.149902	-0.212677	0.194153	-0.0475464	0.504547	-0.198395	0.178864	-0.307678	-0.315857	0.0345133
39	-0.18689	0.620514	0.295258	-0.40802	0.0161438	-0.161346	0.30249	-0.243195	0.163635	0.0745239	0.412994	-0.289948	0.0873108	-0.307678	-0.437927	-0.00414225
39.1	0.0267334	0.589996	0.173187	-0.316467	0.077179	-0.191864	0.119385	-0.30423	0.0720825	-0.0170288	0.443512	-0.13736	0.300934	-0.490784	-0.498962	-0.0102458
39.2	-0.125855	0.559479	0.173187	-0.28595	0.107697	-0.0392761	0.30249	-0.395782	0.0720825	-0.108581	0.504547	-0.289948	0.117828	-0.368713	-0.346374	-0.00821126
39.3	-0.0648193	0.589996	0.295258	-0.438538	0.138214	-0.130829	0.18042	-0.4263	0.163635	0.0440063	0.351959	-0.13736	0.148346	-0.307678	-0.346374	0.00399577
39.4	-0.0648193	0.559479	0.203705	-0.255432	0.168732	-0.191864	0.333008	-0.273712	0.133118	-0.0170288	0.565582	-0.289948	0.270416	-0.368713	-0.498962	0.0182373
39.5	-0.18689	0.498444	0.14267	-0.40802	0.229767	-0.0392761	0.241455	-0.243195	0.0110474	-0.078064	0.474029	-0.13736	0.0873108	-0.399231	-0.52948	-0.0224528
39.6	-0.00378418	0.620514	0.295258	-0.224915	0.229767	-0.130829	0.271973	-0.30423	0.1026	0.105041	0.443512	-0.198395	0.270416	-0.277161	-0.346374	0.0568929
39.7	-0.217407	0.712067	0.26474	-0.377502	0.138214	-0.252899	0.363525	-0.395782	0.163635	-0.078064	0.504547	-0.13736	0.148346	-0.368713	-0.376892	0.00603027
39.8	-0.00378418	0.712067	0.14267	-0.255432	0.0466614	-0.0697937	0.210938	-0.365265	0.0415649	-0.0475464	0.351959	-0.167877	0.178864	-0.429748	-0.590515	-0.0163493
39.9	-0.156372	0.651031	0.26474	-0.28595	-0.0143738	-0.222382	0.18042	-0.243195	0.0110474	0.0745239	0.565582	-0.198395	0.209381	-0.277161	-0.498962	0.00399577
40	-0.0343018	0.589996	0.295258	-0.316467	0.077179	-0.191864	0.333008	-0.243195	0.163635	-0.169617	0.351959	-0.13736	0.0567932	-0.368713	-0.346374	0.00399577
40.1	-0.0953369	0.498444	0.14267	-0.255432	0.199249	-0.100311	0.363525	-0.365265	0.163635	0.0440063	0.535065	-0.289948	0.239899	-0.429748	-0.40741	0.0162028
40.2	-0.0953369	0.589996	0.203705	-0.377502	0.107697	-0.222382	0.333008	-0.395782	0.0110474	0.0134888	0.382477	-0.167877	0.0262756	-0.277161	-0.590515	-0.0305908
40.3	-0.0648193	0.742584	0.26474	-0.255432	0.0466614	-0.161346	0.30249	-0.273712	0.1026	-0.078064	0.474029	-0.228912	0.209381	-0.399231	-0.40741	0.0182373
40.4	-0.125855	0.681549	0.112152	-0.346985	0.0161438	-0.222382	0.333008	-0.243195	0.133118	0.0440063	0.382477	-0.198395	0.117828	-0.338196	-0.40741	-0.00414225
40.5	-0.0343018	0.559479	0.26474	-0.255432	0.138214	-0.283417	0.333008	-0.365265	0.0110474	-0.139099	0.412994	-0.25943	0.178864	-0.277161	-0.498962	-0.0143148
40.6	-0.125855	0.528961	0.26474	-0.377502	0.199249	-0.161346	0.363525	-0.456818	0.0415649	0.0134888	0.412994	-0.13736	0.117828	-0.429748	-0.468445	-0.0143148
40.7	-0.0648193	0.681549	0.112152	-0.255432	0.138214	-0.313934	0.424561	-0.243195	0.194153	-0.0170288	0.412994	-0.289948	0.178864	-0.246643	-0.376892	0.0223063
40.8	-0.156372	0.681549	0.295258	-0.377502	-0.0143738	-0.161346	0.424561	-0.243195	0.0110474	-0.0475464	0.443512	-0.13736	0.178864	-0.399231	-0.498962	-7.32422e-05
40.9	-0.0648193	0.528961	0.203705	-0.255432	0.0466614	-0.283417	0.394043	-0.395782	0.0720825	0.0440063	0.382477	-0.25943	0.117828	-0.429748	-0.52948	-0.0285563
41	-0.156372	0.498444	0.173187	-0.346985	0.168732	-0.283417	0.394043	-0.456818	0.133118	-0.078064	0.412994	-0.198395	0.239899	-0.277161	-0.315857	-0.00617676
41.1	-0.0343018	0.681549	0.325775	-0.377502	0.077179	-0.252899	0.363525	-0.30423	0.0110474	0.0745239	0.382477	-0.0763245	0.178864	-0.429748	-0.437927	0.0121338
41.2	-0.18689	0.712067	0.14267	-0.224915	-0.0143738	-0.37497	0.30249	-0.365265	0.0720825	-0.108581	0.382477	-0.13736	0.178864	-0.216125	-0.52948	-0.0244873
41.3	-0.00378418	0.528961	0.26474	-0.255432	0.077179	-0.191864	0.30249	-0.487335	0.1026	0.0745239	0.290924	-0.198395	0.148346	-0.307678	-0.315857	0.00196126
41.4	-0.0648193	0.528961	0.234222	-0.316467	0.168732	-0.405487	0.210938	-0.334747	-0.0805054	-0.0475464	0.443512	-0.25943	0.209381	-0.307678	-0.40741	-0.0285563
41.5	-0.217407	0.681549	0.173187	-0.346985	0.077179	-0.161346	0.210938	-0.30423	0.1026	0.0440063	0.290924	-0.25943	0.148346	-0.216125	-0.468445	-0.0163493
41.6	-0.156372	0.651031	0.295258	-0.346985	-0.0143738	-0.37497	0.271973	-0.487335	0.0720825	-0.0475464	0.412994	-0.25943	0.270416	-0.399231	-0.315857	-0.0285563
41.7	-0.0648193	0.528961	0.14267	-0.316467	0.107697	-0.191864	0.394043	-0.456818	-0.0194702	0.0440063	0.443512	-0.228912	0.0567932	-0.216125	-0.437927	-0.0143148
41.8	-0.0343018	0.620514	0.325775	-0.377502	0.168732	-0.344452	0.363525	-0.30423	0.133118	-0.0170288	0.321442	-0.25943	0.209381	-0.399231	-0.437927	-0.00210775
41.9	-0.0648193	0.712067	0.234222	-0.346985	0.107697	-0.161346	0.30249	-0.395782	-0.0194702	0.0440063	0.260406	-0.228912	0.270416	-0.15509	-0.346374	0.0141683
42	-0.0343018	0.620514	0.234222	-0.316467	-0.0143738	-0.313934	0.210938	-0.517853	0.1026	-0.0170288	0.229889	-0.198395	0.117828	-0.307678	-0.498962	-0.0468669
42.1	-0.00378418	0.528961	0.295258	-0.316467	0.168732	-0.130829	0.333008	-0.334747	0.0415649	0.0134888	0.260406	-0.228912	0.0567932	-0.216125	-0.315857	0.0100993
42.2	-0.0343018	0.712067	0.203705	-0.255432	0.168732	-0.37497	0.424561	-0.395782	-0.0194702	-0.0170288	0.229889	-0.228912	0.0262756	-0.277161	-0.40741	-0.0163493
42.3	-0.0343018	0.681549	0.325775	-0.28595	0.0161438	-0.191864	0.424561	-0.4263	0.133118	-0.0170288	0.260406	-0.25943	0.0567932	-0.185608	-0.498962	-7.32422e-05
42.4	-0.0648193	0.559479	0.14267	-0.28595	0.138214	-0.344452	0.271973	-0.30423	-0.0194702	0.0440063	0.229889	-0.198395	0.0567932	-0.277161	-0.346374	-0.0265218
42.5	-0.0648193	0.681549	0.356293	-0.346985	0.229767	-0.222382	0.241455	-0.4263	0.1026	-0.078064	0.260406	-0.13736	0.0262756	-0.185608	-0.498962	-0.00414225
42.6	-0.0648193	0.712067	0.173187	-0.377502	0.077179	-0.283417	0.424561	-0.517853	-0.0805054	0.0440063	0.260406	-0.106842	0.0262756	-0.246643	-0.346374	-0.0204183
42.7	-0.0648193	0.559479	0.38681	-0.40802	0.077179	-0.283417	0.363525	-0.334747	0.1026	0.105041	0.260406	-0.0763245	0.0873108	-0.185608	-0.437927	0.0100993
42.8	-0.125855	0.651031	0.203705	-0.377502	0.229767	-0.161346	0.30249	-0.487335	-0.0194702	0.0134888	0.260406	-0.13736	0.0262756	-0.246643	-0.468445	-0.0224528
42.9	-0.125855	0.681549	0.38681	-0.255432	0.138214	-0.222382	0.271973	-0.4263	-0.0194702	-0.0170288	0.260406	-0.167877	0.0567932	-0.216125	-0.40741	-0.00414225
43	-0.18689	0.559479	0.173187	-0.163879	0.077179	-0.313934	0.424561	-0.334747	0.0110474	-0.0475464	0.351959	-0.25943	0.0567932	-0.185608	-0.52948	-0.0244873
43.1	-0.278442	0.651031	0.38681	-0.194397	0.260284	-0.313934	0.455078	-0.578888	-0.0805054	-0.0170288	0.474029	-0.13736	0.0873108	-0.277161	-0.376892	0.00399577
43.2	-0.278442	0.712067	0.203705	-0.194397	0.168732	-0.252899	0.333008	-0.334747	0.0415649	-0.0170288	0.504547	-0.0458069	0.178864	-0.0940552	-0.559998	0.0243408
43.3	-0.18689	0.528961	0.38681	-0.316467	0.107697	-0.252899	0.30249	-0.456818	-0.0805054	-0.0475464	0.504547	-0.106842	0.239899	-0.216125	-0.346374	0.00399577
43.4	-0.0953369	0.620514	0.325775	-0.224915	0.260284	-0.252899	0.455078	-0.456818	0.0415649	-0.0475464	0.443512	-0.198395	0.239899	-0.338196	-0.498962	0.0182373
43.5	-0.18689	0.620514	0.234222	-0.133362	0.077179	-0.283417	0.424561	-0.365265	-0.111023	-0.0170288	0.412994	-0.289948	0.178864	-0.277161	-0.376892	-0.00617676
43.6	-0.247925	0.467926	0.356293	-0.133362	0.138214	-0.283417	0.30249	-0.517853	0.0415649	0.0134888	0.351959	-0.106842	0.117828	-0.15509	-0.468445	-0.00821126
43.7	-0.278442	0.651031	0.325775	-0.224915	0.260284	-0.283417	0.363525	-0.334747	-0.141541	-0.0170288	0.474029	-0.0458069	0.0567932	-0.15509	-0.346374	0.0202718
43.8	-0.125855	0.559479	0.26474	-0.28595	0.077179	-0.283417	0.455078	-0.487335	0.0720825	-0.0170288	0.565582	-0.13736	0.0873108	-0.0940552	-0.559998	0.00603027
43.9	-0.0953369	0.589996	0.234222	-0.194397	0.260284	-0.283417	0.333008	-0.456818	-0.111023	0.0134888	0.474029	-0.25943	0.209381	-0.124573	-0.315857	0.0182373
44	-0.247925	0.651031	0.203705	-0.0723267	0.138214	-0.252899	0.210938	-0.4263	-0.0499878	-0.0475464	0.351959	-0.106842	0.239899	-0.0940552	-0.52948	-0.00210775
44.1	-0.30896	0.498444	0.173187	-0.163879	0.138214	-0.161346	0.424561	-0.517853	0.0720825	0.0440063	0.412994	-0.0763245	0.148346	-0.124573	-0.376892	0.0121338
44.2	-0.247925	0.681549	0.203705	-0.316467	0.229767	-0.130829	0.394043	-0.395782	0.0110474	0.166077	0.504547	-0.198395	0.0262756	-0.124573	-0.437927	0.0243408
44.3	-0.156372	0.559479	0.173187	-0.224915	0.107697	-0.0697937	0.271973	-0.54837	-0.0194702	0.135559	0.504547	-0.289948	0.178864	-0.15509	-0.468445	-7.32422e-05
44.4	-0.18689	0.620514	0.203705	-0.0723267	0.229767	-0.0392761	0.363525	-0.365265	-0.0805054	0.105041	0.382477	-0.167877	0.239899	-0.124573	-0.376892	0.0487549
44.5	-0.278442	0.651031	0.203705	-0.194397	0.107697	-0.0697937	0.363525	-0.54837	-0.0805054	0.0440063	0.443512	-0.106842	0.178864	-0.124573	-0.437927	0.0100993
44.6	-0.217407	0.528961	0.173187	-0.28595	0.168732	-0.100311	0.241455	-0.395782	-0.0805054	-0.0170288	0.565582	-0.228912	0.0567932	-0.03302	-0.498962	-0.00821126
44.7	-0.0953369	0.742584	0.203705	-0.224915	0.229767	-0.161346	0.271973	-0.578888	-0.0499878	0.0440063	0.535065	-0.320465	0.117828	-0.0635376	-0.40741	0.0162028
44.8	-0.18689	0.498444	0.203705	-0.133362	0.107697	-0.161346	0.394043	-0.365265	-0.0499878	0.135559	0.382477	-0.106842	0.270416	-0.124573	-0.376892	0.0324788
44.9	-0.30896	0.651031	0.173187	-0.194397	0.229767	-0.0392761	0.271973	-0.578888	-0.0499878	0.105041	0.504547	-0.13736	0.209381	-0.185608	-0.376892	0.0182373
45	-0.156372	0.559479	0.26474	-0.346985	0.107697	-0.00875854	0.30249	-0.395782	-0.0499878	0.0440063	0.504547	-0.25943	0.0567932	-0.216125	-0.376892	0.00196126
45.1	-0.125855	0.651031	0.325775	-0.255432	0.32132	-0.0697937	0.363525	-0.517853	-0.0194702	-0.0170288	0.382477	-0.228912	0.148346	-0.246643	-0.376892	0.0223063
45.2	-0.217407	0.559479	0.38681	-0.163879	0.077179	-0.161346	0.210938	-0.365265	-0.0194702	0.105041	0.412994	-0.106842	0.270416	-0.15509	-0.437927	0.0263753
45.3	-0.30896	0.620514	0.356293	-0.255432	0.290802	-0.130829	0.363525	-0.517853	-0.0499878	0.166077	0.565582	-0.198395	0.178864	-0.0635376	-0.376892	0.0426514
45.4	-0.125855	0.589996	0.295258	-0.28595	0.107697	-0.00875854	0.30249	-0.4263	-0.0499878	0.105041	0.474029	-0.25943	0.0567932	-0.0635376	-0.376892	0.0223063
45.5	-0.156372	0.589996	0.234222	-0.133362	0.290802	-0.00875854	0.119385	-0.395782	-0.0194702	0.0134888	0.382477	-0.13736	0.209381	-0.15509	-0.376892	0.0304443
45.6	-0.278442	0.589996	0.203705	-0.224915	0.138214	-0.100311	0.363525	-0.517853	0.0415649	0.135559	0.565582	-0.13736	0.209381	-0.246643	-0.437927	0.0202718
45.7	-0.247925	0.559479	0.295258	-0.316467	0.290802	-0.161346	0.210938	-0.395782	0.163635	0.166077	0.504547	-0.320465	0.0873108	-0.15509	-0.437927	0.0162028
45.8	-0.125855	0.559479	0.38681	-0.255432	0.168732	-0.00875854	0.241455	-0.334747	0.133118	0.166077	0.382477	-0.106842	0.0567932	-0.0940552	-0.468445	0.0467204
45.9	-0.217407	0.528961	0.26474	-0.194397	0.290802	-0.00875854	0.30249	-0.334747	0.0720825	0.0134888	0.565582	-0.13736	0.209381	-0.124573	-0.498962	0.0487549
46	-0.278442	0.589996	0.203705	-0.316467	0.199249	-0.130829	0.149902	-0.395782	0.0415649	0.135559	0.474029	-0.289948	0.148346	-0.216125	-0.498962	-0.0122803
46.1	-0.0953369	0.437408	0.234222	-0.224915	0.290802	-0.161346	0.333008	-0.365265	0.0110474	0.227112	0.382477	-0.13736	0.0262756	-0.216125	-0.590515	0.0100993
46.2	-0.18689	0.620514	0.38681	-0.163879	0.32132	-0.00875854	0.18042	-0.395782	0.0720825	0.105041	0.565582	-0.13736	0.148346	-0.0635376	-0.559998	0.0589274
46.3	-0.247925	0.467926	0.356293	-0.316467	0.168732	-0.0392761	0.30249	-0.30423	0.194153	0.0134888	0.443512	-0.350983	0.148346	-0.0635376	-0.468445	0.0202718
46.4	-0.0953369	0.467926	0.234222	-0.28595	0.32132	-0.161346	0.241455	-0.30423	0.163635	0.166077	0.474029	-0.167877	0.0567932	-0.216125	-0.40741	0.0324788
46.5	-0.18689	0.620514	0.26474	-0.133362	0.351837	-0.130829	0.210938	-0.334747	0.0720825	0.196594	0.5961	-0.198395	0.117828	-0.216125	-0.437927	0.0528239
46.6	-0.278442	0.559479	0.417328	-0.28595	0.290802	-0.00875854	0.333008	-0.334747	0.0415649	0.0134888	0.412994	-0.289948	0.239899	-0.0940552	-0.52948	0.0324788
46.7	-0.0953369	0.528961	0.325775	-0.194397	0.260284	-0.100311	0.18042	-0.334747	0.194153	0.0440063	0.535065	-0.13736	0.0567932	-0.124573	-0.590515	0.0365478
46.8	-0.217407	0.498444	0.26474	-0.163879	0.229767	-0.191864	0.394043	-0.334747	0.194153	0.166077	0.5961	-0.228912	0.148346	-0.246643	-0.468445	0.0426514
46.9	-0.217407	0.528961	0.26474	-0.28595	0.229767	-0.00875854	0.210938	-0.334747	0.133118	0.0440063	0.412994	-0.228912	0.209381	-0.185608	-0.437927	0.0223063
47	-0.0953369	0.498444	0.38681	-0.163879	0.229767	-0.0392761	0.394043	-0.365265	0.0720825	-0.0170288	0.5961	-0.167877	0.0567932	-0.03302	-0.468445	0.0589274
47.1	-0.247925	0.528961	0.325775	-0.163879	0.229767	-0.191864	0.241455	-0.4263	0.133118	0.135559	0.474029	-0.289948	0.178864	-0.124573	-0.590515	0.0141683
47.2	-0.156372	0.528961	0.203705	-0.28595	0.260284	-0.161346	0.333008	-0.456818	0.22467	0.105041	0.504547	-0.13736	0.178864	-0.216125	-0.468445	0.0304443
47.3	-0.125855	0.498444	0.295258	-0.133362	0.260284	-0.0697937	0.18042	-0.395782	0.163635	-0.0475464	0.5961	-0.198395	0.0567932	-0.124573	-0.376892	0.0385824
47.4	-0.278442	0.559479	0.356293	-0.255432	0.260284	-0.130829	0.333008	-0.30423	0.0110474	0.0745239	0.412994	-0.198395	0.209381	-0.00250244	-0.437927	0.0406169
47.5	-0.0953369	0.528961	0.26474	-0.163879	0.229767	-0.191864	0.210938	-0.30423	0.1026	0.0745239	0.5961	-0.13736	0.0873108	-0.15509	-0.559998	0.0324788
47.6	-0.217407	0.498444	0.173187	-0.133362	0.199249	-0.00875854	0.333008	-0.365265	0.194153	-0.0170288	0.474029	-0.25943	0.0262756	-0.216125	-0.498962	0.0121338
47.7	-0.156372	0.437408	0.325775	-0.28595	0.199249	-0.0697937	0.210938	-0.4263	0.133118	0.105041	0.504547	-0.0458069	0.148346	-0.03302	-0.40741	0.0426514
47.8	-0.156372	0.376373	0.295258	-0.102844	0.260284	-0.161346	0.333008	-0.4263	0.0415649	0.105041	0.535065	-0.228912	-0.00424194	-0.124573	-0.52948	0.0141683
47.9	-0.278442	0.406891	0.173187	-0.316467	0.290802	-0.00875854	0.271973	-0.273712	0.133118	-0.0475464	0.412994	-0.0152893	0.178864	-0.277161	-0.590515	0.00399577
48	-0.0953369	0.467926	0.26474	-0.133362	0.382355	-0.100311	0.18042	-0.30423	0.22467	0.105041	0.565582	-0.198395	0.148346	-0.03302	-0.498962	0.0650309
48.1	-0.278442	0.559479	0.356293	-0.224915	0.382355	-0.130829	0.333008	-0.365265	0.163635	0.0745239	0.382477	-0.0763245	0.0262756	-0.0635376	-0.468445	0.0446859
48.2	-0.125855	0.589996	0.173187	-0.133362	0.351837	0.021759	0.30249	-0.456818	0.0415649	-0.078064	0.565582	-0.13736	0.178864	-0.246643	-0.498962	0.0365478
48.3	-0.247925	0.559479	0.234222	-0.194397	0.290802	-0.0697937	0.210938	-0.30423	0.255188	0.135559	0.412994	-0.13736	-0.00424194	-0.0635376	-0.559998	0.0345133
48.4	-0.156372	0.437408	0.38681	-0.224915	0.199249	-0.0697937	0.149902	-0.212677	0.194153	0.0134888	0.565582	-0.167877	0.178864	-0.0635376	-0.40741	0.0548584
48.5	-0.247925	0.406891	0.234222	-0.133362	0.32132	0.021759	0.210938	-0.30423	0.1026	0.0440063	0.474029	-0.167877	0.0262756	-0.216125	-0.437927	0.0223063
48.6	-0.247925	0.498444	0.234222	-0.224915	0.412872	-0.161346	0.241455	-0.4263	0.194153	0.0745239	0.565582	-0.13736	0.148346	-0.03302	-0.559998	0.0385824
48.7	-0.156372	0.620514	0.417328	-0.102844	0.382355	0.021759	0.210938	-0.273712	0.285706	-0.078064	0.474029	-0.167877	0.0567932	-0.0940552	-0.468445	0.0752035
48.8	-0.278442	0.559479	0.234222	-0.28595	0.229767	-0.0392761	0.18042	-0.243195	0.133118	0.105041	0.504547	-0.167877	0.117828	-0.246643	-0.468445	0.0223063
48.9	-0.217407	0.406891	0.295258	-0.102844	0.260284	-0.100311	0.18042	-0.30423	0.194153	-0.0475464	0.504547	-0.13736	0.117828	-0.03302	-0.559998	0.0304443
49	-0.278442	0.467926	0.356293	-0.255432	0.382355	0.0827942	0.149902	-0.395782	0.285706	0.0134888	0.535065	-0.0763245	0.0873108	-0.0940552	-0.52948	0.0487549
49.1	-0.156372	0.620514	0.203705	-0.102844	0.382355	-0.161346	0.210938	-0.30423	0.163635	0.0745239	0.474029	-0.228912	0.178864	-0.15509	-0.376892	0.0548584
49.2	-0.30896	0.589996	0.325775	-0.316467	0.290802	-0.00875854	0.149902	-0.273712	0.194153	-0.108581	0.535065	-0.0458069	0.0873108	-0.0635376	-0.52948	0.0345133
49.3	-0.18689	0.467926	0.295258	-0.163879	0.229767	-0.100311	0.149902	-0.365265	0.377258	0.0745239	0.504547	-0.167877	0.178864	-0.246643	-0.559998	0.0324788
49.4	-0.30896	0.467926	0.234222	-0.163879	0.382355	-0.0697937	0.18042	-0.395782	0.22467	-0.078064	0.565582	-0.167877	0.0873108	-0.0635376	-0.40741	0.0324788
49.5	-0.156372	0.620514	0.417328	-0.255432	0.412872	0.021759	0.241455	-0.243195	0.194153	0.135559	0.474029	-0.0458069	0.209381	-0.15509	-0.498962	0.0914795
49.6	-0.339477	0.651031	0.26474	-0.28595	0.290802	-0.191864	0.333008	-0.243195	0.316223	-0.078064	0.565582	-0.0458069	0.0567932	-0.185608	-0.559998	0.0365478
49.7	-0.217407	0.498444	0.38681	-0.194397	0.229767	0.021759	0.333008	-0.365265	0.194153	0.0745239	0.504547	-0.106842	0.209381	-0.03302	-0.40741	0.0752035
49.8	-0.156372	0.498444	0.38681	-0.163879	0.382355	-0.161346	0.241455	-0.334747	0.316223	-0.0170288	0.504547	-0.13736	0.0567932	-0.246643	-0.590515	0.0385824
49.9	-0.217407	0.620514	0.203705	-0.163879	0.382355	-0.00875854	0.210938	-0.212677	0.316223	0.0440063	0.5961	-0.13736	0.239899	-0.03302	-0.498962	0.089445
50	-0.339477	0.589996	0.417328	-0.133362	0.229767	-0.161346	0.119385	-0.273712	0.194153	0.0440063	0.504547	-0.106842	0.0873108	-0.185608	-0.376892	0.0406169
50.1	-0.369995	0.467926	0.203705	-0.194397	0.229767	-0.00875854	0.0888672	-0.395782	0.377258	0.0134888	0.474029	-0.106842	0.209381	-0.0635376	-0.52948	0.0263753
50.2	-0.339477	0.528961	0.38681	-0.163879	0.382355	-0.161346	0.271973	-0.212677	0.255188	0.0440063	0.5961	-0.13736	0.178864	-0.124573	-0.376892	0.0752035
50.3	-0.369995	0.589996	0.234222	-0.28595	0.260284	-0.0697937	0.210938	-0.334747	0.194153	-0.078064	0.535065	-0.167877	0.0262756	-0.185608	-0.468445	0.00603027
50.4	-0.461548	0.376373	0.234222	-0.346985	0.077179	-0.344452	0.0888672	-0.54837	0.194153	-0.108581	0.535065	-0.25943	-0.0957947	-0.185608	-0.65155	-0.099764
50.5	-0.583618	0.223785	0.0816345	-0.469055	0.138214	-0.313934	-0.0942383	-0.517853	-0.0499878	-0.322205	0.412994	-0.350983	-0.126312	-0.399231	-0.621033	-0.199455
50.6	-0.705689	0.254303	-0.131989	-0.591125	-0.0143738	-0.558075	-0.185791	-0.639923	-0.0194702	-0.322205	0.290924	-0.503571	-0.248383	-0.429748	-0.926208	-0.315422
50.7	-0.827759	0.0711975	-0.193024	-0.713196	-0.31955	-0.61911	-0.216309	-0.945099	-0.294128	-0.62738	0.138336	-0.686676	-0.370453	-0.704407	-0.895691	-0.480216
50.8	-0.980347	-0.203461	-0.467682	-0.865784	-0.31955	-0.832733	-0.460449	-0.975616	-0.416199	-0.596863	-0.0142517	-0.930817	-0.553558	-0.673889	-1.17035	-0.63077
50.9	-1.13294	-0.264496	-0.467682	-1.04889	-0.533173	-1.04636	-0.735107	-1.18924	-0.629822	-0.871521	-0.197357	-1.0834	-0.767181	-1.0401	-1.32294	-0.822013
51	-1.28552	-0.417084	-0.833893	-1.20148	-0.838348	-1.16843	-0.918213	-1.49442	-0.90448	-1.1767	-0.41098	-1.17496	-0.980804	-1.10113	-1.50604	-1.0275
51.1	-1.43811	-0.72226	-0.894928	-1.50665	-0.899384	-1.50412	-0.948731	-1.58597	-1.02655	-1.26825	-0.685638	-1.32754	-1.28598	-1.46735	-1.87225	-1.22891
51.2	-1.5907	-0.905365	-1.29166	-1.75079	-1.08249	-1.74826	-1.19287	-1.86063	-1.42328	-1.45135	-0.929779	-1.57169	-1.4996	-1.43683	-1.87225	-1.4405
51.3	-1.7738	-1.02744	-1.35269	-2.05597	-1.4487	-1.83981	-1.49805	-2.19632	-1.42328	-1.75653	-1.17392	-1.84634	-1.68271	-1.86407	-2.33002	-1.68464
51.4	-2.04846	-1.36313	-1.74942	-2.23908	-1.57077	-2.05344	-1.74219	-2.25736	-1.88104	-2.00067	-1.50961	-2.18204	-1.92685	-1.98615	-2.36054	-1.92471
51.5	-2.32312	-1.60727	-1.81045	-2.36115	-1.75388	-2.41965	-1.83374	-2.65408	-1.9726	-2.24481	-1.84531	-2.42618	-2.17099	-2.38287	-2.8183	-2.17496
51.6	-2.65881	-1.72934	-2.2377	-2.57477	-2.21164	-2.6943	-2.1084	-2.83719	-2.39984	-2.48895	-2.02841	-2.51773	-2.3541	-2.71857	-2.87933	-2.42927
51.7	-2.87244	-2.09555	-2.29874	-2.91046	-2.27268	-2.93845	-2.47461	-3.05081	-2.49139	-2.70258	-2.21152	-2.82291	-2.65927	-2.81012	-3.30658	-2.66121
51.8	-3.02502	-2.33969	-2.63443	-3.21564	-2.60837	-3.18259	-2.68823	-3.44754	-2.88812	-2.94672	-2.45566	-3.18912	-2.96445	-3.1153	-3.5202	-2.94807
51.9	-3.23865	-2.49228	-3.03116	-3.4903	-2.94406	-3.48776	-2.84082	-3.53909	-3.01019	-3.22138	-2.82187	-3.55533	-3.33066	-3.45099	-3.82538	-3.21866
52	-3.60486	-2.91953	-3.12271	-3.64288	-3.06613	-3.70139	-3.17651	-3.93582	-3.46796	-3.52655	-3.2186	-3.70792	-3.63583	-3.8172	-4.039	-3.50553
52.1	-3.91003	-3.07211	-3.42789	-3.91754	-3.43234	-4.00656	-3.51221	-4.11893	-3.59003	-3.77069	-3.46274	-3.98257	-3.84946	-4.15289	-4.40521	-3.77408
52.2	-4.09314	-3.34677	-3.70255	-4.31427	-3.67648	-4.28122	-3.69531	-4.4241	-3.92572	-4.07587	-3.61533	-4.31827	-4.06308	-4.42755	-4.61883	-4.03857
52.3	-4.27625	-3.71298	-4.00772	-4.61945	-3.89011	-4.5864	-3.90894	-4.69876	-4.35297	-4.41156	-3.85947	-4.715	-4.33774	-4.73273	-5.01556	-4.34171
52.4	-4.61194	-3.80454	-4.28238	-4.80255	-4.31735	-4.86105	-4.33618	-4.9429	-4.50555	-4.74725	-4.22568	-4.92862	-4.73447	-4.97687	-5.16815	-4.61637
52.5	-4.97815	-4.23178	-4.55704	-4.98566	-4.4089	-5.16623	-4.54981	-5.37015	-4.68866	-5.05243	-4.62241	-5.11172	-5.10068	-5.28204	-5.50385	-4.9073
52.6	-5.19177	-4.41489	-4.77066	-5.32135	-4.77512	-5.4714	-4.70239	-5.43118	-5.08539	-5.32709	-4.74448	-5.47794	-5.34482	-5.5567	-5.90057	-5.16772
52.7	-5.28332	-4.65903	-5.04532	-5.71808	-5.04977	-5.74606	-5.03809	-5.91946	-5.4516	-5.47968	-5.04965	-5.87466	-5.52792	-5.86188	-6.02264	-5.44848
52.8	-5.61902	-5.02524	-5.31998	-5.90118	-5.20236	-5.95969	-5.4043	-6.01102	-5.69574	-5.6933	-5.44638	-5.99674	-5.86362	-6.19757	-6.48041	-5.7211
52.9	-6.01575	-5.11679	-5.56412	-6.08429	-5.66013	-6.14279	-5.49585	-6.43826	-6.00092	-6.02899	-5.78207	-6.24087	-6.29086	-6.50275	-6.75507	-6.00797
53	-6.19885	-5.57455	-5.83878	-6.41998	-5.72116	-6.41745	-5.83154	-6.52982	-6.27557	-6.36468	-5.93466	-6.6376	-6.56552	-6.80792	-6.99921	-6.27449
53.1	-6.38196	-5.63559	-6.11343	-6.81671	-6.14841	-6.75314	-6.22827	-6.95706	-6.55023	-6.70038	-6.20932	-6.9733	-6.71811	-7.1131	-7.18231	-6.56542
53.2	-6.71765	-6.03232	-6.41861	-6.99982	-6.301	-7.11935	-6.28931	-7.10965	-6.79437	-6.88348	-6.63657	-7.09537	-6.99277	-7.2962	-7.45697	-6.80956
53.3	-7.05335	-6.24594	-6.72379	-7.18292	-6.63669	-7.33298	-6.59448	-7.47586	-7.13007	-7.09711	-6.91122	-7.37003	-7.42001	-7.50983	-7.79266	-7.09846
53.4	-7.17542	-6.5206	-6.93741	-7.51862	-6.88083	-7.48557	-6.99121	-7.56741	-7.34369	-7.34125	-7.03329	-7.79727	-7.69467	-7.78449	-8.06732	-7.3426
53.5	-7.38904	-6.79526	-7.12051	-7.88483	-7.12497	-7.79074	-7.08276	-7.96414	-7.61835	-7.73798	-7.39951	-7.98038	-7.84726	-8.12018	-8.3725	-7.61523
53.6	-7.78577	-6.97836	-7.30362	-8.0069	-7.46066	-8.09592	-7.44897	-8.14725	-7.893	-8.01263	-7.79623	-8.194	-8.15244	-8.48639	-8.58612	-7.88988
53.7	-7.96887	-7.34457	-7.48672	-8.22052	-7.61325	-8.43161	-7.72363	-8.48294	-8.19818	-8.07367	-7.88779	-8.56021	-8.54916	-8.76105	-8.83026	-8.14216
53.8	-8.12146	-7.46664	-7.7919	-8.61725	-8.00998	-8.49264	-7.8457	-8.78812	-8.50336	-8.37885	-8.16244	-8.77383	-8.7933	-8.91363	-9.16596	-8.38834
53.9	-8.42664	-7.83286	-8.12759	-8.86139	-8.13205	-8.7673	-8.24243	-8.91019	-8.77801	-8.74506	-8.52866	-8.92642	-8.91537	-9.06622	-9.4101	-8.64469
54	-8.73181	-7.95493	-8.37173	-9.01398	-8.49826	-9.07248	-8.3645	-9.2764	-8.96112	-9.01971	-8.80331	-9.29263	-9.28159	-9.43243	-9.62372	-8.91324
54.1	-8.82336	-8.29062	-8.49381	-9.34967	-8.62033	-9.40817	-8.60864	-9.58157	-9.14423	-9.14179	-8.92539	-9.65884	-9.6478	-9.76813	-9.92889	-9.15942
54.2	-9.09802	-8.44321	-8.64639	-9.68536	-9.01706	-9.43869	-8.94434	-9.73416	-9.32733	-9.35541	-9.26108	-9.71988	-9.76987	-10.0123	-10.2341	-9.37914
54.3	-9.4032	-8.71786	-8.95157	-9.7464	-9.07809	-9.68283	-9.03589	-9.91727	-9.63251	-9.66058	-9.59677	-10.0251	-9.98349	-10.1343	-10.5087	-9.60497
54.4	-9.52527	-8.87045	-9.25674	-10.0211	-9.50534	-10.049	-9.4021	-10.1309	-9.9682	-10.0268	-9.71884	-10.4218	-10.3192	-10.4395	-10.8139	-9.89794
54.5	-9.76941	-9.23666	-9.37881	-10.3567	-9.53586	-10.2932	-9.52417	-10.375	-10.2734	-10.0878	-9.9935	-10.4218	-10.5633	-10.7142	-11.058	-10.1055
54.6	-10.1967	-9.2977	-9.56192	-10.4483	-9.84103	-10.3847	-9.76831	-10.5581	-10.4565	-10.3015	-10.3292	-10.788	-10.6854	-11.0193	-11.1801	-10.3211
54.7	-10.1967	-9.60287	-9.80606	-10.6924	-10.1157	-10.6594	-10.043	-10.8023	-10.5175	-10.6677	-10.4207	-11.0932	-11.0211	-11.2025	-11.3937	-10.549
54.8	-10.4713	-9.87753	-10.1112	-11.0892	-10.1767	-10.9951	-10.165	-11.0464	-10.8227	-10.8813	-10.7564	-11.1237	-11.3263	-11.4161	-11.6989	-10.7972
54.9	-10.807	-9.9996	-10.2638	-11.1197	-10.3293	-11.1782	-10.5618	-11.2295	-11.0974	-10.9728	-11.0311	-11.5204	-11.4178	-11.6907	-11.9736	-11.0129
55	-10.807	-10.1827	-10.3554	-11.3943	-10.665	-11.3003	-10.5618	-11.4431	-11.4025	-11.278	-11.0616	-11.6425	-11.723	-11.9654	-12.2482	-11.2021
55.1	-11.1427	-10.3658	-10.569	-11.6995	-10.9092	-11.6054	-10.989	-11.6568	-11.4941	-11.5832	-11.3973	-11.8561	-12.0282	-12.057	-12.3703	-11.4482
55.2	-11.3868	-10.5794	-10.9352	-11.73	-11.0617	-11.8801	-11.0501	-11.9009	-11.6772	-11.6747	-11.6415	-12.1613	-12.0587	-12.3011	-12.4924	-11.6354
55.3	-11.4174	-10.8236	-11.0268	-12.0352	-11.2754	-11.9106	-11.3857	-12.145	-11.9213	-11.9189	-11.7635	-12.3139	-12.4249	-12.6063	-12.7975	-11.8511
55.4	-11.8446	-10.9762	-11.0878	-12.2488	-11.4585	-12.1547	-11.4773	-12.3587	-12.2265	-12.2241	-12.1602	-12.5275	-12.6996	-12.8504	-13.1332	-12.0952
55.5	-11.9362	-11.2203	-11.393	-12.3099	-11.6416	-12.521	-11.813	-12.6333	-12.4096	-12.3156	-12.1908	-12.7411	-12.7606	-12.9114	-13.3774	-12.2783
55.6	-12.0582	-11.3729	-11.6676	-12.6456	-11.8247	-12.5515	-11.874	-12.8775	-12.4706	-12.4377	-12.4654	-12.8327	-13.0658	-13.1861	-13.4079	-12.4492
55.7	-12.3939	-11.5865	-11.7287	-12.7371	-12.0078	-12.7651	-12.1792	-13.0606	-12.7453	-12.7734	-12.7706	-13.2599	-13.2794	-13.5218	-13.7131	-12.7015
55.8	-12.3939	-11.8001	-11.8813	-12.9202	-12.1909	-13.0703	-12.3013	-13.1521	-13.02	-12.926	-12.7706	-13.2599	-13.3709	-13.5523	-14.0793	-12.8459
55.9	-12.7296	-11.9832	-12.217	-13.1949	-12.3435	-13.1618	-12.5454	-13.2742	-13.2031	-12.987	-13.1673	-13.6261	-13.7677	-13.7354	-14.1708	-13.0738
56	-12.8212	-12.1663	-12.339	-13.1949	-12.5571	-13.2839	-12.6675	-13.5489	-13.2336	-13.3227	-13.1673	-13.7177	-13.8592	-14.0711	-14.2624	-13.2142
56.1	-12.9738	-12.4105	-12.4001	-13.6221	-12.8012	-13.6501	-12.8811	-13.793	-13.5082	-13.4753	-13.442	-13.9313	-14.0729	-14.1932	-14.476	-13.4421
56.2	-13.2789	-12.6241	-12.6442	-13.6221	-12.9538	-13.6806	-13.1252	-14.0371	-13.7524	-13.5058	-13.5946	-14.2365	-14.378	-14.2847	-14.8422	-13.6374
56.3	-13.2789	-12.8683	-12.9189	-13.8968	-13.1369	-13.8027	-13.1863	-14.0982	-13.8439	-13.8415	-13.7166	-14.2975	-14.378	-14.5594	-14.9948	-13.7879
56.4	-13.6451	-13.0514	-12.9189	-13.9883	-13.198	-14.1384	-13.4915	-14.2508	-13.9355	-13.9636	-14.0523	-14.6027	-14.7442	-14.834	-15.0558	-13.9914
56.5	-13.5841	-13.204	-13.0714	-14.1409	-13.32	-14.1994	-13.644	-14.4644	-14.1796	-14.0246	-14.0523	-14.6637	-14.7442	-14.773	-15.3	-14.0911
56.6	-13.9503	-13.2955	-13.3766	-14.3851	-13.4726	-14.4131	-13.6746	-14.739	-14.4238	-14.3603	-14.3575	-15.0299	-15.0494	-15.0172	-15.5747	-14.3413
56.7	-13.9198	-13.3871	-13.4071	-14.4461	-13.6862	-14.6572	-13.9187	-14.8611	-14.4238	-14.3298	-14.3575	-14.9384	-15.2325	-15.3223	-15.6357	-14.4349
56.8	-14.1945	-13.6007	-13.5597	-14.7513	-13.9304	-14.6267	-14.1018	-14.8916	-14.6069	-14.5434	-14.6627	-15.3656	-15.3546	-15.3223	-15.7883	-14.62
56.9	-14.2555	-13.8753	-13.8649	-14.7513	-14.0525	-14.9013	-14.3154	-15.1358	-14.9121	-14.7875	-14.6932	-15.3656	-15.6292	-15.597	-16.0324	-14.8113
57	-14.4691	-14.0584	-13.8344	-15.087	-14.083	-15.0539	-14.468	-15.441	-14.9731	-14.757	-14.9679	-15.6403	-15.6292	-15.7801	-16.246	-14.9659
57.1	-14.6217	-14.089	-13.987	-15.0259	-14.2356	-15.0844	-14.6511	-15.502	-15.0341	-15.0317	-14.9984	-15.6708	-15.9954	-15.8106	-16.185	-15.0615
57.2	-14.7743	-14.1195	-14.2616	-15.3616	-14.4492	-15.3896	-14.7732	-15.563	-15.3393	-15.0317	-15.273	-15.976	-15.9954	-16.1158	-16.4902	-15.2609
57.3	-14.8964	-14.3331	-14.2006	-15.3006	-14.6323	-15.3286	-14.8953	-15.8072	-15.5224	-15.2148	-15.3036	-15.976	-16.3006	-16.2073	-16.7343	-15.3769
57.4	-15.0489	-14.6078	-14.3837	-15.6973	-14.6933	-15.6338	-15.0479	-16.0513	-15.4308	-15.4284	-15.5477	-16.3117	-16.3312	-16.2684	-16.7343	-15.5478
57.5	-15.171	-14.6993	-14.5668	-15.6363	-14.7544	-15.6643	-15.1699	-16.0513	-15.675	-15.4284	-15.6087	-16.3422	-16.6363	-16.6346	-16.9174	-15.6637
57.6	-15.3236	-14.6993	-14.5363	-15.8804	-14.968	-15.8169	-15.3225	-16.1734	-15.8581	-15.7031	-15.8529	-16.4948	-16.6668	-16.6041	-17.1921	-15.8061
57.7	-15.4457	-14.8519	-14.8415	-16.0635	-15.2426	-16.061	-15.5056	-16.4175	-15.8886	-15.7031	-15.8834	-16.8	-16.8805	-16.8177	-17.1616	-15.9709
57.8	-15.5983	-15.0655	-14.8415	-16.0025	-15.2426	-16.061	-15.6887	-16.6617	-16.1633	-15.9167	-16.1275	-16.861	-16.9415	-17.0313	-17.4057	-16.1073
57.9	-15.8729	-15.1266	-14.933	-16.2161	-15.3037	-16.3967	-15.8718	-16.5396	-16.2548	-15.9472	-16.158	-16.922	-17.1551	-17.0618	-17.6498	-16.2273
58	-15.8119	-15.1266	-15.1771	-16.4297	-15.4868	-16.3052	-16.0549	-16.7532	-16.2853	-16.1303	-16.4022	-17.0746	-17.1856	-17.367	-17.5888	-16.3453
58.1	-15.995	-15.3097	-15.1161	-16.5823	-15.7309	-16.6408	-16.0855	-17.0279	-16.56	-16.2829	-16.5548	-17.2272	-17.4603	-17.306	-17.8024	-16.5121
58.2	-16.2391	-15.5538	-15.3297	-16.7654	-15.6699	-16.5493	-16.116	-17.0279	-16.56	-16.405	-16.4937	-17.4408	-17.5213	-17.5501	-17.9855	-16.6138
58.3	-16.3612	-15.5843	-15.3603	-16.857	-15.792	-16.8239	-16.238	-17.0584	-16.6516	-16.5576	-16.7684	-17.5324	-17.6739	-17.6111	-17.9855	-16.7237
58.4	-16.4222	-15.6148	-15.5129	-16.9791	-15.9751	-16.7934	-16.4822	-17.3025	-16.9567	-16.5881	-16.9515	-17.6545	-17.9181	-17.7637	-18.2297	-16.8763
58.5	-16.4528	-15.7979	-15.6959	-17.1317	-16.1277	-17.007	-16.6653	-17.4551	-16.8957	-16.8627	-16.9515	-17.7765	-17.857	-18.0079	-18.3212	-17.0004
58.6	-16.5748	-15.981	-15.6959	-17.2232	-16.0971	-17.0376	-16.8179	-17.4551	-17.1093	-16.8932	-17.0125	-17.8681	-17.9791	-17.9468	-18.3823	-17.0716
58.7	-16.7274	-15.981	-15.9096	-17.3148	-16.1887	-17.3122	-16.7873	-17.6687	-17.2009	-17.0764	-17.1651	-18.0512	-18.1927	-18.252	-18.6569	-17.2323
58.8	-16.8495	-16.0421	-15.8485	-17.4368	-16.4328	-17.2512	-16.8484	-17.7603	-17.2619	-17.1069	-17.3177	-18.1427	-18.3758	-18.1605	-18.6264	-17.2974
58.9	-17.0021	-16.2557	-16.1232	-17.5589	-16.4633	-17.5258	-17.062	-17.7908	-17.506	-17.351	-17.4093	-18.2953	-18.4979	-18.4962	-18.84	-17.4785
59	-17.0631	-16.3473	-16.0316	-17.681	-16.4939	-17.4953	-17.2146	-17.9739	-17.445	-17.3205	-17.5313	-18.4784	-18.6505	-18.4656	-18.9316	-17.5416
59.1	-17.1852	-16.2557	-16.3063	-17.7725	-16.677	-17.709	-17.3367	-18.0655	-17.6586	-17.5952	-17.5924	-18.6005	-18.8031	-18.6793	-18.9316	-17.6779
59.2	-17.3072	-16.4998	-16.1842	-17.8336	-16.8296	-17.7395	-17.2756	-18.0655	-17.6586	-17.5341	-17.6839	-18.8141	-18.8641	-18.6182	-19.2673	-17.745
59.3	-17.3988	-16.6524	-16.3979	-17.9251	-16.7685	-17.831	-17.4587	-18.3706	-17.8112	-17.6562	-17.806	-18.9057	-18.9557	-18.9234	-19.1452	-17.8671
59.4	-17.4904	-16.5914	-16.3979	-17.9251	-16.9211	-18.0752	-17.6113	-18.3096	-17.9028	-17.8393	-17.9281	-18.9057	-19.1083	-18.8624	-19.3893	-17.9505
59.5	-17.6124	-16.7745	-16.581	-18.0472	-17.1042	-18.0141	-17.6724	-18.3706	-17.9638	-17.9919	-18.0196	-18.9362	-19.1998	-19.1065	-19.3588	-18.0502
59.6	-17.704	-17.0187	-16.5505	-18.1998	-17.0432	-18.0447	-17.7029	-18.5843	-18.1469	-18.0529	-18.1722	-19.0583	-19.3524	-19.1065	-19.5419	-18.1519
59.7	-17.8871	-16.8966	-16.7641	-18.4134	-17.1347	-18.2278	-17.7639	-18.4927	-18.1164	-18.1139	-18.3248	-19.2719	-19.4439	-19.3507	-19.664	-18.2577
59.8	-18.0092	-17.0492	-16.7336	-18.566	-17.3789	-18.3803	-17.9165	-18.7063	-18.3605	-18.1445	-18.4469	-19.4245	-19.566	-19.4117	-19.7555	-18.39
59.9	-18.1312	-17.2628	-16.9167	-18.5965	-17.3484	-18.5634	-18.0691	-18.8589	-18.269	-18.2665	-18.4164	-19.516	-19.5965	-19.3812	-19.9387	-18.4754
60	-18.1007	-17.1407	-16.9777	-18.566	-17.4399	-18.6245	-17.9775	-18.8589	-18.5131	-18.3581	-18.4164	-19.455	-19.6881	-19.6253	-19.9081	-18.51
60.1	-18.1007	-17.2933	-16.9777	-18.7186	-17.684	-18.716	-18.0691	-19.1031	-18.4216	-18.4802	-18.5384	-19.5771	-19.7186	-19.7474	-20.1828	-18.6219
60.2	-18.2533	-17.4764	-17.1608	-18.8712	-17.5315	-18.7465	-18.2522	-18.9505	-18.6352	-18.5717	-18.6605	-19.7602	-19.8102	-19.7169	-19.9997	-18.6931
60.3	-18.3754	-17.3238	-17.1913	-18.9322	-17.6535	-18.7771	-18.1912	-19.1336	-18.4521	-18.6328	-18.8131	-19.8517	-19.9322	-19.7169	-20.2438	-18.748
60.4	-18.4364	-17.4764	-17.0998	-18.8101	-17.7451	-18.7465	-18.0996	-19.1031	-18.6352	-18.6328	-18.7826	-19.7296	-20.0238	-19.7474	-20.0607	-18.7419
60.5	-18.3449	-17.4154	-17.1303	-18.8406	-17.562	-18.7771	-18.1912	-19.0725	-18.4216	-18.5717	-18.63	-19.6991	-20.1153	-19.7474	-20.3049	-18.7216
60.6	-18.2838	-17.3543	-17.1303	-18.8712	-17.7146	-18.8381	-18.2827	-19.2251	-18.5131	-18.5717	-18.6605	-19.8212	-19.9627	-19.7169	-20.0912	-18.7358
60.7	-18.3754	-17.5069	-17.0998	-18.9627	-17.562	-18.8381	-18.0996	-19.0725	-18.5742	-18.4802	-18.7215	-19.8517	-19.9017	-19.6863	-20.2133	-18.7297
60.8	-18.4669	-17.2018	-17.0692	-18.7796	-17.5315	-18.8381	-18.0081	-19.1946	-18.33	-18.4802	-18.691	-19.6686	-19.9017	-19.6558	-20.0302	-18.6565
60.9	-18.2838	-17.2933	-17.0082	-18.6575	-17.5925	-18.7771	-18.1301	-18.9505	-18.269	-18.4191	-18.5079	-19.5771	-19.9933	-19.6558	-20.1218	-18.6158
61	-18.1923	-17.2628	-16.9472	-18.7186	-17.3789	-18.716	-17.9775	-19.1031	-18.269	-18.4496	-18.4774	-19.6381	-19.9627	-19.5643	-19.9081	-18.571
61.1	-18.2228	-17.0797	-16.8861	-18.7186	-17.5315	-18.5634	-17.825	-18.8589	-18.1774	-18.4191	-18.4774	-19.6381	-19.7186	-19.4727	-19.8166	-18.4937
61.2	-18.3143	-17.2018	-16.8251	-18.566	-17.2873	-18.4109	-17.9165	-18.92	-18.1469	-18.3581	-18.4469	-19.4245	-19.627	-19.3812	-19.8471	-18.4449
61.3	-18.1312	-16.8966	-16.7336	-18.4134	-17.2873	-18.3803	-17.825	-18.7063	-18.0248	-18.1445	-18.1722	-19.3329	-19.6881	-19.2896	-19.8471	-18.3249
61.4	-17.9786	-16.9576	-16.6725	-18.4134	-17.1958	-18.3498	-17.5503	-18.7979	-17.9333	-18.0529	-18.1417	-19.394	-19.6576	-19.2286	-19.6945	-18.2679
61.5	-17.9786	-16.7745	-16.581	-18.4134	-17.1042	-18.3498	-17.6113	-18.5537	-17.8112	-18.0529	-18.1112	-19.2719	-19.4439	-19.1675	-19.5114	-18.1824
61.6	-18.0092	-16.683	-16.5199	-18.1693	-17.0737	-18.1972	-17.5808	-18.5843	-17.6892	-18.0529	-18.0196	-19.0583	-19.3524	-19.1675	-19.3588	-18.1011
61.7	-17.765	-16.6219	-16.4589	-18.0167	-16.799	-17.9531	-17.3367	-18.3401	-17.5671	-17.9003	-17.7755	-19.0583	-19.3524	-19.137	-19.2978	-17.9586
61.8	-17.6429	-16.4388	-16.4589	-18.0777	-16.9211	-17.8921	-17.3367	-18.4012	-17.4755	-17.6867	-17.7144	-19.0277	-19.3524	-19.0149	-19.2368	-17.9119
61.9	-17.6429	-16.4388	-16.3368	-17.9556	-16.6159	-17.831	-17.2451	-18.157	-17.3534	-17.5646	-17.6839	-18.7836	-19.0472	-18.7708	-19.0537	-17.7654
62	-17.5209	-16.1641	-16.1232	-17.681	-16.677	-17.8615	-17.0315	-18.096	-17.2619	-17.5341	-17.4093	-18.692	-18.9557	-18.6182	-18.9621	-17.6392
62.1	-17.2767	-16.1947	-15.9706	-17.5589	-16.4023	-17.5869	-17.062	-18.0349	-17.1703	-17.4731	-17.2567	-18.692	-18.9862	-18.5572	-18.8705	-17.5395
62.2	-17.2157	-15.8895	-15.8791	-17.6199	-16.4939	-17.4038	-16.8484	-17.8213	-17.1093	-17.2289	-17.2872	-18.5089	-18.8641	-18.5572	-18.718	-17.4297
62.3	-17.2767	-15.981	-15.8791	-17.3453	-16.1887	-17.3733	-16.7263	-17.7603	-16.9567	-17.0458	-17.1651	-18.2953	-18.5894	-18.4351	-18.5959	-17.3076
62.4	-17.0021	-15.6759	-15.757	-17.1622	-16.2497	-17.3733	-16.6958	-17.6992	-16.6821	-17.0458	-16.921	-18.3258	-18.4979	-18.1299	-18.4433	-17.1774
62.5	-16.8495	-15.6759	-15.5434	-17.2232	-15.9445	-17.0986	-16.4211	-17.4856	-16.4684	-17.0153	-16.8905	-18.1122	-18.5284	-18.0384	-18.2907	-17.039
62.6	-16.8495	-15.3707	-15.2992	-16.9791	-15.9751	-16.9155	-16.4517	-17.272	-16.3769	-16.7101	-16.7989	-17.8986	-18.3148	-18.0079	-18.1686	-16.8926
62.7	-16.6664	-15.4622	-15.2382	-16.8265	-15.7309	-16.885	-16.238	-17.1805	-16.2548	-16.527	-16.4632	-17.8986	-18.0707	-17.9163	-18.0466	-16.7603
62.8	-16.4528	-15.1571	-15.2687	-16.7654	-15.6699	-16.8239	-16.0855	-16.9973	-16.2243	-16.527	-16.4327	-17.746	-18.0707	-17.7027	-18.016	-16.6627
62.9	-16.4833	-15.1266	-15.0856	-16.5823	-15.6089	-16.5493	-16.0855	-16.8753	-16.1022	-16.4355	-16.4022	-17.5019	-18.0707	-17.4891	-17.894	-16.5528
63	-16.3612	-15.035	-14.8109	-16.3687	-15.3342	-16.3662	-15.7192	-16.7837	-15.8276	-16.1608	-16.036	-17.5324	-17.6739	-17.367	-17.7414	-16.3412
63.1	-16.0865	-14.7909	-14.7499	-16.3687	-15.3037	-16.3052	-15.8108	-16.6922	-15.675	-16.0693	-16.0055	-17.3188	-17.6129	-17.3975	-17.4973	-16.2456
63.2	-16.1171	-14.6688	-14.6889	-16.1246	-15.3342	-16.2441	-15.5361	-16.5396	-15.5834	-16.0388	-15.9749	-17.1662	-17.5824	-17.1229	-17.3447	-16.1378
63.3	-15.934	-14.6688	-14.5973	-15.972	-15.1511	-15.9084	-15.5056	-16.387	-15.5834	-15.8862	-15.6393	-17.1356	-17.2772	-16.9398	-17.2836	-15.9913
63.4	-15.7203	-14.5467	-14.3532	-15.972	-14.968	-15.8169	-15.3225	-16.2954	-15.3393	-15.642	-15.5782	-16.861	-17.1551	-16.9092	-17.2531	-15.8489
63.5	-15.7814	-14.4246	-14.2616	-15.6668	-14.8154	-15.8169	-15.1699	-16.1428	-15.0646	-15.6115	-15.6087	-16.7694	-17.1551	-16.8177	-17.1005	-15.7471
63.6	-15.4762	-14.2721	-14.2006	-15.6058	-14.7239	-15.6032	-15.1394	-15.9903	-15.0036	-15.581	-15.273	-16.7084	-16.8499	-16.5125	-16.8259	-15.5844
63.7	-15.3846	-14.15	-14.0175	-15.5447	-14.5713	-15.3286	-14.8953	-15.8377	-14.9731	-15.2148	-15.151	-16.4337	-16.7584	-16.421	-16.7038	-15.4257
63.8	-15.4457	-13.9974	-13.7734	-15.2701	-14.4492	-15.2981	-14.8953	-15.7766	-14.851	-15.1538	-15.151	-16.4643	-16.7889	-16.3904	-16.6733	-15.3585
63.9	-15.11	-13.8753	-13.6818	-15.2701	-14.3881	-15.237	-14.529	-15.6851	-14.5458	-15.1232	-14.8458	-16.1896	-16.4532	-16.2379	-16.5817	-15.1836
64	-15.0795	-13.6922	-13.6818	-15.0259	-14.2661	-14.9319	-14.6206	-15.5935	-14.4238	-14.8486	-14.7542	-16.0981	-16.3922	-15.9937	-16.3681	-15.0513
64.1	-14.9879	-13.5396	-13.4682	-14.9039	-14.1135	-14.8403	-14.3154	-15.441	-14.4238	-14.7265	-14.7542	-16.037	-16.4227	-15.9327	-16.0629	-14.9313
64.2	-14.7438	-13.4176	-13.2851	-14.8734	-13.9914	-14.8403	-14.3154	-15.2273	-14.3017	-14.696	-14.4491	-15.7624	-16.0565	-15.9327	-16.0324	-14.795
64.3	-14.7438	-13.3565	-13.224	-14.5682	-13.8388	-14.5046	-13.9797	-15.0442	-13.9965	-14.4213	-14.3575	-15.7624	-16.087	-15.597	-16.0019	-14.6322
64.4	-14.4081	-13.2345	-13.163	-14.5987	-13.6862	-14.3825	-14.0713	-14.9527	-13.966	-14.2993	-14.327	-15.4572	-15.8734	-15.5054	-15.7577	-14.5122
64.5	-14.4691	-13.1124	-12.8883	-14.2325	-13.5947	-14.3825	-13.7051	-14.9222	-13.905	-14.2687	-14.0523	-15.5182	-15.7208	-15.5359	-15.5441	-14.3901
64.6	-14.225	-12.9293	-12.8273	-14.263	-13.5031	-14.0468	-13.7356	-14.8001	-13.6913	-14.0246	-14.0218	-15.1825	-15.7208	-15.3223	-15.4831	-14.2518
64.7	-14.1029	-12.6852	-12.8273	-14.0494	-13.4726	-14.0163	-13.6135	-14.4644	-13.4777	-13.872	-13.8997	-15.1215	-15.3546	-15.1087	-15.4526	-14.1012
64.8	-14.0724	-12.5936	-12.5526	-13.9578	-13.4421	-13.9858	-13.3389	-14.3728	-13.4167	-13.9025	-13.6861	-14.9384	-15.4156	-15.1087	-15.2695	-14.0036
64.9	-13.8283	-12.4715	-12.4306	-13.8358	-13.2895	-13.6196	-13.2473	-14.3118	-13.3557	-13.5668	-13.7166	-14.8468	-15.202	-14.9561	-14.9948	-13.8449
65	-13.8893	-12.441	-12.4611	-13.6221	-13.0454	-13.5891	-13.2473	-14.2203	-13.081	-13.5058	-13.4115	-14.7248	-15.0799	-14.712	-14.9948	-13.735
65.1	-13.5231	-12.3495	-12.2475	-13.6221	-12.9233	-13.5281	-13.0947	-13.9761	-13.0505	-13.4753	-13.381	-14.6027	-15.0494	-14.712	-14.9033	-13.6292
65.2	-13.6451	-12.1358	-12.0644	-13.378	-12.8318	-13.2229	-12.9727	-13.7014	-12.9589	-13.1701	-13.2589	-14.4501	-14.8053	-14.5594	-14.6286	-13.4522
65.3	-13.3095	-11.9527	-12.0949	-13.4085	-12.8623	-13.2229	-12.8506	-13.6709	-12.7453	-13.2006	-13.0758	-14.2975	-14.8358	-14.3763	-14.5371	-13.3627
65.4	-13.34	-11.8612	-11.8507	-13.0728	-12.6792	-12.9787	-12.698	-13.7014	-12.6232	-12.926	-13.0453	-14.1754	-14.5001	-14.3763	-14.5676	-13.2264
65.5	-13.0653	-11.8612	-11.7287	-13.1339	-12.4656	-12.8872	-12.5759	-13.4878	-12.5927	-12.8039	-12.8011	-14.0839	-14.5611	-14.1321	-14.2929	-13.0982
65.6	-13.0653	-11.7391	-11.7592	-12.8897	-12.4045	-12.8872	-12.4233	-13.3047	-12.4401	-12.8344	-12.8621	-13.9618	-14.2865	-14.0101	-14.1403	-13.0006
65.7	-12.8212	-11.4644	-11.4845	-12.9507	-12.3435	-12.5515	-12.3013	-13.1827	-12.196	-12.4987	-12.5265	-13.8092	-14.256	-14.0101	-14.1098	-12.8337
65.8	-12.8517	-11.3424	-11.4235	-12.6456	-12.2824	-12.6125	-12.1487	-13.1521	-12.2265	-12.5903	-12.5875	-13.8092	-14.0729	-13.7354	-13.9877	-12.7646
65.9	-12.6075	-11.4034	-11.4845	-12.7371	-12.0383	-12.3684	-12.0571	-12.908	-12.0434	-12.3156	-12.2823	-13.5041	-13.9813	-13.7049	-13.7131	-12.6099
66	-12.6686	-11.3119	-11.1793	-12.5235	-11.9162	-12.3073	-11.874	-12.7249	-11.8603	-12.3156	-12.3433	-13.5041	-13.8287	-13.5828	-13.7131	-12.5102
66.1	-12.3939	-11.0372	-11.1793	-12.3404	-11.9467	-12.2158	-11.7825	-12.7249	-11.8603	-12.0715	-12.0382	-13.443	-13.7371	-13.3387	-13.6826	-12.3861
66.2	-12.3329	-10.9151	-11.0268	-12.3099	-11.8552	-12.0022	-11.5688	-12.6333	-11.7077	-11.9799	-12.1602	-13.1379	-13.5846	-13.4302	-13.3469	-12.2661
66.3	-12.3634	-10.9762	-10.8742	-12.2794	-11.6111	-12.0632	-11.3857	-12.3892	-11.4941	-11.9189	-11.8856	-12.9853	-13.493	-13.0945	-13.3469	-12.144
66.4	-12.0582	-10.8541	-10.9352	-12.1878	-11.5195	-11.758	-11.2637	-12.3282	-11.4941	-11.7053	-11.794	-12.9547	-13.3404	-13.0945	-13.3163	-12.0403
66.5	-11.9667	-10.6099	-10.5995	-12.0047	-11.489	-11.8496	-11.1721	-12.3587	-11.1889	-11.7053	-11.794	-12.8327	-13.2794	-12.9725	-12.9807	-11.9202
66.6	-11.9667	-10.5184	-10.63	-11.8826	-11.3974	-11.5139	-11.0195	-12.023	-11.1584	-11.4306	-11.4889	-12.7411	-13.2183	-12.8504	-13.0112	-11.79
66.7	-11.8751	-10.5489	-10.4469	-11.8216	-11.1533	-11.5749	-11.0195	-11.9314	-11.1889	-11.4611	-11.4583	-12.619	-13.0047	-12.8504	-12.9196	-11.7249
66.8	-11.8141	-10.3658	-10.3249	-11.73	-11.0922	-11.3308	-10.928	-11.9925	-10.8837	-11.1559	-11.4889	-12.497	-13.0047	-12.5757	-12.6755	-11.5907
66.9	-11.631	-10.1217	-10.3249	-11.669	-11.1533	-11.3003	-10.7144	-11.7788	-10.9142	-11.2475	-11.3973	-12.3749	-12.8827	-12.5757	-12.7365	-11.5215
67	-11.5394	-10.1522	-10.0807	-11.4859	-10.9092	-11.1172	-10.5618	-11.6263	-10.7006	-10.9728	-11.2142	-12.2223	-12.6385	-12.3011	-12.4924	-11.3343
67.1	-11.4479	-10.1217	-10.1112	-11.4249	-10.6955	-11.1172	-10.5007	-11.6568	-10.6091	-11.0644	-11.1227	-12.1613	-12.547	-12.3926	-12.3703	-11.2895
67.2	-11.3868	-9.87753	-9.83658	-11.3333	-10.726	-10.873	-10.5007	-11.5042	-10.5785	-10.7287	-11.0006	-12.1003	-12.4554	-12.0264	-12.3703	-11.1532
67.3	-11.2953	-9.78598	-9.95865	-11.2418	-10.665	-10.8425	-10.3481	-11.2906	-10.3039	-10.7897	-10.8785	-11.9782	-12.3639	-12.1485	-12.0651	-11.0637
67.4	-11.1732	-9.8165	-9.68399	-11.1502	-10.4514	-10.6289	-10.104	-11.3211	-10.3955	-10.5151	-10.848	-11.9477	-12.2418	-11.8738	-12.0956	-10.9498
67.5	-11.0817	-9.69443	-9.71451	-10.9976	-10.4209	-10.5678	-9.95142	-11.199	-10.0903	-10.454	-10.7564	-11.8256	-12.1808	-11.8738	-11.882	-10.846
67.6	-10.9596	-9.51132	-9.47037	-10.8145	-10.4514	-10.5984	-10.0124	-11.0159	-10.1513	-10.454	-10.6649	-11.8561	-12.0282	-11.6297	-11.7905	-10.7606
67.7	-10.8375	-9.54184	-9.50089	-10.6924	-10.1767	-10.3237	-9.95142	-11.1075	-9.90717	-10.2099	-10.5428	-11.734	-11.9061	-11.6907	-11.7905	-10.6609
67.8	-10.6849	-9.45029	-9.25674	-10.6009	-10.0852	-10.2322	-9.67676	-10.8938	-9.87665	-10.0573	-10.4207	-11.4899	-11.784	-11.4466	-11.5768	-10.5022
67.9	-10.5018	-9.17563	-9.28726	-10.5399	-10.1157	-10.2932	-9.49365	-10.7718	-9.75458	-10.0573	-10.2987	-11.3068	-11.723	-11.4161	-11.6379	-10.4249
68	-10.4103	-9.26718	-9.10416	-10.5093	-9.87155	-10.1101	-9.46313	-10.8328	-9.66302	-9.96576	-10.1156	-11.2763	-11.6009	-11.1719	-11.3022	-10.311
68.1	-10.3187	-9.20615	-9.19571	-10.5093	-9.81052	-9.89645	-9.49365	-10.5276	-9.57147	-9.84369	-9.96298	-11.2152	-11.5094	-11.1414	-11.4243	-10.2418
68.2	-10.2882	-8.96201	-8.92105	-10.3873	-9.84103	-9.8049	-9.28003	-10.4971	-9.38837	-9.75214	-9.84091	-11.2152	-11.4483	-11.1414	-11.1801	-10.1299
68.3	-10.2577	-8.99252	-8.95157	-10.1431	-9.56638	-9.68283	-9.18848	-10.4666	-9.38837	-9.66058	-9.81039	-11.0321	-11.3263	-10.8362	-11.2106	-10.0343
68.4	-10.1051	-8.87045	-8.92105	-10.0821	-9.56638	-9.6218	-9.12744	-10.253	-9.20526	-9.56903	-9.81039	-10.788	-11.2652	-10.7752	-10.936	-9.92642
68.5	-9.83044	-8.68735	-8.67691	-10.0211	-9.53586	-9.53024	-9.12744	-10.314	-9.20526	-9.41644	-9.74936	-10.727	-11.0821	-10.7447	-10.936	-9.83894
68.6	-9.76941	-8.74838	-8.70743	-10.0211	-9.29172	-9.43869	-8.85278	-10.0393	-8.99164	-9.29437	-9.62729	-10.727	-10.9601	-10.7447	-10.8139	-9.73518
68.7	-9.79993	-8.50424	-8.73795	-9.89899	-9.29172	-9.37766	-8.79175	-10.0393	-9.08319	-9.26385	-9.41367	-10.6354	-10.838	-10.6226	-10.7529	-9.67008
68.8	-9.73889	-8.41269	-8.58536	-9.65485	-9.13913	-9.2861	-8.76123	-9.88675	-8.80853	-9.14179	-9.29159	-10.3913	-10.8075	-10.5311	-10.6613	-9.53987
68.9	-9.5863	-8.41269	-8.40225	-9.65485	-8.98654	-9.16403	-8.66968	-9.7952	-8.80853	-9.08075	-9.23056	-10.2692	-10.7769	-10.409	-10.5392	-9.45238
69	-9.4032	-8.13803	-8.3107	-9.68536	-9.04758	-9.07248	-8.48657	-9.76468	-8.68646	-9.01971	-9.23056	-10.2692	-10.6549	-10.3174	-10.4477	-9.36897
69.1	-9.34216	-8.22958	-8.18863	-9.59381	-8.77292	-8.98093	-8.45605	-9.55106	-8.50336	-8.95868	-9.13901	-10.2692	-10.4413	-10.2259	-10.2951	-9.26318
69.2	-9.4032	-8.077	-8.18863	-9.38019	-8.80344	-8.88937	-8.45605	-9.64261	-8.50336	-8.86713	-8.92539	-9.99454	-10.3497	-10.1649	-10.2951	-9.19604
69.3	-9.28113	-7.98544	-8.09708	-9.28863	-8.65085	-8.85886	-8.21191	-9.33743	-8.50336	-8.71454	-8.86435	-9.9335	-10.3802	-10.0733	-10.0815	-9.08414
69.4	-9.06751	-8.01596	-8.03604	-9.28863	-8.52878	-8.82834	-8.15088	-9.39847	-8.4118	-8.50092	-8.86435	-9.96402	-10.3802	-10.0123	-10.173	-9.04141
69.5	-9.03699	-7.7413	-7.94449	-9.31915	-8.5593	-8.79782	-8.21191	-9.12381	-8.38129	-8.40936	-8.80331	-9.96402	-10.1971	-9.8902	-10.051	-8.96207
69.6	-9.03699	-7.83286	-7.85294	-9.07501	-8.28464	-8.67575	-7.96777	-9.24588	-8.25922	-8.43988	-8.58969	-9.68936	-9.98349	-9.82916	-9.83734	-8.84
69.7	-8.8844	-7.58871	-7.7919	-8.98346	-8.37619	-8.43161	-7.87622	-9.03226	-8.19818	-8.37885	-8.4371	-9.59781	-9.98349	-9.64606	-9.80682	-8.7342
69.8	-8.76233	-7.61923	-7.70035	-9.01398	-8.16257	-8.40109	-7.96777	-9.06278	-8.07611	-8.31781	-8.46762	-9.68936	-10.014	-9.49347	-9.83734	-8.70572
69.9	-8.70129	-7.49716	-7.63931	-8.95294	-8.19308	-8.30954	-7.72363	-8.84915	-8.01508	-8.13471	-8.4371	-9.56729	-9.8309	-9.40192	-9.74579	-8.59993
70	-8.73181	-7.40561	-7.60879	-8.73932	-7.97946	-8.37058	-7.63208	-8.87967	-7.893	-7.98212	-8.254	-9.35367	-9.6478	-9.34088	-9.62372	-8.49617
70.1	-8.51819	-7.40561	-7.57828	-8.67828	-7.91843	-8.21799	-7.72363	-8.69656	-7.83197	-7.98212	-8.10141	-9.4147	-9.61728	-9.34088	-9.5932	-8.44124
70.2	-8.3656	-7.2225	-7.57828	-8.73932	-7.88791	-8.00436	-7.47949	-8.69656	-7.7099	-7.98212	-8.19296	-9.38419	-9.6478	-9.27985	-9.50165	-8.37817
70.3	-8.42664	-7.28354	-7.51724	-8.67828	-7.73532	-7.91281	-7.41846	-8.57449	-7.67938	-7.82953	-8.13193	-9.17056	-9.43417	-9.15778	-9.4101	-8.29068
70.4	-8.3656	-7.06992	-7.36465	-8.43414	-7.7048	-7.97385	-7.47949	-8.48294	-7.61835	-7.61591	-7.88779	-9.07901	-9.25107	-8.97467	-9.31854	-8.17472
70.5	-8.12146	-7.16147	-7.18155	-8.46466	-7.5217	-7.94333	-7.20483	-8.51346	-7.52679	-7.61591	-7.85727	-9.17056	-9.25107	-8.82208	-9.25751	-8.10758
70.6	-8.15198	-6.85629	-7.18155	-8.46466	-7.5217	-7.72971	-7.20483	-8.26932	-7.34369	-7.64642	-7.88779	-8.98746	-9.28159	-8.8526	-9.16596	-8.03637
70.7	-8.18249	-7.0394	-7.15103	-8.25104	-7.33859	-7.63815	-7.20483	-8.20828	-7.25214	-7.55487	-7.70468	-8.86539	-9.06796	-8.91363	-9.13544	-7.9672
70.8	-8.02991	-6.76474	-7.21207	-8.22052	-7.33859	-7.66867	-7.02173	-8.2388	-7.09955	-7.31073	-7.55209	-8.92642	-8.94589	-8.76105	-9.0744	-7.87768
70.9	-7.8468	-6.91733	-6.99844	-8.31207	-7.186	-7.63815	-7.1438	-8.20828	-7.06903	-7.31073	-7.55209	-8.83487	-9.00693	-8.51691	-9.01337	-7.83699
71	-7.90784	-6.61215	-6.84586	-8.09845	-7.24704	-7.45505	-6.89966	-8.11673	-7.09955	-7.31073	-7.55209	-8.65176	-8.91537	-8.57794	-8.92181	-7.74747
71.1	-7.78577	-6.70371	-6.87637	-8.0069	-7.0029	-7.33298	-6.89966	-8.02518	-7.09955	-7.2497	-7.30795	-8.68228	-8.70175	-8.63898	-8.73871	-7.67016
71.2	-7.6637	-6.55112	-6.90689	-8.09845	-7.09445	-7.39401	-6.86914	-7.96414	-6.97748	-7.03607	-7.24692	-8.56021	-8.73227	-8.51691	-8.61664	-7.61523
71.3	-7.69421	-6.45956	-6.81534	-7.94586	-6.94186	-7.3635	-6.68604	-7.87259	-6.79437	-7.03607	-7.33847	-8.43814	-8.70175	-8.27277	-8.52509	-7.52571
71.4	-7.60266	-6.55112	-6.60172	-7.82379	-6.78928	-7.14987	-6.80811	-7.81155	-6.70282	-7.06659	-7.12485	-8.49918	-8.48813	-8.27277	-8.46405	-7.45043
71.5	-7.41956	-6.42905	-6.5712	-7.88483	-6.75876	-7.11935	-6.56396	-7.75052	-6.76386	-6.94452	-7.06381	-8.31607	-8.45761	-8.3338	-8.49457	-7.39143
71.6	-7.51111	-6.27646	-6.66275	-7.73224	-6.81979	-7.18039	-6.625	-7.68948	-6.82489	-6.76141	-7.12485	-8.22452	-8.48813	-8.24225	-8.43353	-7.37312
71.7	-7.38904	-6.18491	-6.5712	-7.64069	-6.72824	-7.0278	-6.47241	-7.62845	-6.61127	-6.82245	-6.94174	-8.31607	-8.24399	-7.99811	-8.18939	-7.25105
71.8	-7.23645	-6.12387	-6.32706	-7.70172	-6.63669	-6.93625	-6.47241	-7.50638	-6.51971	-6.79193	-6.81967	-8.07193	-8.18295	-8.02862	-8.12836	-7.1656
71.9	-7.35852	-6.09335	-6.32706	-7.45758	-6.57565	-6.96677	-6.41138	-7.38431	-6.55023	-6.57831	-6.91122	-8.04141	-8.27451	-8.12018	-8.15888	-7.14729
72	-7.1449	-5.97128	-6.38809	-7.45758	-6.51462	-6.93625	-6.31982	-7.29275	-6.61127	-6.51727	-6.6976	-8.07193	-7.99985	-7.90655	-8.09784	-7.06184
72.1	-7.1449	-5.91025	-6.26602	-7.51862	-6.45358	-6.72263	-6.28931	-7.14017	-6.4892	-6.57831	-6.60605	-7.82779	-7.99985	-7.815	-7.94525	-6.98046
72.2	-7.17542	-5.91025	-6.14395	-7.27447	-6.39255	-6.75314	-6.1062	-7.0181	-6.30609	-6.3952	-6.6976	-7.98038	-8.06088	-7.78449	-7.79266	-6.91943
72.3	-6.90076	-5.84921	-6.14395	-7.33551	-6.36203	-6.78366	-6.22827	-7.04861	-6.27557	-6.27313	-6.45346	-7.6752	-7.81674	-7.84552	-7.79266	-6.85229
72.4	-7.02283	-5.78818	-6.17447	-7.21344	-6.27048	-6.53952	-6.01465	-7.0181	-6.36713	-6.36468	-6.48398	-7.73624	-7.84726	-7.60138	-7.82318	-6.8177
72.5	-6.87024	-5.72714	-5.99136	-7.12189	-6.23996	-6.57004	-6.1062	-7.07913	-6.30609	-6.27313	-6.48398	-7.6752	-7.78622	-7.54034	-7.67059	-6.76277
72.6	-6.8092	-5.69663	-5.93033	-7.18292	-6.17892	-6.66159	-5.9231	-6.98758	-6.09247	-6.09003	-6.27036	-7.52261	-7.63364	-7.60138	-7.518	-6.67325
72.7	-6.87024	-5.63559	-5.99136	-6.93878	-6.08737	-6.41745	-6.01465	-6.80447	-6.12299	-6.2121	-6.33139	-7.64468	-7.72519	-7.41827	-7.48749	-6.6468
72.8	-6.65662	-5.60507	-5.80826	-7.03033	-5.93478	-6.38693	-5.77051	-6.77396	-6.1535	-6.15106	-6.1788	-7.40054	-7.5726	-7.35724	-7.54852	-6.55525
72.9	-6.74817	-5.60507	-5.71671	-6.81671	-5.81271	-6.47849	-5.9231	-6.77396	-6.03143	-5.96796	-6.11777	-7.52261	-7.54208	-7.35724	-7.36542	-6.51863
73	-6.50403	-5.57455	-5.74722	-6.81671	-5.7822	-6.26486	-5.70947	-6.74344	-5.87885	-6.02899	-6.20932	-7.33951	-7.51157	-7.26569	-7.21283	-6.43928
73.1	-6.59558	-5.60507	-5.68619	-6.75568	-5.75168	-6.29538	-5.67896	-6.65189	-5.90936	-5.84589	-5.9957	-7.40054	-7.32846	-7.14362	-7.30438	-6.39656
73.2	-6.47351	-5.483	-5.50308	-6.69464	-5.7822	-6.3259	-5.73999	-6.4993	-5.93988	-5.78485	-6.08725	-7.18692	-7.42001	-7.20465	-7.3349	-6.36401
73.3	-6.47351	-5.2999	-5.62515	-6.72516	-5.81271	-6.11227	-5.67896	-6.4993	-5.69574	-5.8764	-5.87363	-7.18692	-7.17587	-7.08258	-7.09076	-6.28059
73.4	-6.47351	-5.26938	-5.56412	-6.54205	-5.72116	-6.20383	-5.52637	-6.52982	-5.69574	-5.60175	-5.93466	-7.09537	-7.23691	-6.96051	-7.02972	-6.22566
73.5	-6.32092	-5.20834	-5.35049	-6.60309	-5.56857	-6.08176	-5.43481	-6.43826	-5.75678	-5.63226	-5.81259	-7.09537	-7.14536	-7.05206	-7.06024	-6.17073
73.6	-6.41248	-5.23886	-5.44205	-6.38947	-5.50754	-5.95969	-5.34326	-6.25516	-5.63471	-5.6933	-5.75156	-7.00382	-7.0538	-6.83844	-7.02972	-6.10359
73.7	-6.16833	-5.20834	-5.38101	-6.51154	-5.53805	-6.05124	-5.31274	-6.25516	-5.48212	-5.47968	-5.78207	-6.9733	-7.11484	-6.7774	-6.78558	-6.05476
73.8	-6.25989	-4.99472	-5.19791	-6.23688	-5.56857	-5.83762	-5.25171	-6.31619	-5.57367	-5.60175	-5.56845	-6.91226	-6.90121	-6.89947	-6.93817	-6.0039
73.9	-6.01575	-4.99472	-5.31998	-6.4505	-5.38547	-5.92917	-5.19067	-6.25516	-5.48212	-5.38812	-5.69052	-6.82071	-6.93173	-6.65533	-6.87714	-5.95914
74	-6.16833	-4.90317	-5.13687	-6.11481	-5.2634	-5.83762	-5.19067	-6.04153	-5.29901	-5.35761	-5.41586	-6.79019	-6.77914	-6.68585	-6.633	-5.84114
74.1	-5.89368	-5.02524	-5.10635	-6.26739	-5.29392	-5.77658	-5.12964	-6.07205	-5.36005	-5.38812	-5.56845	-6.66812	-6.8707	-6.65533	-6.633	-5.84724
74.2	-6.04627	-4.93368	-5.22842	-6.08429	-5.32443	-5.83762	-5.0686	-6.16361	-5.36005	-5.20502	-5.35483	-6.75967	-6.59604	-6.44171	-6.69403	-5.80655
74.3	-5.83264	-4.75058	-4.98428	-6.02325	-5.23288	-5.59347	-5.00757	-5.9805	-5.17694	-5.29657	-5.4769	-6.57657	-6.74863	-6.56378	-6.51093	-5.71703
74.4	-5.98523	-4.7811	-5.07584	-6.14532	-5.08029	-5.71555	-4.94653	-5.82791	-5.23798	-5.08295	-5.20224	-6.51553	-6.535	-6.38068	-6.44989	-5.66414
74.5	-5.71057	-4.84213	-5.07584	-6.02325	-5.08029	-5.53244	-4.8855	-5.88895	-5.14642	-5.1745	-5.38535	-6.57657	-6.68759	-6.41119	-6.54144	-5.66414
74.6	-5.83264	-4.75058	-4.92325	-5.87067	-5.17184	-5.62399	-4.85498	-5.91946	-4.99383	-4.96088	-5.08017	-6.48502	-6.3519	-6.35016	-6.32782	-5.56648
74.7	-5.80212	-4.53696	-5.04532	-5.84015	-5.08029	-5.44089	-4.8855	-5.70584	-5.11591	-5.05243	-5.20224	-6.42398	-6.535	-6.16705	-6.32782	-5.5441
74.8	-5.61902	-4.56747	-4.80118	-5.84015	-4.89719	-5.4714	-4.8855	-5.67532	-4.96332	-4.93036	-5.14121	-6.33243	-6.26035	-6.35016	-6.35834	-5.47289
74.9	-5.5885	-4.62851	-4.89273	-5.77911	-4.86667	-5.41037	-4.91602	-5.76688	-4.90228	-4.89984	-4.98862	-6.27139	-6.38242	-6.04498	-6.08368	-5.42813
75	-5.61902	-4.53696	-4.80118	-5.77911	-4.9277	-5.34933	-4.79394	-5.58377	-5.02435	-4.86932	-5.01914	-6.24087	-6.16879	-6.19757	-6.14471	-5.40372
75.1	-5.61902	-4.38437	-4.77066	-5.71808	-4.86667	-5.31882	-4.67188	-5.43118	-4.78021	-4.77777	-5.01914	-6.21036	-6.10776	-6.04498	-6.1142	-5.32234
75.2	-5.61902	-4.41489	-4.80118	-5.65704	-4.71408	-5.22726	-4.64136	-5.49222	-4.87176	-4.80829	-4.92758	-6.17984	-6.16879	-6.04498	-5.93109	-5.29996
75.3	-5.55798	-4.47592	-4.64859	-5.62653	-4.77512	-5.25778	-4.70239	-5.49222	-4.81073	-4.71674	-4.80551	-6.14932	-6.10776	-5.98395	-6.02264	-5.27555
75.4	-5.49695	-4.32333	-4.77066	-5.53497	-4.83615	-5.16623	-4.76343	-5.30911	-4.68866	-4.74725	-4.71396	-6.05777	-5.92465	-5.92291	-5.87006	-5.20841
75.5	-5.46643	-4.23178	-4.496	-5.47394	-4.59201	-5.16623	-4.70239	-5.37015	-4.84125	-4.59467	-4.71396	-6.02725	-5.86362	-5.95343	-5.87006	-5.15754
75.6	-5.4054	-4.32333	-4.61807	-5.44342	-4.59201	-5.07468	-4.48877	-5.33963	-4.56659	-4.71674	-4.65292	-5.9357	-5.8331	-5.83136	-5.90057	-5.11482
75.7	-5.37488	-4.2623	-4.46549	-5.44342	-4.62253	-5.07468	-4.45825	-5.15653	-4.71918	-4.4726	-4.59189	-5.87466	-5.8331	-5.86188	-5.65643	-5.05785
75.8	-5.31384	-4.10971	-4.61807	-5.4129	-4.56149	-5.04416	-4.54981	-5.24808	-4.50555	-4.59467	-4.62241	-5.78311	-5.77206	-5.67877	-5.83954	-5.04361
75.9	-5.28332	-4.14023	-4.3129	-5.4129	-4.37839	-5.04416	-4.58032	-5.15653	-4.50555	-4.44208	-4.53085	-5.81363	-5.71103	-5.77032	-5.62592	-4.98054
76	-5.28332	-4.14023	-4.46549	-5.38239	-4.46994	-4.92209	-4.39722	-5.03445	-4.50555	-4.32001	-4.50034	-5.78311	-5.68051	-5.61774	-5.65643	-4.94392
76.1	-5.16125	-3.9266	-4.25186	-5.32135	-4.50046	-5.04416	-4.3667	-5.12601	-4.44452	-4.38104	-4.46982	-5.78311	-5.61948	-5.64825	-5.56488	-4.9073
76.2	-5.0697	-3.95712	-4.40445	-5.2298	-4.25632	-4.83054	-4.45825	-4.9429	-4.53607	-4.38104	-4.37826	-5.75259	-5.52792	-5.46515	-5.47333	-4.84423
76.3	-4.94763	-4.07919	-4.16031	-5.10773	-4.31735	-4.7695	-4.48877	-4.91238	-4.26141	-4.41156	-4.31723	-5.63052	-5.46689	-5.61774	-5.53436	-4.80151
76.4	-4.97815	-3.86557	-4.34341	-5.10773	-4.25632	-4.80002	-4.27515	-5.03445	-4.414	-4.28949	-4.25619	-5.50845	-5.43637	-5.40411	-5.38178	-4.75675
76.5	-4.94763	-3.83505	-4.12979	-5.16876	-4.13425	-4.83054	-4.18359	-4.79031	-4.20038	-4.25897	-4.25619	-5.50845	-5.40585	-5.49567	-5.50385	-4.70995
76.6	-5.03918	-3.95712	-4.22134	-5.19928	-4.2258	-4.80002	-4.30566	-4.88187	-4.35297	-4.19794	-4.22568	-5.53897	-5.37534	-5.3736	-5.29022	-4.73233
76.7	-4.94763	-3.77402	-4.12979	-5.10773	-4.16476	-4.7695	-4.30566	-4.7598	-4.10883	-4.19794	-4.25619	-5.56949	-5.43637	-5.25153	-5.38178	-4.6774
76.8	-4.79504	-3.71298	-4.00772	-4.95514	-4.01218	-4.70847	-4.12256	-4.66824	-4.26141	-4.10638	-4.28671	-5.32535	-5.40585	-5.31256	-5.16815	-4.58992
76.9	-4.76453	-3.83505	-4.09927	-4.92462	-4.07321	-4.70847	-4.09204	-4.85135	-4.07831	-4.1369	-4.16464	-5.26431	-5.34482	-5.31256	-5.32074	-4.59805
77	-4.79504	-3.62143	-4.00772	-4.95514	-3.98166	-4.64743	-4.15308	-4.63773	-4.20038	-4.07587	-4.01205	-5.32535	-5.19223	-5.31256	-5.0766	-4.53295
77.1	-4.85608	-3.71298	-3.85513	-5.04669	-3.89011	-4.52536	-4.09204	-4.72928	-4.07831	-3.98431	-3.98154	-5.35586	-5.10068	-5.28204	-5.25971	-4.51668
77.2	-4.76453	-3.68247	-3.7941	-4.83307	-4.01218	-4.49484	-3.90894	-4.54617	-4.04779	-4.01483	-4.04257	-5.17276	-5.10068	-5.25153	-5.01556	-4.44547
77.3	-4.58142	-3.52988	-3.73306	-4.74152	-3.73752	-4.43381	-3.90894	-4.60721	-4.04779	-3.89276	-4.07309	-5.05069	-5.16171	-5.19049	-5.16815	-4.39053
77.4	-4.58142	-3.68247	-3.70255	-4.77203	-3.79855	-4.34225	-4.00049	-4.57669	-3.92572	-3.77069	-3.95102	-5.05069	-5.22275	-5.15997	-4.92401	-4.36409
77.5	-4.67297	-3.52988	-3.67203	-4.86359	-3.82907	-4.34225	-3.8479	-4.4241	-3.83417	-3.70966	-3.79843	-5.14224	-5.03964	-5.15997	-5.01556	-4.32543
77.6	-4.58142	-3.46884	-3.64151	-4.77203	-3.67648	-4.31174	-3.81738	-4.51566	-3.92572	-3.70966	-3.82895	-4.98965	-4.91757	-5.09894	-4.92401	-4.27864
77.7	-4.45935	-3.56039	-3.61099	-4.58893	-3.79855	-4.37277	-3.87842	-4.33255	-3.95624	-3.74017	-3.85947	-4.86758	-4.94809	-5.06842	-4.83246	-4.25829
77.8	-4.42883	-3.37729	-3.58047	-4.68048	-3.61545	-4.43381	-3.72583	-4.45462	-3.92572	-3.74017	-3.82895	-4.92862	-5.00913	-5.00739	-4.92401	-4.24405
77.9	-4.5509	-3.52988	-3.51944	-4.77203	-3.61545	-4.37277	-3.60376	-4.27151	-3.8952	-3.74017	-3.67636	-4.95914	-4.97861	-4.97687	-4.83246	-4.21964
78	-4.42883	-3.34677	-3.4584	-4.61945	-3.52389	-4.22018	-3.75635	-4.39358	-3.86469	-3.55707	-3.64584	-4.74551	-4.85654	-4.91583	-4.67987	-4.13419
78.1	-4.24573	-3.40781	-3.42789	-4.52789	-3.49338	-4.18967	-3.66479	-4.11893	-3.80365	-3.52655	-3.67636	-4.74551	-4.76498	-4.79376	-4.61883	-4.06705
78.2	-4.30676	-3.37729	-3.42789	-4.61945	-3.58493	-4.22018	-3.54272	-4.36307	-3.74261	-3.55707	-3.70688	-4.80655	-4.82602	-4.70221	-4.58832	-4.09146
78.3	-4.39832	-3.31625	-3.42789	-4.64996	-3.37131	-4.31174	-3.60376	-4.08841	-3.68158	-3.6181	-3.49326	-4.74551	-4.85654	-4.67169	-4.5578	-4.05281
78.4	-4.21521	-3.40781	-3.42789	-4.49737	-3.55441	-4.15915	-3.51221	-4.21048	-3.68158	-3.52655	-3.49326	-4.62344	-4.67343	-4.67169	-4.49676	-4.01008
78.5	-4.15418	-3.19418	-3.48892	-4.40582	-3.27976	-4.00656	-3.42065	-3.96634	-3.65106	-3.40448	-3.58481	-4.68448	-4.67343	-4.79376	-4.49676	-3.94701
78.6	-4.21521	-3.37729	-3.42789	-4.52789	-3.46286	-4.0676	-3.54272	-4.14945	-3.65106	-3.37396	-3.58481	-4.715	-4.70395	-4.76325	-4.43573	-3.99991
78.7	-4.18469	-3.16367	-3.2753	-4.49737	-3.24924	-4.12863	-3.35962	-3.93582	-3.62054	-3.40448	-3.4017	-4.53189	-4.70395	-4.54962	-4.3747	-3.89208
78.8	-4.00159	-3.34677	-3.21426	-4.34479	-3.40183	-4.03708	-3.39014	-3.93582	-3.55951	-3.46551	-3.37119	-4.50137	-4.49033	-4.5191	-4.3747	-3.8636
78.9	-4.06262	-3.07211	-3.18375	-4.3753	-3.21872	-3.88449	-3.54272	-4.05789	-3.46796	-3.28241	-3.46274	-4.59293	-4.52084	-4.5191	-4.31366	-3.83715
79	-4.12366	-3.25522	-3.2753	-4.40582	-3.37131	-4.00656	-3.26807	-3.84427	-3.3764	-3.25189	-3.4017	-4.44034	-4.64291	-4.58014	-4.28314	-3.83512
79.1	-3.97107	-3.10263	-3.2753	-4.25324	-3.15768	-4.0676	-3.35962	-3.81375	-3.22382	-3.31293	-3.18808	-4.40982	-4.45981	-4.54962	-4.25263	-3.75984
79.2	-3.91003	-3.25522	-3.12271	-4.22272	-3.31027	-3.82346	-3.29858	-3.84427	-3.22382	-3.34345	-3.27963	-4.53189	-4.36826	-4.36652	-4.25263	-3.74356
79.3	-4.0321	-3.01108	-3.06168	-4.34479	-3.09665	-3.79294	-3.20703	-3.87479	-3.31537	-3.16034	-3.34067	-4.34879	-4.45981	-4.36652	-4.25263	-3.71101
79.4	-3.87952	-3.10263	-3.12271	-4.16168	-3.24924	-3.85397	-3.3291	-3.87479	-3.34589	-3.12982	-3.12704	-4.31827	-4.45981	-4.39703	-4.28314	-3.70898
79.5	-3.81848	-3.07211	-3.18375	-4.16168	-3.21872	-3.85397	-3.11548	-3.9053	-3.25433	-3.25189	-3.15756	-4.44034	-4.24618	-4.42755	-4.22211	-3.68863
79.6	-3.94055	-3.01108	-3.09219	-4.25324	-3.06613	-3.67087	-3.29858	-3.78323	-3.13226	-3.19086	-3.24912	-4.25723	-4.2767	-4.21393	-4.13055	-3.63777
79.7	-3.81848	-3.13315	-2.93961	-4.10065	-3.1882	-3.67087	-3.146	-3.84427	-3.10175	-3.00775	-3.06601	-4.22672	-4.36826	-4.21393	-4.039	-3.59097
79.8	-3.75745	-3.07211	-2.97012	-4.03961	-3.1882	-3.79294	-3.17651	-3.75272	-3.13226	-3.0993	-3.00497	-4.31827	-4.18515	-4.30548	-4.039	-3.58894
79.9	-3.849	-2.88901	-3.09219	-4.1922	-3.03561	-3.64035	-3.20703	-3.75272	-3.22382	-3.16034	-3.12704	-4.13516	-4.15463	-4.24445	-4.06952	-3.58487
80	-3.69641	-2.91953	-2.93961	-3.94806	-3.0051	-3.5488	-3.11548	-3.7222	-3.13226	-2.97723	-3.00497	-4.22672	-4.24618	-4.09186	-4.10004	-3.51163
80.1	-3.69641	-2.88901	-2.81753	-3.94806	-2.97458	-3.70139	-3.23755	-3.69168	-2.97967	-2.9162	-2.94394	-4.16568	-4.06308	-4.06134	-4.039	-3.47501
80.2	-3.78796	-2.88901	-2.87857	-4.07013	-2.91354	-3.60983	-3.05444	-3.69168	-3.01019	-3.03827	-3.03549	-4.04361	-4.00204	-4.15289	-3.88641	-3.47094
80.3	-3.54382	-2.85849	-2.93961	-3.82599	-2.88303	-3.51828	-3.20703	-3.69168	-3.07123	-2.9162	-2.91342	-4.1962	-4.15463	-4.09186	-3.91693	-3.44856
80.4	-3.66589	-2.79745	-2.78702	-3.97858	-2.88303	-3.5488	-2.99341	-3.60013	-3.04071	-2.82465	-2.8829	-3.95206	-3.97153	-3.90875	-3.97797	-3.38753
80.5	-3.63538	-2.73642	-2.66495	-3.91754	-2.88303	-3.5488	-3.11548	-3.47806	-2.91864	-2.88568	-3.00497	-4.01309	-3.94101	-4.03082	-3.97797	-3.38346
80.6	-3.51331	-2.73642	-2.78702	-3.79547	-2.88303	-3.36569	-2.93237	-3.38651	-2.88812	-2.9162	-2.79135	-4.01309	-4.06308	-4.06134	-3.79486	-3.32852
80.7	-3.66589	-2.67538	-2.81753	-3.94806	-2.85251	-3.48776	-3.05444	-3.41702	-3.01019	-2.73309	-2.82187	-3.89102	-3.81894	-3.90875	-3.73383	-3.32242
80.8	-3.48279	-2.67538	-2.5734	-3.70392	-2.82199	-3.42673	-2.90185	-3.47806	-2.97967	-2.76361	-2.91342	-4.01309	-3.91049	-3.87824	-3.88641	-3.29394
80.9	-3.54382	-2.67538	-2.60391	-3.79547	-2.82199	-3.30466	-3.05444	-3.47806	-2.79657	-2.85516	-2.63876	-3.76895	-3.94101	-3.96979	-3.88641	-3.27563
81	-3.54382	-2.67538	-2.72598	-3.70392	-2.82199	-3.45724	-2.87134	-3.44754	-2.88812	-2.67206	-2.79135	-3.92154	-3.72739	-3.90875	-3.70331	-3.25732
81.1	-3.45227	-2.67538	-2.5734	-3.6734	-2.79147	-3.30466	-2.96289	-3.26444	-2.97967	-2.73309	-2.6998	-3.76895	-3.84946	-3.72565	-3.70331	-3.21052
81.2	-3.57434	-2.7059	-2.48184	-3.79547	-2.79147	-3.27414	-2.87134	-3.23392	-2.8576	-2.73309	-2.63876	-3.79947	-3.69687	-3.8172	-3.79486	-3.20442
81.3	-3.39123	-2.73642	-2.60391	-3.61237	-2.85251	-3.33518	-2.8103	-3.32547	-2.76605	-2.61102	-2.79135	-3.76895	-3.66635	-3.8172	-3.82538	-3.19425
81.4	-3.54382	-2.67538	-2.5734	-3.73444	-2.85251	-3.15207	-2.93237	-3.38651	-2.82709	-2.73309	-2.51669	-3.70792	-3.78842	-3.63409	-3.64227	-3.18
81.5	-3.3302	-2.58383	-2.42081	-3.55133	-2.76096	-3.18259	-2.74927	-3.2034	-2.88812	-2.67206	-2.66928	-3.82999	-3.5748	-3.72565	-3.61176	-3.11693
81.6	-3.45227	-2.5228	-2.51236	-3.73444	-2.6694	-3.24362	-2.74927	-3.14236	-2.70502	-2.54999	-2.48618	-3.64688	-3.69687	-3.72565	-3.70331	-3.10269
81.7	-3.26917	-2.55331	-2.48184	-3.52081	-2.6694	-3.09103	-2.74927	-3.17288	-2.76605	-2.73309	-2.57773	-3.76895	-3.5748	-3.51202	-3.67279	-3.07421
81.8	-3.36072	-2.61435	-2.32925	-3.61237	-2.73044	-3.18259	-2.74927	-3.29495	-2.8576	-2.51947	-2.54721	-3.58585	-3.63583	-3.66461	-3.48969	-3.07828
81.9	-3.29968	-2.7059	-2.42081	-3.4903	-2.76096	-3.06052	-2.71875	-3.2034	-2.76605	-2.61102	-2.48618	-3.70792	-3.60532	-3.63409	-3.55072	-3.06811
82	-3.26917	-2.55331	-2.45132	-3.55133	-2.63889	-3.09103	-2.71875	-3.05081	-2.64398	-2.61102	-2.54721	-3.52481	-3.51376	-3.45099	-3.64227	-3.01724
82.1	-3.26917	-2.49228	-2.26822	-3.45978	-2.57785	-3.06052	-2.68823	-3.08133	-2.76605	-2.45844	-2.3641	-3.64688	-3.60532	-3.57306	-3.48969	-2.98673
82.2	-3.23865	-2.5228	-2.35977	-3.45978	-2.57785	-2.96896	-2.6272	-3.23392	-2.70502	-2.67206	-2.57773	-3.46378	-3.45273	-3.48151	-3.45917	-2.98673
82.3	-3.23865	-2.61435	-2.32925	-3.42926	-2.6694	-3.09103	-2.56616	-3.08133	-2.55243	-2.45844	-2.33359	-3.58585	-3.5748	-3.38995	-3.58124	-2.96638
82.4	-3.17761	-2.58383	-2.20718	-3.39874	-2.6694	-2.87741	-2.56616	-2.98978	-2.64398	-2.54999	-2.48618	-3.40274	-3.39169	-3.51202	-3.5202	-2.9318
82.5	-3.1471	-2.43124	-2.35977	-3.45978	-2.45578	-2.99948	-2.59668	-3.11185	-2.70502	-2.48895	-2.24204	-3.55533	-3.54428	-3.2984	-3.39813	-2.91959
82.6	-3.17761	-2.46176	-2.17667	-3.33771	-2.4863	-2.81638	-2.53565	-3.14236	-2.49139	-2.48895	-2.42514	-3.37222	-3.30014	-3.35944	-3.45917	-2.86873
82.7	-3.17761	-2.55331	-2.17667	-3.42926	-2.57785	-2.87741	-2.53565	-2.92874	-2.58295	-2.51947	-2.21152	-3.37222	-3.48325	-3.35944	-3.5202	-2.88704
82.8	-3.08606	-2.5228	-2.2377	-3.45978	-2.57785	-2.84689	-2.53565	-2.95926	-2.61346	-2.36688	-2.3641	-3.43326	-3.2391	-3.26788	-3.39813	-2.86059
82.9	-3.20813	-2.37021	-2.02408	-3.27667	-2.42526	-2.81638	-2.59668	-3.08133	-2.46088	-2.51947	-2.15048	-3.43326	-3.42221	-3.42047	-3.42865	-2.84228
83	-3.02502	-2.33969	-2.20718	-3.27667	-2.36423	-2.84689	-2.59668	-2.95926	-2.58295	-2.33636	-2.27255	-3.34171	-3.17807	-3.20685	-3.42865	-2.79752
83.1	-3.05554	-2.49228	-2.0546	-3.27667	-2.45578	-2.72482	-2.47461	-2.86771	-2.52191	-2.51947	-2.27255	-3.25015	-3.33066	-3.2984	-3.27606	-2.79141
83.2	-3.11658	-2.43124	-2.0546	-3.33771	-2.45578	-2.81638	-2.38306	-2.98978	-2.43036	-2.27533	-2.11997	-3.21963	-3.14755	-3.17633	-3.36761	-2.75479
83.3	-3.08606	-2.21762	-2.08511	-3.30719	-2.33371	-2.66379	-2.35254	-2.95926	-2.55243	-2.45844	-2.181	-3.21963	-3.26962	-3.20685	-3.3371	-2.74869
83.4	-3.02502	-2.27866	-1.90201	-3.30719	-2.33371	-2.78586	-2.38306	-2.80667	-2.39984	-2.27533	-2.24204	-3.18912	-3.17807	-3.20685	-3.24554	-2.70393
83.5	-2.93347	-2.43124	-2.0546	-3.30719	-2.39474	-2.6943	-2.47461	-2.83719	-2.46088	-2.3974	-2.15048	-3.1586	-3.08652	-3.1153	-3.3371	-2.72224
83.6	-2.87244	-2.27866	-1.81045	-3.21564	-2.36423	-2.78586	-2.47461	-2.92874	-2.49139	-2.24481	-1.99789	-3.18912	-3.14755	-3.17633	-3.18451	-2.67748
83.7	-2.87244	-2.1871	-1.96304	-3.18512	-2.24216	-2.6943	-2.41357	-2.71512	-2.33881	-2.3974	-1.96738	-3.1586	-3.20859	-3.02374	-3.18451	-2.63679
83.8	-2.87244	-2.27866	-1.77994	-3.1546	-2.30319	-2.66379	-2.2915	-2.77615	-2.52191	-2.21429	-1.96738	-3.1586	-3.14755	-3.23737	-3.3371	-2.64696
83.9	-2.87244	-2.27866	-1.87149	-3.12408	-2.39474	-2.6943	-2.35254	-2.92874	-2.33881	-2.36688	-1.90634	-3.09756	-3.08652	-2.99322	-3.06244	-2.62459
84	-2.84192	-2.09555	-1.77994	-3.09357	-2.21164	-2.63327	-2.44409	-2.71512	-2.43036	-2.21429	-1.90634	-3.09756	-3.056	-3.14581	-3.21503	-2.59203
84.1	-2.84192	-2.12607	-1.81045	-3.12408	-2.18112	-2.63327	-2.41357	-2.74564	-2.27777	-2.24481	-1.87582	-3.03653	-3.02548	-2.96271	-3.09296	-2.55948
84.2	-2.78088	-2.24814	-1.74942	-3.12408	-2.33371	-2.6943	-2.26099	-2.83719	-2.30829	-2.30585	-1.84531	-3.06705	-2.99497	-3.1153	-3.09296	-2.5839
84.3	-2.78088	-2.06503	-1.77994	-3.1546	-2.21164	-2.57224	-2.23047	-2.65408	-2.33881	-2.18378	-1.84531	-3.09756	-3.02548	-2.90167	-3.12347	-2.531
84.4	-2.68933	-2.03451	-1.77994	-3.1546	-2.12009	-2.72482	-2.32202	-2.71512	-2.21674	-2.15326	-1.81479	-3.12808	-2.93393	-3.05426	-2.94037	-2.51879
84.5	-2.65881	-2.15659	-1.7189	-3.03253	-2.27268	-2.60275	-2.35254	-2.77615	-2.39984	-2.21429	-1.81479	-3.06705	-2.96445	-2.87115	-3.12347	-2.53507
84.6	-2.68933	-1.97348	-1.68839	-2.87994	-2.1506	-2.45017	-2.19995	-2.62357	-2.1557	-2.24481	-1.75375	-2.97549	-2.90341	-3.02374	-2.87933	-2.43945
84.7	-2.68933	-2.004	-1.65787	-2.91046	-2.02853	-2.54172	-2.19995	-2.77615	-2.33881	-2.27533	-1.81479	-2.88394	-2.87289	-2.84064	-3.0014	-2.45572
84.8	-2.75037	-2.15659	-1.7189	-2.9715	-2.1506	-2.54172	-2.23047	-2.62357	-2.09467	-2.21429	-1.81479	-2.97549	-2.84238	-2.99322	-2.87933	-2.46386
84.9	-2.71985	-1.97348	-1.62735	-3.03253	-2.05905	-2.60275	-2.2915	-2.62357	-2.27777	-2.21429	-1.78427	-3.00601	-2.81186	-2.93219	-2.90985	-2.45776
85	-2.59778	-2.004	-1.74942	-3.03253	-1.99802	-2.60275	-2.16943	-2.74564	-2.12518	-2.21429	-1.84531	-3.03653	-2.81186	-2.7796	-2.84882	-2.43741
85.1	-2.50623	-2.06503	-1.5358	-2.81891	-2.12009	-2.60275	-2.13892	-2.56253	-2.27777	-2.18378	-1.81479	-2.82291	-2.84238	-2.81012	-2.84882	-2.39672
85.2	-2.53674	-1.91244	-1.62735	-2.75787	-1.90646	-2.54172	-2.26099	-2.74564	-2.06415	-2.15326	-1.63168	-2.82291	-2.90341	-2.93219	-2.84882	-2.37637
85.3	-2.6283	-1.94296	-1.68839	-2.84943	-1.90646	-2.57224	-2.26099	-2.53201	-2.27777	-2.18378	-1.60117	-2.85342	-2.93393	-2.96271	-2.72675	-2.39469
85.4	-2.59778	-2.06503	-1.59683	-2.91046	-2.05905	-2.5112	-2.07788	-2.59305	-2.06415	-2.15326	-1.60117	-2.94498	-2.87289	-2.90167	-2.8183	-2.38451
85.5	-2.47571	-1.88193	-1.47476	-2.78839	-1.84543	-2.5112	-2.1084	-2.62357	-2.12518	-2.12274	-1.69272	-2.82291	-2.75082	-2.87115	-2.69623	-2.31941
85.6	-2.41467	-2.03451	-1.50528	-2.66632	-1.9675	-2.54172	-2.19995	-2.56253	-2.18622	-2.09222	-1.69272	-2.73135	-2.75082	-2.90167	-2.72675	-2.33162
85.7	-2.50623	-1.91244	-1.44424	-2.72736	-1.90646	-2.54172	-2.07788	-2.65408	-2.00311	-2.00067	-1.54013	-2.76187	-2.84238	-2.87115	-2.69623	-2.29906
85.8	-2.53674	-1.91244	-1.47476	-2.78839	-1.84543	-2.48068	-1.98633	-2.47098	-2.00311	-1.93964	-1.4791	-2.85342	-2.87289	-2.84064	-2.78778	-2.28482
85.9	-2.41467	-1.97348	-1.44424	-2.72736	-1.99802	-2.38913	-2.1084	-2.6846	-2.12518	-1.97015	-1.57065	-2.76187	-2.75082	-2.87115	-2.63519	-2.295
86	-2.35364	-1.79038	-1.41373	-2.60529	-1.75388	-2.29758	-2.07788	-2.47098	-2.09467	-1.97015	-1.6622	-2.60928	-2.68979	-2.81012	-2.69623	-2.21972
86.1	-2.44519	-1.97348	-1.41373	-2.66632	-1.87595	-2.26706	-1.89478	-2.59305	-2.09467	-2.00067	-1.57065	-2.70084	-2.68979	-2.7796	-2.57416	-2.23599
86.2	-2.50623	-1.85141	-1.41373	-2.75787	-1.84543	-2.29758	-1.98633	-2.40994	-2.00311	-2.09222	-1.44858	-2.76187	-2.81186	-2.7796	-2.54364	-2.23396
86.3	-2.35364	-1.88193	-1.38321	-2.69684	-1.78439	-2.35861	-2.04736	-2.56253	-2.00311	-2.09222	-1.4791	-2.60928	-2.81186	-2.71857	-2.60467	-2.22582
86.4	-2.2926	-1.88193	-1.38321	-2.54425	-1.84543	-2.38913	-1.86426	-2.44046	-2.03363	-1.90912	-1.57065	-2.60928	-2.65927	-2.68805	-2.63519	-2.1831
86.5	-2.38415	-1.79038	-1.35269	-2.60529	-1.69284	-2.23654	-1.95581	-2.59305	-2.03363	-1.8786	-1.50961	-2.67032	-2.65927	-2.5965	-2.60467	-2.17089
86.6	-2.41467	-1.94296	-1.35269	-2.72736	-1.87595	-2.17551	-2.04736	-2.37942	-1.9726	-1.97015	-1.35702	-2.67032	-2.75082	-2.5965	-2.60467	-2.1892
86.7	-2.23157	-1.69882	-1.41373	-2.60529	-1.60129	-2.23654	-1.86426	-2.53201	-2.00311	-2.06171	-1.38754	-2.48721	-2.78134	-2.62701	-2.57416	-2.14037
86.8	-2.23157	-1.91244	-1.41373	-2.4527	-1.75388	-2.32809	-1.95581	-2.37942	-2.00311	-1.97015	-1.50961	-2.54825	-2.59824	-2.71857	-2.60467	-2.15868
86.9	-2.35364	-1.6683	-1.44424	-2.60529	-1.57077	-2.26706	-1.95581	-2.47098	-1.9726	-1.84808	-1.38754	-2.6398	-2.59824	-2.74908	-2.57416	-2.14037
87	-2.2926	-1.88193	-1.38321	-2.66632	-1.72336	-2.14499	-1.80322	-2.37942	-1.91156	-1.90912	-1.29599	-2.48721	-2.72031	-2.65753	-2.54364	-2.12003
87.1	-2.17053	-1.6683	-1.29166	-2.39166	-1.57077	-2.17551	-1.92529	-2.37942	-1.82001	-2.00067	-1.35702	-2.4567	-2.68979	-2.50494	-2.54364	-2.06306
87.2	-2.26208	-1.79038	-1.29166	-2.51373	-1.69284	-2.29758	-1.86426	-2.47098	-1.78949	-2.00067	-1.4791	-2.57877	-2.5372	-2.56598	-2.4826	-2.10782
87.3	-2.32312	-1.63779	-1.35269	-2.54425	-1.54025	-2.17551	-1.7727	-2.28787	-1.75897	-1.81757	-1.29599	-2.51773	-2.59824	-2.62701	-2.4826	-2.04882
87.4	-2.1095	-1.75986	-1.44424	-2.51373	-1.72336	-2.08395	-1.95581	-2.28787	-1.82001	-1.84808	-1.23496	-2.39566	-2.65927	-2.5965	-2.45209	-2.05899
87.5	-2.17053	-1.54623	-1.35269	-2.42218	-1.54025	-2.17551	-1.7727	-2.37942	-1.88104	-1.93964	-1.35702	-2.51773	-2.50668	-2.44391	-2.39105	-2.02644
87.6	-2.23157	-1.72934	-1.23062	-2.51373	-1.69284	-2.29758	-1.80322	-2.40994	-1.91156	-1.97015	-1.29599	-2.4567	-2.50668	-2.44391	-2.33002	-2.05492
87.7	-2.04846	-1.57675	-1.23062	-2.48321	-1.54025	-2.14499	-1.83374	-2.40994	-1.88104	-1.78705	-1.17392	-2.33462	-2.62875	-2.53546	-2.26898	-1.99185
87.8	-2.07898	-1.60727	-1.35269	-2.36115	-1.60129	-2.17551	-1.7727	-2.37942	-1.72846	-1.78705	-1.23496	-2.4567	-2.5372	-2.62701	-2.33002	-2.00203
87.9	-2.20105	-1.63779	-1.41373	-2.48321	-1.69284	-2.20602	-1.86426	-2.40994	-1.69794	-1.93964	-1.29599	-2.33462	-2.41513	-2.44391	-2.26898	-2.02034
88	-2.04846	-1.45468	-1.26114	-2.48321	-1.50974	-2.23654	-1.62012	-2.40994	-1.72846	-1.84808	-1.08237	-2.30411	-2.5372	-2.41339	-2.42157	-1.95727
88.1	-2.01794	-1.54623	-1.26114	-2.33063	-1.54025	-2.05344	-1.7727	-2.40994	-1.82001	-1.72601	-1.17392	-2.42618	-2.5372	-2.47443	-2.39105	-1.96541
88.2	-2.17053	-1.63779	-1.32217	-2.4527	-1.60129	-2.14499	-1.62012	-2.37942	-1.75897	-1.84808	-1.26547	-2.24307	-2.3541	-2.56598	-2.23846	-1.97354
88.3	-1.98743	-1.60727	-1.35269	-2.36115	-1.60129	-2.26706	-1.68115	-2.37942	-1.60638	-1.90912	-1.05185	-2.30411	-2.50668	-2.38287	-2.17743	-1.94506
88.4	-2.01794	-1.54623	-1.26114	-2.36115	-1.54025	-2.08395	-1.68115	-2.37942	-1.6369	-1.72601	-1.11288	-2.39566	-2.47617	-2.38287	-2.23846	-1.92268
88.5	-2.14002	-1.51572	-1.23062	-2.48321	-1.50974	-2.08395	-1.62012	-2.40994	-1.69794	-1.72601	-1.26547	-2.18204	-2.32358	-2.50494	-2.2995	-1.93285
88.6	-1.92639	-1.4852	-1.32217	-2.30011	-1.50974	-2.20602	-1.74219	-2.37942	-1.75897	-1.8786	-1.02133	-2.30411	-2.41513	-2.50494	-2.2995	-1.93692
88.7	-2.04846	-1.51572	-1.38321	-2.36115	-1.54025	-2.11447	-1.52856	-2.31839	-1.60638	-1.75653	-1.08237	-2.24307	-2.44565	-2.35236	-2.14691	-1.89623
88.8	-2.07898	-1.4852	-1.2001	-2.42218	-1.50974	-2.02292	-1.68115	-2.25736	-1.57587	-1.72601	-1.23496	-2.18204	-2.32358	-2.38287	-2.17743	-1.88403
88.9	-1.92639	-1.51572	-1.23062	-2.23908	-1.47922	-2.11447	-1.46753	-2.19632	-1.66742	-1.78705	-0.990814	-2.33462	-2.44565	-2.47443	-2.23846	-1.87385
89	-2.1095	-1.51572	-1.35269	-2.36115	-1.47922	-2.17551	-1.68115	-2.13528	-1.69794	-1.75653	-1.1434	-2.121	-2.29306	-2.38287	-2.2995	-1.9003
89.1	-1.98743	-1.45468	-1.32217	-2.23908	-1.54025	-1.96188	-1.49805	-2.19632	-1.54535	-1.66498	-1.08237	-2.30411	-2.26254	-2.32184	-2.14691	-1.8352
89.2	-1.98743	-1.42416	-1.23062	-2.26959	-1.50974	-2.08395	-1.62012	-2.31839	-1.54535	-1.75653	-0.990814	-2.121	-2.38461	-2.44391	-2.08588	-1.85147
89.3	-2.01794	-1.36313	-1.32217	-2.30011	-1.41818	-2.17551	-1.40649	-2.31839	-1.66742	-1.78705	-1.17392	-2.18204	-2.20151	-2.44391	-2.17743	-1.86368
89.4	-1.89587	-1.30209	-1.35269	-2.17804	-1.35715	-1.9924	-1.5896	-2.22684	-1.66742	-1.60394	-0.960297	-2.21256	-2.26254	-2.23029	-2.23846	-1.80468
89.5	-2.1095	-1.27158	-1.13907	-2.33063	-1.29611	-1.96188	-1.37598	-2.13528	-1.51483	-1.72601	-0.990814	-2.121	-2.29306	-2.38287	-2.08588	-1.7823
89.6	-1.86536	-1.30209	-1.23062	-2.117	-1.32663	-2.08395	-1.43701	-2.13528	-1.51483	-1.6955	-1.05185	-2.21256	-2.17099	-2.44391	-2.05536	-1.7762
89.7	-1.98743	-1.36313	-1.32217	-2.30011	-1.32663	-2.02292	-1.43701	-2.22684	-1.66742	-1.60394	-0.960297	-2.05997	-2.32358	-2.2608	-2.17743	-1.80265
89.8	-1.89587	-1.45468	-1.16959	-2.08649	-1.41818	-1.90085	-1.28442	-2.22684	-1.54535	-1.75653	-1.05185	-2.18204	-2.07944	-2.32184	-2.20795	-1.77213
89.9	-1.95691	-1.45468	-1.13907	-2.23908	-1.4487	-2.05344	-1.40649	-2.07425	-1.48431	-1.63446	-0.868744	-1.96841	-2.20151	-2.41339	-2.02484	-1.75789
90	-1.92639	-1.30209	-1.32217	-2.05597	-1.35715	-2.05344	-1.46753	-2.07425	-1.57587	-1.60394	-1.05185	-2.121	-2.14047	-2.2608	-2.02484	-1.75585
90.1	-1.83484	-1.21054	-1.16959	-2.20856	-1.26559	-1.93137	-1.43701	-2.13528	-1.66742	-1.72601	-0.899262	-1.9379	-2.10995	-2.2608	-2.14691	-1.7294
90.2	-1.92639	-1.30209	-1.07803	-2.05597	-1.26559	-2.02292	-1.43701	-2.19632	-1.42328	-1.54291	-0.929779	-2.121	-2.26254	-2.38287	-2.05536	-1.73347
90.3	-1.83484	-1.36313	-1.23062	-2.17804	-1.38766	-1.9924	-1.40649	-2.07425	-1.51483	-1.66498	-0.929779	-1.9379	-2.07944	-2.19977	-1.96381	-1.7172
90.4	-1.98743	-1.36313	-1.10855	-2.08649	-1.41818	-1.90085	-1.40649	-2.04373	-1.6369	-1.63446	-0.868744	-2.121	-2.23203	-2.32184	-2.08588	-1.74771
90.5	-1.80432	-1.21054	-1.07803	-2.17804	-1.23508	-2.08395	-1.37598	-2.04373	-1.4538	-1.51239	-0.990814	-1.90738	-2.04892	-2.32184	-2.05536	-1.68668
90.6	-1.92639	-1.21054	-1.2001	-2.117	-1.20456	-1.90085	-1.40649	-2.13528	-1.42328	-1.66498	-0.838226	-2.09049	-2.17099	-2.19977	-1.87225	-1.69075
90.7	-1.83484	-1.24106	-1.04752	-2.20856	-1.29611	-1.93137	-1.40649	-1.9827	-1.57587	-1.48187	-0.990814	-1.87686	-1.98788	-2.38287	-1.99432	-1.68261
90.8	-1.95691	-1.33261	-1.07803	-2.08649	-1.38766	-2.05344	-1.40649	-1.95218	-1.42328	-1.63446	-0.807709	-1.96841	-2.17099	-2.19977	-2.11639	-1.70499
90.9	-1.80432	-1.24106	-1.16959	-2.117	-1.20456	-1.90085	-1.40649	-2.07425	-1.4538	-1.54291	-0.990814	-1.99893	-2.0184	-2.23029	-1.87225	-1.66837
91	-1.95691	-1.14951	-0.955963	-2.20856	-1.14352	-2.05344	-1.37598	-2.13528	-1.60638	-1.51239	-0.807709	-1.87686	-2.14047	-2.32184	-1.93329	-1.67854
91.1	-1.80432	-1.18002	-1.10855	-2.08649	-1.26559	-1.87033	-1.34546	-1.95218	-1.36224	-1.57343	-0.990814	-1.96841	-1.98788	-2.16925	-2.02484	-1.64599
91.2	-1.98743	-1.33261	-1.017	-2.08649	-1.32663	-1.93137	-1.22339	-1.95218	-1.4538	-1.45135	-0.777191	-2.02945	-2.10995	-2.32184	-1.84174	-1.65616
91.3	-1.7738	-1.21054	-0.986481	-2.117	-1.20456	-1.93137	-1.13184	-2.07425	-1.54535	-1.60394	-0.960297	-1.9379	-1.92685	-2.13873	-1.87225	-1.62768
91.4	-1.7738	-1.18002	-1.13907	-2.17804	-1.17404	-1.87033	-1.13184	-2.01321	-1.36224	-1.45135	-0.746674	-1.87686	-2.04892	-2.19977	-1.99432	-1.60937
91.5	-1.92639	-1.21054	-0.925446	-2.14752	-1.26559	-2.02292	-1.13184	-1.83011	-1.48431	-1.57343	-0.746674	-1.84634	-1.92685	-2.23029	-1.84174	-1.60733
91.6	-1.86536	-1.33261	-1.07803	-2.14752	-1.32663	-1.83981	-1.19287	-1.95218	-1.51483	-1.42084	-0.899262	-1.81583	-1.95737	-2.10821	-1.96381	-1.62768
91.7	-1.80432	-1.18002	-0.894928	-2.17804	-1.11301	-2.02292	-1.25391	-1.9827	-1.39276	-1.57343	-0.777191	-1.81583	-2.04892	-2.29132	-1.96381	-1.61954
91.8	-1.7738	-1.18002	-0.986481	-2.14752	-1.14352	-1.83981	-1.19287	-1.83011	-1.54535	-1.32929	-0.655121	-1.84634	-1.8353	-2.0777	-1.84174	-1.54833
91.9	-1.71277	-1.27158	-0.925446	-2.117	-1.29611	-1.9924	-1.10132	-1.83011	-1.42328	-1.54291	-0.685638	-1.81583	-1.92685	-2.2608	-1.96381	-1.59106
92	-1.74329	-1.30209	-0.833893	-2.08649	-1.23508	-1.77878	-1.04028	-1.9827	-1.48431	-1.29877	-0.716156	-1.78531	-1.95737	-2.10821	-1.90277	-1.55037
92.1	-1.74329	-1.14951	-1.017	-2.05597	-1.14352	-1.9924	-1.0708	-1.83011	-1.51483	-1.54291	-0.716156	-1.78531	-1.92685	-2.23029	-1.84174	-1.57071
92.2	-1.71277	-1.18002	-0.833893	-2.08649	-1.26559	-1.74826	-1.19287	-1.83011	-1.39276	-1.32929	-0.655121	-1.75479	-1.8353	-2.0777	-1.99432	-1.52595
92.3	-1.74329	-1.30209	-0.986481	-2.02545	-1.32663	-1.96188	-1.13184	-1.95218	-1.57587	-1.51239	-0.624603	-1.69376	-1.80478	-2.19977	-1.81122	-1.57682
92.4	-1.74329	-1.18002	-0.803375	-2.02545	-1.14352	-1.77878	-1.00977	-1.83011	-1.33173	-1.32929	-0.624603	-1.69376	-1.74374	-2.10821	-1.93329	-1.48526
92.5	-1.71277	-1.11899	-1.04752	-2.05597	-1.17404	-1.96188	-1.00977	-1.83011	-1.48431	-1.3598	-0.624603	-1.66324	-1.80478	-2.19977	-1.84174	-1.52595
92.6	-1.68225	-1.24106	-0.803375	-2.02545	-1.26559	-1.87033	-1.10132	-1.92166	-1.33173	-1.51239	-0.624603	-1.72427	-1.77426	-2.0777	-1.81122	-1.51781
92.7	-1.65173	-1.21054	-0.986481	-1.99493	-1.11301	-1.83981	-1.16235	-1.73856	-1.39276	-1.3598	-0.563568	-1.75479	-1.74374	-2.19977	-1.93329	-1.50968
92.8	-1.65173	-1.05795	-0.74234	-1.87286	-1.14352	-1.96188	-0.979248	-1.79959	-1.42328	-1.29877	-0.563568	-1.78531	-1.74374	-2.0777	-1.7807	-1.45881
92.9	-1.71277	-1.21054	-0.925446	-1.84235	-1.26559	-1.93137	-0.918213	-1.86063	-1.36224	-1.29877	-0.594086	-1.72427	-1.77426	-2.16925	-1.90277	-1.4995
93	-1.71277	-1.18002	-0.772858	-1.87286	-1.11301	-1.8093	-1.00977	-1.70804	-1.4538	-1.26825	-0.624603	-1.63272	-1.71323	-2.10821	-1.68915	-1.44457
93.1	-1.80432	-1.02744	-0.925446	-1.9339	-1.14352	-1.8093	-1.10132	-1.86063	-1.33173	-1.32929	-0.624603	-1.63272	-1.68271	-2.0777	-1.84174	-1.47509
93.2	-1.80432	-1.14951	-0.74234	-1.96442	-1.26559	-1.8093	-0.887695	-1.76907	-1.48431	-1.29877	-0.655121	-1.66324	-1.65219	-2.23029	-1.71967	-1.47306
93.3	-1.65173	-1.08847	-0.955963	-1.84235	-1.08249	-1.83981	-0.887695	-1.70804	-1.30121	-1.26825	-0.655121	-1.75479	-1.68271	-2.04718	-1.7807	-1.43643
93.4	-1.5907	-0.996918	-0.803375	-1.78131	-1.14352	-1.8093	-0.979248	-1.86063	-1.48431	-1.26825	-0.502533	-1.72427	-1.68271	-2.04718	-1.75018	-1.4283
93.5	-1.65173	-1.14951	-0.711823	-1.84235	-1.20456	-1.83981	-1.04028	-1.647	-1.30121	-1.20721	-0.472015	-1.57169	-1.74374	-2.04718	-1.75018	-1.41202
93.6	-1.74329	-0.996918	-0.86441	-1.90338	-1.05197	-1.77878	-0.82666	-1.76907	-1.48431	-1.20721	-0.472015	-1.63272	-1.80478	-2.16925	-1.7807	-1.43237
93.7	-1.68225	-0.996918	-0.86441	-1.9339	-1.23508	-1.8093	-0.857178	-1.70804	-1.27069	-1.23773	-0.53305	-1.72427	-1.74374	-2.10821	-1.71967	-1.4283
93.8	-1.62122	-1.11899	-0.74234	-1.75079	-1.14352	-1.77878	-1.00977	-1.67752	-1.4538	-1.23773	-0.594086	-1.75479	-1.62167	-2.13873	-1.7807	-1.4283
93.9	-1.5907	-0.935883	-0.62027	-1.72028	-1.08249	-1.8093	-0.918213	-1.76907	-1.33173	-1.23773	-0.502533	-1.6022	-1.56064	-2.10821	-1.75018	-1.36929
94	-1.68225	-1.02744	-0.650787	-1.81183	-1.26559	-1.74826	-0.82666	-1.61649	-1.27069	-1.26825	-0.349945	-1.57169	-1.65219	-2.10821	-1.75018	-1.37336
94.1	-1.7738	-0.935883	-0.711823	-1.87286	-1.08249	-1.8093	-0.918213	-1.79959	-1.36224	-1.29877	-0.41098	-1.63272	-1.71323	-2.0777	-1.68915	-1.40592
94.2	-1.5907	-0.905365	-0.650787	-1.81183	-1.17404	-1.83981	-0.918213	-1.58597	-1.42328	-1.26825	-0.502533	-1.69376	-1.74374	-2.0777	-1.81122	-1.39981
94.3	-1.56018	-1.08847	-0.650787	-1.65924	-1.14352	-1.87033	-0.796143	-1.73856	-1.30121	-1.20721	-0.53305	-1.54117	-1.4996	-2.0777	-1.62811	-1.35302
94.4	-1.65173	-0.84433	-0.681305	-1.75079	-1.08249	-1.96188	-0.887695	-1.61649	-1.24017	-1.11566	-0.380463	-1.54117	-1.46909	-2.04718	-1.7807	-1.33674
94.5	-1.71277	-1.02744	-0.650787	-1.84235	-1.20456	-1.90085	-0.979248	-1.73856	-1.20966	-1.11566	-0.380463	-1.63272	-1.59116	-2.04718	-1.7807	-1.38761
94.6	-1.62122	-0.874847	-0.650787	-1.72028	-0.990936	-1.77878	-0.765625	-1.67752	-1.20966	-1.20721	-0.472015	-1.63272	-1.65219	-2.04718	-1.5976	-1.32657
94.7	-1.52966	-0.935883	-0.559235	-1.65924	-1.20456	-1.71774	-0.82666	-1.67752	-1.20966	-1.26825	-0.563568	-1.44962	-1.46909	-1.92511	-1.62811	-1.30826
94.8	-1.65173	-0.9664	-0.559235	-1.75079	-1.02145	-1.74826	-0.948731	-1.647	-1.20966	-1.1767	-0.380463	-1.54117	-1.40805	-1.86407	-1.65863	-1.30216
94.9	-1.68225	-0.874847	-0.589752	-1.84235	-1.17404	-1.83981	-0.735107	-1.67752	-1.30121	-1.08514	-0.319427	-1.63272	-1.53012	-1.83356	-1.62811	-1.3164
95	-1.52966	-0.996918	-0.589752	-1.68976	-1.02145	-1.83981	-0.796143	-1.61649	-1.30121	-1.08514	-0.472015	-1.54117	-1.53012	-1.83356	-1.65863	-1.30012
95.1	-1.52966	-0.813812	-0.589752	-1.65924	-1.11301	-1.68722	-0.948731	-1.647	-1.27069	-1.1767	-0.53305	-1.4191	-1.43857	-1.89459	-1.65863	-1.29198
95.2	-1.71277	-0.9664	-0.681305	-1.72028	-1.05197	-1.62619	-0.735107	-1.647	-1.24017	-1.23773	-0.349945	-1.6022	-1.34702	-2.01666	-1.62811	-1.30419
95.3	-1.65173	-0.813812	-0.681305	-1.75079	-1.08249	-1.65671	-0.765625	-1.58597	-1.24017	-1.14618	-0.380463	-1.57169	-1.46909	-1.89459	-1.53656	-1.28181
95.4	-1.52966	-0.996918	-0.559235	-1.56769	-1.08249	-1.74826	-0.857178	-1.70804	-1.17914	-1.05463	-0.472015	-1.38858	-1.53012	-1.77252	-1.50604	-1.2635
95.5	-1.5907	-0.813812	-0.4982	-1.62872	-1.08249	-1.68722	-0.674072	-1.55545	-1.1181	-1.11566	-0.472015	-1.51065	-1.3165	-1.80304	-1.50604	-1.22484
95.6	-1.74329	-0.996918	-0.4982	-1.75079	-1.05197	-1.56516	-0.857178	-1.61649	-1.1181	-1.20721	-0.28891	-1.57169	-1.3165	-1.86407	-1.50604	-1.2635
95.7	-1.52966	-0.813812	-0.62027	-1.56769	-1.11301	-1.62619	-0.765625	-1.70804	-1.08759	-1.05463	-0.349945	-1.38858	-1.46909	-1.92511	-1.53656	-1.23705
95.8	-1.56018	-0.935883	-0.650787	-1.56769	-1.05197	-1.74826	-0.735107	-1.58597	-1.20966	-1.02411	-0.472015	-1.44962	-1.40805	-1.89459	-1.62811	-1.26147
95.9	-1.71277	-0.783295	-0.4982	-1.72028	-1.02145	-1.71774	-0.887695	-1.52493	-1.24017	-1.11566	-0.41098	-1.54117	-1.28598	-1.71149	-1.5976	-1.25129
96	-1.5907	-0.9664	-0.4982	-1.62872	-1.05197	-1.53464	-0.70459	-1.4639	-1.17914	-1.1767	-0.319427	-1.35806	-1.34702	-1.77252	-1.5976	-1.21264
96.1	-1.56018	-0.813812	-0.559235	-1.56769	-0.990936	-1.59567	-0.857178	-1.52493	-1.02655	-1.02411	-0.441498	-1.4191	-1.46909	-1.86407	-1.50604	-1.21467
96.2	-1.68225	-0.84433	-0.650787	-1.72028	-1.14352	-1.68722	-0.735107	-1.52493	-0.965515	-0.993591	-0.472015	-1.51065	-1.28598	-1.83356	-1.35346	-1.22688
96.3	-1.52966	-0.935883	-0.4982	-1.59821	-0.990936	-1.59567	-0.70459	-1.52493	-1.02655	-1.11566	-0.258392	-1.35806	-1.3165	-1.68097	-1.38397	-1.16788
96.4	-1.52966	-0.783295	-0.406647	-1.56769	-0.990936	-1.50412	-0.857178	-1.49442	-1.1181	-1.08514	-0.349945	-1.38858	-1.4996	-1.742	-1.41449	-1.18212
96.5	-1.68225	-0.783295	-0.4982	-1.68976	-1.08249	-1.56516	-0.674072	-1.49442	-1.05707	-1.02411	-0.441498	-1.44962	-1.34702	-1.86407	-1.50604	-1.2106
96.6	-1.49915	-0.813812	-0.589752	-1.53717	-1.11301	-1.68722	-0.796143	-1.4639	-0.873962	-1.02411	-0.258392	-1.29703	-1.34702	-1.80304	-1.53656	-1.17602
96.7	-1.52966	-0.905365	-0.4982	-1.53717	-1.05197	-1.50412	-0.643555	-1.49442	-0.873962	-1.1767	-0.319427	-1.4191	-1.46909	-1.68097	-1.41449	-1.16788
96.8	-1.65173	-0.905365	-0.467682	-1.68976	-1.02145	-1.44308	-0.82666	-1.49442	-0.965515	-1.02411	-0.441498	-1.4191	-1.40805	-1.77252	-1.38397	-1.19433
96.9	-1.43811	-0.84433	-0.559235	-1.47613	-1.02145	-1.56516	-0.70459	-1.49442	-1.02655	-1.02411	-0.258392	-1.26651	-1.3165	-1.83356	-1.47552	-1.15364
97	-1.56018	-0.874847	-0.62027	-1.50665	-0.990936	-1.59567	-0.796143	-1.55545	-0.90448	-1.11566	-0.380463	-1.4191	-1.46909	-1.71149	-1.53656	-1.20247
97.1	-1.5907	-0.84433	-0.406647	-1.59821	-1.02145	-1.41257	-0.735107	-1.55545	-0.843445	-1.11566	-0.441498	-1.26651	-1.34702	-1.61993	-1.47552	-1.1516
97.2	-1.46863	-0.84433	-0.406647	-1.47613	-1.05197	-1.53464	-0.765625	-1.61649	-0.934998	-0.993591	-0.197357	-1.35806	-1.34702	-1.71149	-1.35346	-1.13736
97.3	-1.65173	-0.783295	-0.4982	-1.56769	-1.02145	-1.59567	-0.765625	-1.61649	-0.996033	-1.11566	-0.380463	-1.38858	-1.4996	-1.77252	-1.41449	-1.2045
97.4	-1.49915	-0.783295	-0.4982	-1.38458	-1.02145	-1.38205	-0.70459	-1.4639	-0.873962	-1.1767	-0.319427	-1.26651	-1.3165	-1.61993	-1.53656	-1.12312
97.5	-1.52966	-0.813812	-0.376129	-1.47613	-0.990936	-1.44308	-0.674072	-1.43338	-0.78241	-0.993591	-0.258392	-1.44962	-1.40805	-1.61993	-1.50604	-1.11702
97.6	-1.5907	-0.84433	-0.437164	-1.56769	-0.960419	-1.56516	-0.70459	-1.43338	-0.873962	-1.08514	-0.41098	-1.23599	-1.43857	-1.77252	-1.32294	-1.14957
97.7	-1.46863	-0.874847	-0.4982	-1.38458	-0.929901	-1.41257	-0.70459	-1.52493	-0.934998	-1.14618	-0.16684	-1.4191	-1.28598	-1.58942	-1.38397	-1.11498
97.8	-1.65173	-0.874847	-0.345612	-1.56769	-0.868866	-1.41257	-0.674072	-1.58597	-0.812927	-0.993591	-0.28891	-1.26651	-1.46909	-1.5589	-1.50604	-1.12515
97.9	-1.40759	-0.813812	-0.437164	-1.38458	-0.838348	-1.53464	-0.765625	-1.40286	-0.78241	-1.11566	-0.319427	-1.35806	-1.3165	-1.71149	-1.44501	-1.10888
98	-1.52966	-0.752777	-0.528717	-1.53717	-0.899384	-1.32101	-0.613037	-1.31131	-0.812927	-1.11566	-0.197357	-1.32754	-1.3165	-1.58942	-1.2619	-1.07429
98.1	-1.46863	-0.691742	-0.345612	-1.4151	-0.960419	-1.41257	-0.674072	-1.34183	-0.90448	-0.993591	-0.380463	-1.29703	-1.46909	-1.52838	-1.32294	-1.0804
98.2	-1.46863	-0.661224	-0.406647	-1.44562	-1.05197	-1.50412	-0.765625	-1.4639	-0.751892	-1.11566	-0.136322	-1.35806	-1.3165	-1.61993	-1.44501	-1.10074
98.3	-1.52966	-0.691742	-0.528717	-1.47613	-0.990936	-1.32101	-0.70459	-1.37234	-0.751892	-1.05463	-0.319427	-1.26651	-1.4996	-1.5589	-1.32294	-1.0926
98.4	-1.43811	-0.84433	-0.406647	-1.47613	-0.868866	-1.44308	-0.582519	-1.25028	-0.873962	-0.993591	-0.197357	-1.35806	-1.28598	-1.40631	-1.29242	-1.04784
98.5	-1.52966	-0.813812	-0.345612	-1.50665	-0.929901	-1.41257	-0.582519	-1.28079	-0.751892	-1.1767	-0.16684	-1.23599	-1.37753	-1.58942	-1.38397	-1.07226
98.6	-1.40759	-0.691742	-0.559235	-1.44562	-0.960419	-1.32101	-0.552002	-1.40286	-0.721375	-0.963074	-0.258392	-1.35806	-1.37753	-1.49786	-1.41449	-1.06208
98.7	-1.56018	-0.630707	-0.345612	-1.50665	-1.02145	-1.53464	-0.521484	-1.34183	-0.843445	-1.11566	-0.16684	-1.20548	-1.34702	-1.40631	-1.23138	-1.05191
98.8	-1.37708	-0.72226	-0.437164	-1.44562	-0.929901	-1.32101	-0.521484	-1.28079	-0.873962	-1.02411	-0.258392	-1.32754	-1.40805	-1.61993	-1.35346	-1.06005
98.9	-1.56018	-0.783295	-0.559235	-1.56769	-0.838348	-1.35153	-0.490967	-1.25028	-0.660339	-0.993591	-0.0752869	-1.14444	-1.34702	-1.40631	-1.44501	-1.03157
99	-1.37708	-0.691742	-0.406647	-1.4151	-0.868866	-1.41257	-0.521484	-1.40286	-0.78241	-1.11566	-0.258392	-1.26651	-1.4996	-1.46735	-1.29242	-1.05191
99.1	-1.49915	-0.539154	-0.528717	-1.59821	-1.02145	-1.2905	-0.552002	-1.34183	-0.873962	-0.902039	-0.105804	-1.11392	-1.34702	-1.58942	-1.32294	-1.04174
99.2	-1.31604	-0.600189	-0.528717	-1.4151	-0.990936	-1.44308	-0.552002	-1.21976	-0.660339	-1.11566	-0.258392	-1.29703	-1.4996	-1.37579	-1.47552	-1.04988
99.3	-1.46863	-0.72226	-0.406647	-1.56769	-0.868866	-1.22946	-0.552002	-1.31131	-0.751892	-0.932556	-0.0142517	-1.17496	-1.25546	-1.52838	-1.32294	-1.00715
99.4	-1.34656	-0.691742	-0.559235	-1.50665	-0.838348	-1.38205	-0.490967	-1.37234	-0.873962	-1.02411	-0.28891	-1.11392	-1.46909	-1.46735	-1.2619	-1.04581
99.5	-1.46863	-0.600189	-0.437164	-1.38458	-0.960419	-1.25998	-0.490967	-1.25028	-0.690857	-0.993591	-0.0752869	-1.20548	-1.25546	-1.40631	-1.44501	-0.994946
99.6	-1.31604	-0.630707	-0.528717	-1.50665	-0.960419	-1.25998	-0.521484	-1.28079	-0.812927	-0.963074	-0.258392	-1.26651	-1.43857	-1.52838	-1.35346	-1.04174
99.7	-1.28552	-0.752777	-0.4982	-1.53717	-0.807831	-1.32101	-0.582519	-1.34183	-0.843445	-1.02411	-0.0752869	-1.20548	-1.25546	-1.37579	-1.32294	-1.01529
99.8	-1.43811	-0.72226	-0.437164	-1.59821	-0.868866	-1.19894	-0.674072	-1.28079	-0.690857	-0.932556	-0.16684	-1.17496	-1.43857	-1.5589	-1.50604	-1.04581
99.9	-1.37708	-0.539154	-0.589752	-1.56769	-0.960419	-1.32101	-0.674072	-1.15872	-0.843445	-1.02411	-0.258392	-1.14444	-1.25546	-1.34528	-1.29242	-1.02343
100	-1.28552	-0.569672	-0.376129	-1.62872	-0.868866	-1.19894	-0.552002	-1.31131	-0.78241	-0.902039	-0.105804	-1.14444	-1.37753	-1.43683	-1.32294	-0.990877
100.1	-1.255	-0.72226	-0.528717	-1.56769	-0.746796	-1.35153	-0.460449	-1.31131	-0.690857	-1.08514	-0.0752869	-1.14444	-1.34702	-1.40631	-1.47552	-1.01122
100.2	-1.28552	-0.600189	-0.406647	-1.53717	-0.838348	-1.16843	-0.490967	-1.09769	-0.90448	-0.902039	-0.16684	-1.17496	-1.28598	-1.40631	-1.2619	-0.968498
100.3	-1.31604	-0.539154	-0.4982	-1.56769	-0.899384	-1.35153	-0.521484	-1.25028	-0.721375	-1.02411	-0.16684	-1.17496	-1.34702	-1.46735	-1.35346	-1.01326
100.4	-1.255	-0.630707	-0.437164	-1.53717	-0.746796	-1.16843	-0.643555	-1.28079	-0.843445	-0.841003	-0.136322	-1.14444	-1.40805	-1.31476	-1.38397	-0.984774
100.5	-1.28552	-0.72226	-0.437164	-1.56769	-0.746796	-1.38205	-0.521484	-1.1282	-0.812927	-1.02411	-0.197357	-1.11392	-1.43857	-1.52838	-1.29242	-1.01326
100.6	-1.255	-0.569672	-0.467682	-1.53717	-0.868866	-1.13791	-0.429932	-1.21976	-0.721375	-0.810486	-0.16684	-1.0834	-1.43857	-1.34528	-1.47552	-0.968498
100.7	-1.22449	-0.569672	-0.345612	-1.53717	-0.746796	-1.38205	-0.521484	-1.34183	-0.90448	-1.05463	-0.105804	-0.991852	-1.37753	-1.52838	-1.23138	-0.990877
100.8	-1.22449	-0.72226	-0.4982	-1.47613	-0.624725	-1.16843	-0.613037	-1.09769	-0.690857	-0.902039	-0.105804	-0.991852	-1.37753	-1.34528	-1.38397	-0.948153
100.9	-1.22449	-0.630707	-0.345612	-1.44562	-0.777313	-1.2905	-0.582519	-1.18924	-0.90448	-0.871521	-0.105804	-1.02237	-1.43857	-1.49786	-1.32294	-0.976636
101	-1.255	-0.539154	-0.467682	-1.35407	-0.777313	-1.22946	-0.399414	-1.28079	-0.721375	-1.08514	-0.0752869	-1.05289	-1.43857	-1.31476	-1.29242	-0.952222
101.1	-1.28552	-0.661224	-0.345612	-1.29303	-0.624725	-1.16843	-0.490967	-1.1282	-0.843445	-0.963074	-0.136322	-1.11392	-1.40805	-1.49786	-1.41449	-0.958325
101.2	-1.37708	-0.630707	-0.437164	-1.38458	-0.68576	-1.22946	-0.582519	-1.28079	-0.812927	-0.841003	-0.136322	-1.11392	-1.37753	-1.31476	-1.23138	-0.962394
101.3	-1.34656	-0.569672	-0.315094	-1.44562	-0.777313	-1.2905	-0.582519	-1.18924	-0.751892	-0.841003	-0.105804	-1.0834	-1.40805	-1.52838	-1.44501	-0.97867
101.4	-1.34656	-0.600189	-0.437164	-1.47613	-0.533173	-1.2905	-0.399414	-1.15872	-0.812927	-0.841003	-0.16684	-0.961334	-1.37753	-1.28424	-1.17035	-0.923739
101.5	-1.22449	-0.630707	-0.345612	-1.4151	-0.624725	-1.22946	-0.429932	-1.28079	-0.751892	-0.871521	-0.197357	-0.961334	-1.37753	-1.43683	-1.35346	-0.942049
101.6	-1.16345	-0.508637	-0.467682	-1.32355	-0.655243	-1.16843	-0.521484	-1.1282	-0.843445	-0.902039	-0.136322	-1.11392	-1.34702	-1.43683	-1.20087	-0.927808
101.7	-1.28552	-0.630707	-0.254059	-1.38458	-0.533173	-1.13791	-0.521484	-1.25028	-0.721375	-0.902039	-0.0447693	-1.11392	-1.25546	-1.28424	-1.32294	-0.909497
101.8	-1.37708	-0.569672	-0.437164	-1.4151	-0.655243	-1.16843	-0.338379	-1.15872	-0.812927	-0.841003	0.0162659	-0.961334	-1.25546	-1.37579	-1.29242	-0.909497
101.9	-1.255	-0.478119	-0.406647	-1.50665	-0.594208	-1.16843	-0.429932	-1.1282	-0.721375	-0.902039	-0.0752869	-0.900299	-1.28598	-1.40631	-1.29242	-0.903394
102	-1.13294	-0.569672	-0.284576	-1.38458	-0.533173	-1.16843	-0.521484	-1.28079	-0.843445	-0.841003	-0.136322	-1.02237	-1.3165	-1.46735	-1.2619	-0.917635
102.1	-1.19397	-0.508637	-0.284576	-1.32355	-0.655243	-1.13791	-0.399414	-1.09769	-0.660339	-0.871521	-0.16684	-1.11392	-1.40805	-1.40631	-1.29242	-0.901359
102.2	-1.28552	-0.478119	-0.345612	-1.35407	-0.56369	-1.13791	-0.307861	-1.28079	-0.812927	-0.902039	-0.0447693	-0.991852	-1.3165	-1.37579	-1.2619	-0.89729
102.3	-1.28552	-0.600189	-0.376129	-1.47613	-0.594208	-1.13791	-0.460449	-1.06717	-0.721375	-0.963074	-0.0142517	-0.900299	-1.25546	-1.40631	-1.29242	-0.903394
102.4	-1.13294	-0.417084	-0.406647	-1.32355	-0.624725	-1.07687	-0.399414	-1.21976	-0.629822	-0.932556	0.0162659	-1.02237	-1.22494	-1.40631	-1.29242	-0.872876
102.5	-1.16345	-0.508637	-0.376129	-1.26251	-0.502655	-1.01584	-0.246826	-1.09769	-0.751892	-1.02411	-0.136322	-1.11392	-1.25546	-1.40631	-1.29242	-0.876945
102.6	-1.28552	-0.508637	-0.376129	-1.35407	-0.68576	-0.954804	-0.338379	-1.15872	-0.843445	-0.993591	-0.136322	-0.930817	-1.34702	-1.40631	-1.38397	-0.913566
102.7	-1.28552	-0.447601	-0.345612	-1.38458	-0.533173	-0.954804	-0.460449	-1.1282	-0.812927	-0.963074	0.0467834	-0.900299	-1.25546	-1.40631	-1.17035	-0.866772
102.8	-1.10242	-0.569672	-0.376129	-1.23199	-0.624725	-0.924286	-0.277344	-1.1282	-0.812927	-0.841003	0.0467834	-1.02237	-1.16391	-1.40631	-1.38397	-0.854565
102.9	-1.13294	-0.356049	-0.345612	-1.20148	-0.594208	-1.01584	-0.277344	-1.15872	-0.78241	-0.841003	-0.0142517	-1.0834	-1.25546	-1.40631	-1.38397	-0.8566
103	-1.28552	-0.569672	-0.376129	-1.35407	-0.533173	-1.04636	-0.399414	-1.03665	-0.78241	-0.932556	-0.0752869	-0.930817	-1.34702	-1.37579	-1.2619	-0.887118
103.1	-1.28552	-0.386566	-0.376129	-1.38458	-0.68576	-0.924286	-0.185791	-1.1282	-0.751892	-0.993591	-0.0142517	-0.900299	-1.28598	-1.28424	-1.20087	-0.852531
103.2	-1.0719	-0.478119	-0.437164	-1.23199	-0.502655	-0.832733	-0.277344	-1.06717	-0.78241	-0.993591	0.0467834	-1.05289	-1.13339	-1.25372	-1.20087	-0.817944
103.3	-1.13294	-0.478119	-0.467682	-1.26251	-0.68576	-0.863251	-0.429932	-1.1282	-0.78241	-0.841003	0.0162659	-1.02237	-1.19443	-1.22321	-1.20087	-0.846427
103.4	-1.255	-0.447601	-0.467682	-1.35407	-0.44162	-0.954804	-0.185791	-1.00613	-0.751892	-0.871521	-0.105804	-0.869781	-1.3165	-1.25372	-1.20087	-0.832186
103.5	-1.13294	-0.539154	-0.406647	-1.23199	-0.624725	-0.985321	-0.277344	-1.09769	-0.751892	-0.963074	0.0467834	-0.930817	-1.25546	-1.37579	-1.13983	-0.844393
103.6	-1.0719	-0.417084	-0.315094	-1.17096	-0.472137	-0.802216	-0.368897	-0.975616	-0.751892	-0.993591	0.077301	-1.05289	-1.16391	-1.46735	-1.10931	-0.803703
103.7	-1.13294	-0.569672	-0.254059	-1.32355	-0.56369	-0.74118	-0.155273	-1.09769	-0.721375	-0.871521	-0.0142517	-0.930817	-1.19443	-1.34528	-1.0788	-0.799634
103.8	-1.22449	-0.356049	-0.315094	-1.35407	-0.502655	-0.802216	-0.307861	-0.914581	-0.599304	-0.810486	-0.105804	-0.930817	-1.3165	-1.25372	-1.13983	-0.795565
103.9	-1.04138	-0.539154	-0.406647	-1.14044	-0.594208	-0.863251	-0.307861	-1.00613	-0.599304	-0.902039	0.0467834	-1.0834	-1.25546	-1.28424	-1.0788	-0.803703
104	-1.0719	-0.325531	-0.467682	-1.26251	-0.472137	-0.802216	-0.155273	-1.1282	-0.629822	-0.963074	0.0162659	-0.869781	-1.13339	-1.37579	-1.0788	-0.781323
104.1	-1.16345	-0.508637	-0.284576	-1.35407	-0.56369	-0.680145	-0.368897	-0.945099	-0.599304	-0.810486	-0.0752869	-0.900299	-1.22494	-1.43683	-1.04828	-0.797599
104.2	-1.01086	-0.295013	-0.284576	-1.17096	-0.472137	-0.771698	-0.185791	-0.945099	-0.690857	-0.779968	-0.0142517	-1.05289	-1.28598	-1.28424	-1.10931	-0.756909
104.3	-1.04138	-0.508637	-0.284576	-1.20148	-0.533173	-0.832733	-0.277344	-0.945099	-0.751892	-0.871521	0.0467834	-0.869781	-1.13339	-1.25372	-1.0788	-0.769116
104.4	-1.13294	-0.295013	-0.376129	-1.32355	-0.56369	-0.74118	-0.338379	-0.975616	-0.660339	-0.902039	-0.0447693	-0.869781	-1.22494	-1.34528	-1.10931	-0.79353
104.5	-0.949829	-0.417084	-0.345612	-1.14044	-0.472137	-0.649628	-0.216309	-1.00613	-0.507752	-0.718933	-0.105804	-1.02237	-1.3165	-1.40631	-1.23138	-0.767082
104.6	-1.01086	-0.356049	-0.223541	-1.23199	-0.68576	-0.710663	-0.368897	-0.975616	-0.568787	-0.688415	0.0467834	-0.839264	-1.16391	-1.25372	-1.20087	-0.748771
104.7	-1.10242	-0.295013	-0.284576	-1.29303	-0.533173	-0.832733	-0.216309	-0.945099	-0.660339	-0.810486	-0.0142517	-0.839264	-1.13339	-1.25372	-1.0788	-0.75284
104.8	-0.949829	-0.386566	-0.437164	-1.10992	-0.502655	-0.61911	-0.368897	-0.945099	-0.721375	-0.841003	-0.16684	-0.991852	-1.28598	-1.34528	-1.0788	-0.783358
104.9	-0.949829	-0.478119	-0.345612	-1.17096	-0.56369	-0.649628	-0.216309	-0.975616	-0.629822	-0.688415	-0.0447693	-0.778229	-1.16391	-1.34528	-1.0788	-0.738599
105	-1.10242	-0.417084	-0.223541	-1.23199	-0.594208	-0.771698	-0.277344	-0.945099	-0.538269	-0.779968	-0.0142517	-0.869781	-1.04184	-1.19269	-1.17035	-0.744702
105.1	-0.919311	-0.325531	-0.315094	-1.04889	-0.594208	-0.74118	-0.246826	-0.914581	-0.568787	-0.871521	-0.16684	-0.839264	-1.28598	-1.22321	-1.17035	-0.748771
105.2	-1.01086	-0.325531	-0.406647	-1.20148	-0.624725	-0.588592	-0.246826	-0.975616	-0.690857	-0.688415	-0.0447693	-0.747711	-1.19443	-1.34528	-1.0788	-0.744702
105.3	-1.0719	-0.356049	-0.345612	-1.10992	-0.655243	-0.680145	-0.368897	-0.975616	-0.629822	-0.62738	-0.0142517	-0.961334	-1.07236	-1.31476	-1.01776	-0.746737
105.4	-0.888794	-0.356049	-0.254059	-1.10992	-0.624725	-0.802216	-0.246826	-1.00613	-0.507752	-0.810486	-0.105804	-0.778229	-1.25546	-1.19269	-1.04828	-0.732495
105.5	-1.10242	-0.386566	-0.345612	-1.17096	-0.594208	-0.588592	-0.368897	-1.03665	-0.568787	-0.749451	0.0162659	-0.808746	-1.16391	-1.25372	-1.17035	-0.75284
105.6	-0.888794	-0.386566	-0.467682	-1.01837	-0.56369	-0.61911	-0.185791	-1.09769	-0.660339	-0.657898	-0.0752869	-0.839264	-1.07236	-1.34528	-1.0788	-0.730461
105.7	-1.01086	-0.386566	-0.315094	-1.10992	-0.56369	-0.74118	-0.338379	-1.00613	-0.629822	-0.749451	-0.136322	-0.778229	-1.22494	-1.19269	-1.01776	-0.746737
105.8	-1.04138	-0.386566	-0.284576	-0.987854	-0.624725	-0.649628	-0.155273	-0.884064	-0.568787	-0.718933	0.0467834	-0.961334	-1.07236	-1.19269	-1.0788	-0.704012
105.9	-0.919311	-0.356049	-0.406647	-1.01837	-0.624725	-0.588592	-0.338379	-0.914581	-0.599304	-0.596863	-0.0447693	-0.747711	-1.10288	-1.34528	-1.17035	-0.718254
106	-1.04138	-0.264496	-0.437164	-1.07941	-0.655243	-0.680145	-0.185791	-1.00613	-0.721375	-0.718933	-0.0752869	-0.930817	-1.22494	-1.28424	-1.13983	-0.763013
106.1	-0.888794	-0.264496	-0.254059	-0.957336	-0.624725	-0.680145	-0.368897	-1.06717	-0.629822	-0.688415	0.0162659	-0.747711	-1.01132	-1.13165	-0.956726	-0.683667
106.2	-1.01086	-0.203461	-0.345612	-1.14044	-0.533173	-0.588592	-0.155273	-1.00613	-0.507752	-0.535828	-0.0752869	-0.900299	-1.19443	-1.25372	-1.04828	-0.699943
106.3	-0.949829	-0.203461	-0.4982	-0.896301	-0.502655	-0.74118	-0.277344	-0.884064	-0.599304	-0.749451	0.077301	-0.808746	-1.07236	-1.31476	-1.17035	-0.706047
106.4	-0.919311	-0.325531	-0.345612	-1.10992	-0.502655	-0.649628	-0.307861	-0.884064	-0.660339	-0.657898	-0.0447693	-0.900299	-1.10288	-1.13165	-1.10931	-0.710116
106.5	-0.980347	-0.386566	-0.376129	-0.926819	-0.472137	-0.588592	-0.185791	-0.945099	-0.568787	-0.62738	-0.0142517	-0.930817	-1.22494	-1.22321	-1.01776	-0.697909
106.6	-0.888794	-0.386566	-0.528717	-1.01837	-0.624725	-0.710663	-0.246826	-1.03665	-0.538269	-0.749451	0.0162659	-0.839264	-1.01132	-1.28424	-1.10931	-0.730461
106.7	-1.04138	-0.264496	-0.376129	-0.896301	-0.655243	-0.527557	-0.307861	-0.884064	-0.660339	-0.535828	-0.105804	-0.900299	-1.19443	-1.10113	-1.20087	-0.710116
106.8	-0.858276	-0.172943	-0.406647	-0.987854	-0.502655	-0.61911	-0.368897	-0.884064	-0.599304	-0.657898	0.107819	-0.808746	-1.04184	-1.22321	-1.0788	-0.673494
106.9	-0.980347	-0.233978	-0.559235	-0.896301	-0.411102	-0.710663	-0.368897	-1.00613	-0.507752	-0.657898	-0.0752869	-0.900299	-1.16391	-1.25372	-0.987244	-0.714185
107	-0.797241	-0.356049	-0.376129	-0.987854	-0.502655	-0.558075	-0.368897	-1.06717	-0.660339	-0.535828	0.077301	-0.839264	-1.07236	-1.10113	-1.10931	-0.683667
107.1	-1.01086	-0.325531	-0.437164	-0.865784	-0.594208	-0.710663	-0.368897	-0.914581	-0.660339	-0.718933	-0.0752869	-0.900299	-1.10288	-1.25372	-1.10931	-0.736564
107.2	-0.827759	-0.203461	-0.559235	-0.926819	-0.56369	-0.649628	-0.338379	-0.853546	-0.477234	-0.566345	-0.0142517	-0.747711	-1.16391	-1.19269	-0.956726	-0.669426
107.3	-1.01086	-0.233978	-0.376129	-0.835266	-0.350067	-0.61911	-0.338379	-0.914581	-0.629822	-0.657898	-0.105804	-0.900299	-1.07236	-1.13165	-1.01776	-0.679598
107.4	-0.797241	-0.325531	-0.467682	-0.926819	-0.472137	-0.74118	-0.307861	-1.03665	-0.660339	-0.596863	-0.0142517	-0.747711	-1.16391	-1.28424	-1.17035	-0.714185
107.5	-0.949829	-0.386566	-0.528717	-0.926819	-0.533173	-0.588592	-0.307861	-0.853546	-0.507752	-0.596863	-0.0752869	-0.930817	-1.04184	-1.10113	-0.987244	-0.687736
107.6	-0.797241	-0.203461	-0.437164	-0.835266	-0.594208	-0.771698	-0.307861	-0.853546	-0.599304	-0.688415	-0.0142517	-0.747711	-1.25546	-1.13165	-1.01776	-0.683667
107.7	-0.888794	-0.203461	-0.589752	-0.926819	-0.411102	-0.649628	-0.307861	-0.975616	-0.690857	-0.535828	-0.0752869	-0.778229	-1.04184	-1.16217	-1.13983	-0.691805
107.8	-0.766724	-0.325531	-0.437164	-0.835266	-0.44162	-0.710663	-0.368897	-1.00613	-0.507752	-0.718933	-0.0447693	-0.930817	-1.22494	-1.0401	-1.04828	-0.69384
107.9	-0.919311	-0.356049	-0.4982	-0.774231	-0.502655	-0.74118	-0.338379	-0.823029	-0.599304	-0.474793	-0.0142517	-0.869781	-1.01132	-1.19269	-1.01776	-0.675529
108	-0.705689	-0.203461	-0.589752	-0.774231	-0.594208	-0.680145	-0.277344	-0.884064	-0.568787	-0.688415	-0.136322	-0.808746	-1.22494	-1.00958	-1.13983	-0.685701
108.1	-0.827759	-0.203461	-0.437164	-0.835266	-0.380585	-0.832733	-0.185791	-0.975616	-0.477234	-0.474793	0.0467834	-0.778229	-0.980804	-1.13165	-0.956726	-0.628735
108.2	-0.919311	-0.325531	-0.62027	-0.835266	-0.44162	-0.649628	-0.155273	-0.792511	-0.629822	-0.688415	-0.105804	-0.747711	-1.16391	-1.07062	-0.987244	-0.675529
108.3	-0.797241	-0.356049	-0.437164	-0.835266	-0.594208	-0.802216	-0.216309	-0.792511	-0.446716	-0.535828	-0.105804	-0.747711	-0.980804	-1.0401	-1.10931	-0.653149
108.4	-0.736206	-0.172943	-0.4982	-0.835266	-0.533173	-0.588592	-0.277344	-0.914581	-0.538269	-0.657898	0.0467834	-0.747711	-1.10288	-1.13165	-0.895691	-0.638908
108.5	-0.736206	-0.203461	-0.528717	-0.804748	-0.411102	-0.771698	-0.307861	-0.853546	-0.568787	-0.535828	0.0467834	-0.778229	-1.16391	-1.00958	-1.01776	-0.642977
108.6	-0.736206	-0.325531	-0.376129	-0.774231	-0.44162	-0.588592	-0.216309	-0.731476	-0.446716	-0.62738	-0.0142517	-0.808746	-1.04184	-1.16217	-1.0788	-0.624666
108.7	-0.797241	-0.264496	-0.528717	-0.743713	-0.56369	-0.74118	-0.155273	-0.792511	-0.568787	-0.50531	-0.0447693	-0.808746	-0.980804	-1.0401	-0.926208	-0.63077
108.8	-0.797241	-0.142426	-0.376129	-0.743713	-0.44162	-0.588592	-0.124756	-0.823029	-0.355164	-0.596863	-0.0447693	-0.778229	-1.01132	-1.19269	-1.17035	-0.612459
108.9	-0.766724	-0.264496	-0.589752	-0.743713	-0.380585	-0.710663	-0.277344	-0.639923	-0.538269	-0.50531	-0.0447693	-0.747711	-1.07236	-1.00958	-0.956726	-0.616528
109	-0.766724	-0.325531	-0.315094	-0.743713	-0.502655	-0.49704	-0.307861	-0.761993	-0.446716	-0.566345	-0.0142517	-0.747711	-1.07236	-1.19269	-1.01776	-0.618563
109.1	-0.797241	-0.142426	-0.4982	-0.743713	-0.472137	-0.710663	-0.185791	-0.731476	-0.416199	-0.657898	0.077301	-0.717194	-1.04184	-1.00958	-1.10931	-0.610425
109.2	-0.797241	-0.264496	-0.345612	-0.804748	-0.350067	-0.527557	-0.155273	-0.609406	-0.538269	-0.444275	0.077301	-0.686676	-1.10288	-1.22321	-0.987244	-0.583976
109.3	-0.858276	-0.356049	-0.559235	-0.804748	-0.44162	-0.649628	-0.216309	-0.731476	-0.416199	-0.535828	0.077301	-0.808746	-1.07236	-0.979065	-1.10931	-0.63077
109.4	-0.919311	-0.172943	-0.376129	-0.774231	-0.472137	-0.680145	-0.307861	-0.639923	-0.568787	-0.62738	0.077301	-0.839264	-1.04184	-1.16217	-0.956726	-0.63077
109.5	-0.919311	-0.203461	-0.4982	-0.652161	-0.31955	-0.558075	-0.185791	-0.54837	-0.355164	-0.566345	0.077301	-0.869781	-1.04184	-0.948547	-1.04828	-0.575838
109.6	-0.827759	-0.356049	-0.345612	-0.621643	-0.44162	-0.527557	-0.0942383	-0.700958	-0.507752	-0.444275	0.0467834	-0.839264	-1.04184	-1.16217	-1.01776	-0.592114
109.7	-0.736206	-0.172943	-0.528717	-0.682678	-0.472137	-0.558075	-0.216309	-0.54837	-0.294128	-0.444275	-0.0142517	-0.717194	-1.04184	-0.979065	-0.987244	-0.559562
109.8	-0.736206	-0.203461	-0.406647	-0.774231	-0.289032	-0.588592	-0.277344	-0.578888	-0.538269	-0.413757	-0.0752869	-0.747711	-1.10288	-1.10113	-1.10931	-0.596183
109.9	-0.827759	-0.325531	-0.4982	-0.804748	-0.411102	-0.61911	-0.185791	-0.639923	-0.294128	-0.413757	0.0162659	-0.839264	-1.10288	-1.13165	-0.895691	-0.598218
110	-0.949829	-0.172943	-0.4982	-0.682678	-0.44162	-0.61911	-0.124756	-0.487335	-0.446716	-0.444275	0.138336	-0.900299	-1.07236	-0.979065	-1.13983	-0.588045
110.1	-0.888794	-0.203461	-0.437164	-0.621643	-0.31955	-0.61911	-0.216309	-0.609406	-0.263611	-0.413757	0.199371	-0.839264	-1.01132	-1.00958	-0.956726	-0.547355
110.2	-0.736206	-0.295013	-0.559235	-0.682678	-0.472137	-0.61911	-0.307861	-0.487335	-0.416199	-0.444275	0.138336	-0.747711	-0.889252	-1.10113	-1.13983	-0.583976
110.3	-0.827759	-0.142426	-0.528717	-0.743713	-0.350067	-0.588592	-0.155273	-0.54837	-0.172058	-0.413757	0.107819	-0.808746	-0.858734	-1.07062	-0.956726	-0.537183
110.4	-0.888794	-0.295013	-0.437164	-0.804748	-0.380585	-0.527557	-0.124756	-0.54837	-0.294128	-0.413757	0.0467834	-0.900299	-0.919769	-1.16217	-1.13983	-0.586011
110.5	-0.888794	-0.203461	-0.376129	-0.652161	-0.502655	-0.49704	-0.307861	-0.4263	-0.263611	-0.38324	0.138336	-0.839264	-1.04184	-1.16217	-0.956726	-0.557528
110.6	-0.736206	-0.203461	-0.467682	-0.682678	-0.289032	-0.49704	-0.246826	-0.609406	-0.141541	-0.352722	0.229889	-0.778229	-1.04184	-1.13165	-1.10931	-0.537183
110.7	-0.736206	-0.386566	-0.467682	-0.774231	-0.411102	-0.527557	-0.0637207	-0.395782	-0.233093	-0.322205	0.168854	-0.808746	-0.889252	-1.13165	-0.956726	-0.529045
110.8	-0.888794	-0.142426	-0.467682	-0.835266	-0.350067	-0.588592	-0.216309	-0.578888	-0.233093	-0.352722	0.138336	-0.869781	-0.889252	-1.13165	-1.17035	-0.571769
110.9	-0.888794	-0.295013	-0.406647	-0.652161	-0.31955	-0.558075	-0.277344	-0.4263	-0.141541	-0.444275	0.138336	-0.839264	-0.950287	-1.13165	-0.987244	-0.545321
111	-0.736206	-0.203461	-0.406647	-0.652161	-0.472137	-0.558075	-0.124756	-0.517853	-0.111023	-0.474793	0.260406	-0.747711	-0.980804	-1.13165	-0.987244	-0.522941
111.1	-0.797241	-0.203461	-0.406647	-0.743713	-0.258514	-0.466522	-0.155273	-0.4263	-0.111023	-0.444275	0.290924	-0.747711	-0.889252	-1.13165	-1.13983	-0.508699
111.2	-0.858276	-0.325531	-0.406647	-0.774231	-0.44162	-0.405487	-0.277344	-0.456818	-0.111023	-0.352722	0.199371	-0.869781	-0.797699	-1.16217	-0.987244	-0.535148
111.3	-0.858276	-0.142426	-0.406647	-0.652161	-0.289032	-0.37497	-0.155273	-0.4263	-0.141541	-0.261169	0.138336	-0.808746	-0.919769	-1.13165	-0.956726	-0.492424
111.4	-0.705689	-0.325531	-0.437164	-0.621643	-0.350067	-0.49704	-0.0942383	-0.395782	-0.111023	-0.322205	0.351959	-0.686676	-0.980804	-1.13165	-0.987244	-0.48632
111.5	-0.797241	-0.142426	-0.437164	-0.743713	-0.380585	-0.558075	-0.307861	-0.4263	-0.111023	-0.413757	0.351959	-0.808746	-0.919769	-1.00958	-1.0788	-0.518872
111.6	-0.919311	-0.295013	-0.467682	-0.743713	-0.350067	-0.527557	-0.155273	-0.395782	-0.111023	-0.413757	0.260406	-0.839264	-0.797699	-0.979065	-1.10931	-0.522941
111.7	-0.827759	-0.142426	-0.528717	-0.591125	-0.44162	-0.405487	-0.155273	-0.395782	-0.111023	-0.322205	0.260406	-0.686676	-0.889252	-0.979065	-1.10931	-0.488355
111.8	-0.736206	-0.264496	-0.589752	-0.621643	-0.289032	-0.37497	-0.277344	-0.395782	-0.141541	-0.261169	0.412994	-0.686676	-0.950287	-1.0401	-1.13983	-0.490389
111.9	-0.858276	-0.203461	-0.589752	-0.774231	-0.472137	-0.49704	-0.124756	-0.395782	-0.0805054	-0.322205	0.412994	-0.869781	-0.828217	-1.13165	-1.04828	-0.518872
112	-0.888794	-0.233978	-0.437164	-0.652161	-0.289032	-0.558075	-0.124756	-0.273712	-0.111023	-0.444275	0.321442	-0.839264	-0.828217	-1.10113	-1.0788	-0.502596
112.1	-0.766724	-0.264496	-0.376129	-0.591125	-0.472137	-0.466522	-0.307861	-0.4263	-0.111023	-0.352722	0.321442	-0.717194	-0.889252	-1.00958	-1.0788	-0.500561
112.2	-0.858276	-0.203461	-0.437164	-0.713196	-0.258514	-0.37497	-0.0942383	-0.273712	-0.172058	-0.261169	0.474029	-0.869781	-0.980804	-0.91803	-1.0788	-0.468009
112.3	-0.919311	-0.264496	-0.4982	-0.713196	-0.44162	-0.405487	-0.216309	-0.30423	-0.202576	-0.291687	0.474029	-0.900299	-0.736664	-1.0401	-1.10931	-0.504631
112.4	-0.766724	-0.203461	-0.528717	-0.591125	-0.289032	-0.49704	-0.246826	-0.456818	-0.233093	-0.38324	0.351959	-0.717194	-0.797699	-1.13165	-1.10931	-0.506665
112.5	-0.888794	-0.233978	-0.376129	-0.652161	-0.472137	-0.527557	-0.124756	-0.487335	-0.263611	-0.352722	0.504547	-0.808746	-0.889252	-1.07062	-1.13983	-0.518872
112.6	-0.949829	-0.142426	-0.345612	-0.682678	-0.227997	-0.344452	-0.277344	-0.4263	-0.141541	-0.230652	0.504547	-0.930817	-0.828217	-0.979065	-1.13983	-0.476148
112.7	-0.766724	-0.264496	-0.437164	-0.53009	-0.411102	-0.344452	-0.124756	-0.395782	-0.111023	-0.291687	0.412994	-0.747711	-0.706146	-0.948547	-1.10931	-0.451733
112.8	-0.858276	-0.142426	-0.467682	-0.591125	-0.197479	-0.49704	-0.185791	-0.365265	-0.111023	-0.413757	0.504547	-0.869781	-0.858734	-1.10113	-1.0788	-0.482251
112.9	-0.919311	-0.295013	-0.406647	-0.682678	-0.289032	-0.49704	-0.185791	-0.395782	-0.294128	-0.291687	0.565582	-0.930817	-0.889252	-1.10113	-1.01776	-0.508699
113	-0.797241	-0.172943	-0.315094	-0.499573	-0.350067	-0.344452	-0.0942383	-0.395782	-0.355164	-0.200134	0.474029	-0.778229	-0.736664	-0.948547	-1.04828	-0.437492
113.1	-0.888794	-0.111908	-0.376129	-0.652161	-0.197479	-0.37497	-0.246826	-0.456818	-0.233093	-0.291687	0.474029	-0.900299	-0.797699	-0.979065	-1.10931	-0.476148
113.2	-0.888794	-0.172943	-0.467682	-0.713196	-0.197479	-0.49704	-0.0637207	-0.456818	-0.141541	-0.352722	0.5961	-0.930817	-0.919769	-1.0401	-1.20087	-0.496493
113.3	-0.797241	-0.233978	-0.406647	-0.499573	-0.289032	-0.466522	-0.216309	-0.487335	-0.263611	-0.200134	0.474029	-0.808746	-0.736664	-1.10113	-1.10931	-0.476148
113.4	-0.919311	-0.233978	-0.284576	-0.652161	-0.31955	-0.313934	-0.0332031	-0.487335	-0.355164	-0.200134	0.443512	-0.991852	-0.797699	-0.948547	-1.01776	-0.474113
113.5	-0.827759	-0.233978	-0.315094	-0.591125	-0.350067	-0.37497	-0.185791	-0.487335	-0.324646	-0.322205	0.626617	-0.869781	-0.950287	-0.948547	-1.10931	-0.484285
113.6	-0.827759	-0.264496	-0.467682	-0.499573	-0.380585	-0.49704	-0.0637207	-0.395782	-0.141541	-0.200134	0.504547	-0.900299	-0.736664	-1.07062	-1.23138	-0.478182
113.7	-0.980347	-0.233978	-0.376129	-0.682678	-0.411102	-0.313934	-0.124756	-0.395782	-0.202576	-0.108581	0.504547	-0.991852	-0.828217	-1.00958	-1.20087	-0.490389
113.8	-0.797241	-0.172943	-0.284576	-0.499573	-0.350067	-0.313934	-0.124756	-0.365265	-0.385681	-0.230652	0.5961	-0.808746	-0.889252	-0.91803	-1.10931	-0.443595
113.9	-0.919311	-0.172943	-0.345612	-0.621643	-0.380585	-0.466522	-0.0942383	-0.365265	-0.385681	-0.200134	0.474029	-0.991852	-0.706146	-0.979065	-1.04828	-0.480216
114	-0.858276	-0.142426	-0.406647	-0.591125	-0.380585	-0.436005	-0.185791	-0.456818	-0.233093	-0.078064	0.5961	-0.869781	-0.828217	-1.07062	-1.13983	-0.472079
114.1	-0.888794	-0.203461	-0.254059	-0.53009	-0.350067	-0.313934	-0.0942383	-0.517853	-0.233093	-0.139099	0.626617	-0.869781	-0.828217	-0.887512	-1.20087	-0.44563
114.2	-0.980347	-0.203461	-0.223541	-0.713196	-0.350067	-0.37497	-0.124756	-0.54837	-0.385681	-0.169617	0.474029	-0.961334	-0.706146	-0.948547	-1.04828	-0.484285
114.3	-0.797241	-0.172943	-0.345612	-0.53009	-0.380585	-0.37497	-0.0942383	-0.4263	-0.355164	-0.0170288	0.626617	-0.839264	-0.858734	-1.0401	-1.04828	-0.443595
114.4	-0.980347	-0.203461	-0.315094	-0.682678	-0.411102	-0.191864	-0.216309	-0.395782	-0.202576	-0.169617	0.504547	-0.991852	-0.675629	-0.979065	-1.17035	-0.472079
114.5	-0.766724	-0.142426	-0.162506	-0.53009	-0.411102	-0.283417	-0.0942383	-0.456818	-0.263611	-0.139099	0.626617	-0.778229	-0.736664	-0.887512	-1.2619	-0.419181
114.6	-0.919311	-0.0203552	-0.254059	-0.560608	-0.258514	-0.405487	-0.277344	-0.578888	-0.416199	-0.0170288	0.657135	-0.961334	-0.797699	-0.979065	-1.0788	-0.457837
114.7	-0.858276	0.0406799	-0.315094	-0.621643	-0.197479	-0.222382	-0.124756	-0.578888	-0.324646	-0.108581	0.504547	-0.839264	-0.614594	-0.979065	-1.04828	-0.419181
114.8	-0.888794	-0.0508728	-0.101471	-0.560608	-0.227997	-0.313934	-0.124756	-0.4263	-0.202576	-0.108581	0.748688	-0.961334	-0.797699	-0.826477	-1.23138	-0.40494
114.9	-0.888794	-0.111908	-0.131989	-0.652161	-0.289032	-0.313934	-0.216309	-0.487335	-0.294128	0.0134888	0.504547	-0.839264	-0.675629	-0.979065	-1.20087	-0.437492
115	-0.858276	-0.203461	-0.254059	-0.53009	-0.411102	-0.161346	-0.246826	-0.54837	-0.416199	-0.200134	0.687653	-0.900299	-0.767181	-0.979065	-1.04828	-0.455802
115.1	-0.858276	-0.111908	-0.101471	-0.713196	-0.411102	-0.313934	-0.216309	-0.578888	-0.233093	-0.0475464	0.565582	-0.900299	-0.706146	-0.856995	-1.10931	-0.439526
115.2	-0.797241	0.0101624	-0.131989	-0.560608	-0.258514	-0.252899	-0.155273	-0.456818	-0.263611	-0.0475464	0.687653	-0.900299	-0.675629	-0.979065	-1.23138	-0.400871
115.3	-0.888794	-0.0203552	-0.254059	-0.743713	-0.227997	-0.191864	-0.155273	-0.456818	-0.416199	-0.169617	0.687653	-0.869781	-0.797699	-1.00958	-1.10931	-0.441561
115.4	-0.827759	-0.0508728	-0.0709534	-0.499573	-0.289032	-0.313934	-0.216309	-0.578888	-0.294128	-0.0475464	0.626617	-0.869781	-0.675629	-0.887512	-1.04828	-0.402905
115.5	-0.858276	-0.233978	-0.131989	-0.713196	-0.380585	-0.130829	-0.246826	-0.639923	-0.294128	-0.230652	0.657135	-0.869781	-0.828217	-1.00958	-1.13983	-0.470044
115.6	-0.858276	-0.0813904	-0.193024	-0.499573	-0.31955	-0.252899	-0.246826	-0.487335	-0.416199	-0.078064	0.626617	-0.839264	-0.614594	-0.979065	-1.10931	-0.42325
115.7	-0.888794	-0.0203552	-0.00991821	-0.682678	-0.258514	-0.252899	-0.277344	-0.487335	-0.294128	-0.139099	0.687653	-0.869781	-0.797699	-0.979065	-0.987244	-0.417147
115.8	-0.827759	-0.0813904	-0.101471	-0.469055	-0.258514	-0.130829	-0.246826	-0.578888	-0.263611	-0.169617	0.565582	-0.747711	-0.614594	-1.10113	-1.13983	-0.411043
115.9	-0.827759	-0.172943	-0.0709534	-0.652161	-0.380585	-0.313934	-0.246826	-0.670441	-0.446716	-0.078064	0.71817	-0.930817	-0.797699	-0.979065	-1.13983	-0.465975
116	-0.827759	-0.0813904	-0.00991821	-0.682678	-0.380585	-0.161346	-0.185791	-0.487335	-0.324646	-0.230652	0.565582	-0.778229	-0.584076	-1.0401	-0.956726	-0.411043
116.1	-0.858276	0.0406799	-0.131989	-0.499573	-0.258514	-0.222382	-0.185791	-0.517853	-0.294128	-0.0170288	0.71817	-0.778229	-0.797699	-1.07062	-1.01776	-0.392733
116.2	-0.797241	-0.0813904	0.0511169	-0.560608	-0.289032	-0.161346	-0.124756	-0.670441	-0.416199	-0.230652	0.565582	-0.869781	-0.584076	-0.979065	-1.0788	-0.415112
116.3	-0.919311	-0.203461	-0.0404358	-0.713196	-0.380585	-0.161346	-0.124756	-0.609406	-0.263611	-0.078064	0.71817	-0.930817	-0.767181	-1.13165	-0.956726	-0.437492
116.4	-0.736206	-0.111908	-0.0404358	-0.713196	-0.350067	-0.283417	-0.0942383	-0.456818	-0.324646	-0.230652	0.535065	-0.900299	-0.553558	-0.91803	-1.04828	-0.415112
116.5	-0.736206	-0.0203552	0.0205994	-0.682678	-0.289032	-0.130829	-0.124756	-0.578888	-0.446716	-0.078064	0.626617	-0.839264	-0.767181	-1.00958	-1.0788	-0.409009
116.6	-0.827759	-0.0508728	-0.101471	-0.682678	-0.31955	-0.313934	-0.216309	-0.670441	-0.263611	-0.200134	0.657135	-0.808746	-0.584076	-0.948547	-0.895691	-0.415112
116.7	-0.888794	-0.172943	0.0511169	-0.713196	-0.411102	-0.161346	-0.246826	-0.487335	-0.385681	-0.108581	0.565582	-0.839264	-0.645111	-1.00958	-1.01776	-0.431388
116.8	-0.888794	-0.0508728	-0.0709534	-0.682678	-0.31955	-0.313934	-0.0942383	-0.578888	-0.385681	-0.200134	0.504547	-0.839264	-0.706146	-1.0401	-1.01776	-0.44563
116.9	-0.858276	0.0101624	0.0511169	-0.682678	-0.227997	-0.130829	-0.0637207	-0.700958	-0.294128	-0.139099	0.5961	-0.839264	-0.553558	-0.948547	-0.926208	-0.380526
117	-0.858276	-0.111908	-0.0404358	-0.713196	-0.350067	-0.313934	-0.0332031	-0.517853	-0.416199	-0.139099	0.657135	-0.808746	-0.584076	-1.10113	-1.0788	-0.427319
117.1	-0.797241	-0.111908	-0.00991821	-0.713196	-0.411102	-0.161346	-0.124756	-0.54837	-0.233093	-0.169617	0.5961	-0.808746	-0.645111	-0.91803	-0.865173	-0.394767
117.2	-0.827759	0.0406799	-0.00991821	-0.743713	-0.227997	-0.313934	-0.246826	-0.670441	-0.355164	-0.169617	0.626617	-0.778229	-0.675629	-1.10113	-0.956726	-0.427319
117.3	-0.827759	-0.0203552	-0.0404358	-0.713196	-0.289032	-0.191864	-0.0637207	-0.517853	-0.355164	-0.200134	0.626617	-0.778229	-0.706146	-0.887512	-0.956726	-0.394767
117.4	-0.827759	-0.142426	0.0511169	-0.682678	-0.44162	-0.344452	-0.00268555	-0.54837	-0.324646	-0.078064	0.626617	-0.686676	-0.706146	-1.10113	-0.865173	-0.40494
117.5	-0.766724	-0.0203552	-0.101471	-0.621643	-0.258514	-0.191864	-0.124756	-0.670441	-0.446716	-0.230652	0.535065	-0.625641	-0.645111	-0.91803	-0.987244	-0.40494
117.6	-0.736206	0.0101624	0.0205994	-0.560608	-0.258514	-0.283417	-0.216309	-0.517853	-0.263611	-0.108581	0.565582	-0.595123	-0.614594	-1.0401	-0.743103	-0.356112
117.7	-0.675171	-0.111908	-0.131989	-0.53009	-0.44162	-0.344452	-0.0942383	-0.578888	-0.446716	-0.0475464	0.504547	-0.625641	-0.614594	-0.856995	-0.987244	-0.398836
117.8	-0.736206	-0.0813904	0.0205994	-0.560608	-0.350067	-0.161346	0.0583496	-0.700958	-0.202576	-0.108581	0.535065	-0.656158	-0.614594	-1.07062	-0.865173	-0.366284
117.9	-0.736206	0.0711975	-0.101471	-0.621643	-0.258514	-0.222382	-0.0332031	-0.487335	-0.446716	-0.200134	0.535065	-0.778229	-0.584076	-0.856995	-0.865173	-0.372388
118	-0.827759	-0.0813904	0.0205994	-0.713196	-0.380585	-0.313934	-0.124756	-0.609406	-0.263611	-0.200134	0.565582	-0.747711	-0.614594	-1.00958	-0.895691	-0.413078
118.1	-0.858276	-0.0203552	-0.101471	-0.652161	-0.31955	-0.313934	-0.0637207	-0.639923	-0.385681	-0.200134	0.5961	-0.595123	-0.614594	-0.887512	-0.865173	-0.394767
118.2	-0.797241	0.0406799	0.0511169	-0.53009	-0.258514	-0.344452	0.027832	-0.517853	-0.294128	-0.230652	0.504547	-0.595123	-0.645111	-0.91803	-0.956726	-0.36425
118.3	-0.675171	-0.111908	-0.131989	-0.499573	-0.411102	-0.344452	-0.0332031	-0.670441	-0.355164	-0.261169	0.412994	-0.686676	-0.614594	-1.0401	-0.773621	-0.413078
118.4	-0.705689	-0.0508728	0.0511169	-0.621643	-0.289032	-0.37497	-0.155273	-0.517853	-0.324646	-0.230652	0.412994	-0.747711	-0.523041	-0.91803	-0.956726	-0.396802
118.5	-0.827759	0.0711975	-0.0404358	-0.743713	-0.258514	-0.344452	-0.00268555	-0.578888	-0.416199	-0.261169	0.443512	-0.686676	-0.431488	-0.856995	-0.743103	-0.378491
118.6	-0.827759	-0.142426	-0.131989	-0.652161	-0.411102	-0.344452	0.027832	-0.639923	-0.294128	-0.230652	0.504547	-0.564606	-0.492523	-0.887512	-0.926208	-0.400871
118.7	-0.705689	0.0711975	-0.0709534	-0.560608	-0.227997	-0.37497	-0.0637207	-0.54837	-0.385681	-0.261169	0.504547	-0.564606	-0.523041	-0.948547	-0.712585	-0.358146
118.8	-0.705689	0.0101624	0.0205994	-0.591125	-0.350067	-0.344452	-0.124756	-0.700958	-0.416199	-0.261169	0.535065	-0.747711	-0.614594	-0.948547	-0.987244	-0.415112
118.9	-0.827759	-0.111908	0.0511169	-0.713196	-0.31955	-0.313934	0.0583496	-0.517853	-0.263611	-0.261169	0.412994	-0.717194	-0.584076	-0.91803	-0.743103	-0.384595
119	-0.888794	0.0406799	0.0205994	-0.743713	-0.258514	-0.344452	-0.0332031	-0.670441	-0.446716	-0.230652	0.412994	-0.564606	-0.492523	-0.948547	-0.956726	-0.406974
119.1	-0.736206	-0.0508728	-0.00991821	-0.560608	-0.472137	-0.344452	-0.155273	-0.54837	-0.446716	-0.169617	0.535065	-0.564606	-0.462006	-0.91803	-0.743103	-0.376457
119.2	-0.705689	0.0406799	-0.00991821	-0.621643	-0.227997	-0.313934	0.027832	-0.670441	-0.324646	-0.108581	0.535065	-0.656158	-0.523041	-0.856995	-0.956726	-0.358146
119.3	-0.827759	-0.0203552	-0.00991821	-0.713196	-0.350067	-0.222382	-0.00268555	-0.670441	-0.324646	-0.108581	0.443512	-0.656158	-0.584076	-0.856995	-0.773621	-0.378491
119.4	-0.827759	-0.0813904	-0.00991821	-0.713196	-0.31955	-0.161346	-0.124756	-0.609406	-0.324646	-0.139099	0.351959	-0.473053	-0.553558	-0.856995	-0.804138	-0.376457
119.5	-0.644653	0.0711975	-0.00991821	-0.591125	-0.258514	-0.222382	-0.00268555	-0.670441	-0.355164	-0.261169	0.474029	-0.503571	-0.431488	-0.887512	-0.895691	-0.345939
119.6	-0.766724	-0.0813904	-0.0404358	-0.591125	-0.411102	-0.252899	0.0888672	-0.609406	-0.355164	-0.291687	0.565582	-0.656158	-0.492523	-0.887512	-0.834656	-0.374422
119.7	-0.888794	0.101715	-0.0404358	-0.743713	-0.197479	-0.344452	-0.0637207	-0.700958	-0.324646	-0.169617	0.443512	-0.625641	-0.553558	-0.887512	-0.773621	-0.384595
119.8	-0.766724	-0.0508728	-0.0404358	-0.743713	-0.411102	-0.344452	-0.00268555	-0.578888	-0.355164	-0.108581	0.382477	-0.442535	-0.553558	-1.00958	-0.804138	-0.388664
119.9	-0.675171	-0.0203552	-0.0709534	-0.560608	-0.227997	-0.222382	0.0888672	-0.700958	-0.355164	-0.200134	0.443512	-0.534088	-0.431488	-0.948547	-0.773621	-0.345939
120	-0.797241	0.0101624	-0.162506	-0.682678	-0.350067	-0.161346	-0.0637207	-0.578888	-0.355164	-0.291687	0.504547	-0.686676	-0.492523	-0.826477	-0.804138	-0.38256
120.1	-0.858276	-0.0508728	-0.193024	-0.774231	-0.227997	-0.283417	-0.00268555	-0.670441	-0.355164	-0.291687	0.443512	-0.503571	-0.553558	-0.734924	-0.804138	-0.390698
120.2	-0.736206	-0.0203552	-0.162506	-0.591125	-0.31955	-0.37497	0.0583496	-0.578888	-0.324646	-0.108581	0.382477	-0.473053	-0.553558	-0.79596	-0.804138	-0.360181
120.3	-0.827759	-0.111908	-0.101471	-0.621643	-0.258514	-0.252899	-0.0942383	-0.700958	-0.355164	-0.108581	0.443512	-0.564606	-0.431488	-0.91803	-0.773621	-0.378491
120.4	-0.888794	0.0406799	-0.0709534	-0.713196	-0.289032	-0.161346	0.027832	-0.517853	-0.355164	-0.261169	0.474029	-0.595123	-0.523041	-0.91803	-0.743103	-0.366284
120.5	-0.705689	-0.142426	-0.101471	-0.774231	-0.289032	-0.191864	-0.0332031	-0.639923	-0.446716	-0.261169	0.412994	-0.473053	-0.584076	-0.826477	-0.743103	-0.386629
120.6	-0.797241	-0.0203552	-0.162506	-0.621643	-0.31955	-0.344452	-0.155273	-0.670441	-0.507752	-0.139099	0.351959	-0.564606	-0.553558	-0.734924	-0.773621	-0.400871
120.7	-0.888794	-0.142426	-0.284576	-0.713196	-0.289032	-0.283417	0.027832	-0.54837	-0.538269	-0.169617	0.474029	-0.564606	-0.431488	-0.826477	-0.773621	-0.396802
120.8	-0.736206	0.0101624	-0.162506	-0.774231	-0.289032	-0.130829	-0.0942383	-0.639923	-0.507752	-0.230652	0.474029	-0.442535	-0.614594	-0.91803	-0.804138	-0.390698
120.9	-0.797241	-0.142426	-0.0709534	-0.621643	-0.31955	-0.222382	-0.0942383	-0.700958	-0.416199	-0.322205	0.351959	-0.534088	-0.614594	-0.887512	-0.834656	-0.415112
121	-0.919311	0.0101624	-0.131989	-0.682678	-0.289032	-0.344452	0.027832	-0.731476	-0.385681	-0.139099	0.412994	-0.595123	-0.431488	-0.765442	-0.865173	-0.388664
121.1	-0.736206	-0.203461	-0.254059	-0.804748	-0.411102	-0.283417	-0.155273	-0.731476	-0.446716	-0.139099	0.504547	-0.350983	-0.553558	-0.765442	-0.865173	-0.413078
121.2	-0.797241	0.0101624	-0.254059	-0.591125	-0.227997	-0.161346	0.0888672	-0.731476	-0.507752	-0.291687	0.351959	-0.534088	-0.675629	-0.887512	-0.743103	-0.396802
121.3	-0.888794	-0.0203552	-0.101471	-0.774231	-0.289032	-0.222382	-0.0942383	-0.731476	-0.507752	-0.291687	0.382477	-0.503571	-0.492523	-0.948547	-0.743103	-0.415112
121.4	-0.675171	-0.172943	-0.131989	-0.804748	-0.350067	-0.37497	-0.0332031	-0.731476	-0.355164	-0.139099	0.565582	-0.3815	-0.523041	-0.765442	-0.743103	-0.374422
121.5	-0.797241	-0.0203552	-0.254059	-0.621643	-0.197479	-0.252899	-0.0332031	-0.670441	-0.355164	-0.230652	0.412994	-0.503571	-0.675629	-0.79596	-0.804138	-0.386629
121.6	-0.858276	0.0406799	-0.315094	-0.774231	-0.166962	-0.252899	-0.124756	-0.700958	-0.446716	-0.322205	0.382477	-0.412018	-0.492523	-0.887512	-0.865173	-0.413078
121.7	-0.675171	0.0101624	-0.162506	-0.804748	-0.227997	-0.344452	-0.0637207	-0.731476	-0.538269	-0.169617	0.535065	-0.3815	-0.492523	-0.887512	-0.804138	-0.38256
121.8	-0.858276	0.0101624	-0.131989	-0.682678	-0.227997	-0.344452	-0.155273	-0.731476	-0.416199	-0.169617	0.412994	-0.534088	-0.584076	-0.704407	-0.773621	-0.392733
121.9	-0.736206	-0.0203552	-0.315094	-0.865784	-0.227997	-0.252899	-0.0332031	-0.731476	-0.324646	-0.322205	0.382477	-0.3815	-0.492523	-0.79596	-0.743103	-0.390698
122	-0.736206	0.0101624	-0.315094	-0.774231	-0.197479	-0.283417	-0.216309	-0.700958	-0.385681	-0.261169	0.535065	-0.473053	-0.462006	-0.887512	-0.865173	-0.400871
122.1	-0.888794	0.0101624	-0.193024	-0.743713	-0.227997	-0.405487	-0.00268555	-0.670441	-0.507752	-0.139099	0.443512	-0.473053	-0.553558	-0.79596	-0.865173	-0.400871
122.2	-0.675171	0.0101624	-0.254059	-0.896301	-0.197479	-0.283417	-0.216309	-0.578888	-0.416199	-0.230652	0.504547	-0.412018	-0.431488	-0.704407	-0.804138	-0.372388
122.3	-0.888794	0.0406799	-0.376129	-0.713196	-0.197479	-0.222382	-0.0332031	-0.54837	-0.324646	-0.291687	0.565582	-0.595123	-0.431488	-0.79596	-0.743103	-0.370353
122.4	-0.675171	0.0406799	-0.284576	-0.835266	-0.166962	-0.344452	-0.185791	-0.578888	-0.355164	-0.108581	0.382477	-0.350983	-0.553558	-0.887512	-0.834656	-0.38256
122.5	-0.766724	0.0406799	-0.193024	-0.682678	-0.166962	-0.344452	-0.00268555	-0.731476	-0.477234	-0.261169	0.626617	-0.534088	-0.400971	-0.673889	-0.895691	-0.36425
122.6	-0.827759	0.0101624	-0.284576	-0.743713	-0.197479	-0.222382	-0.185791	-0.761993	-0.446716	-0.322205	0.565582	-0.442535	-0.523041	-0.704407	-0.773621	-0.390698
122.7	-0.736206	0.0406799	-0.345612	-0.804748	-0.197479	-0.344452	-0.00268555	-0.639923	-0.294128	-0.139099	0.474029	-0.412018	-0.523041	-0.91803	-0.743103	-0.372388
122.8	-0.858276	-0.0203552	-0.193024	-0.682678	-0.289032	-0.344452	-0.185791	-0.578888	-0.355164	-0.261169	0.626617	-0.534088	-0.370453	-0.765442	-0.865173	-0.378491
122.9	-0.675171	-0.0813904	-0.284576	-0.926819	-0.31955	-0.222382	-0.0942383	-0.639923	-0.538269	-0.261169	0.474029	-0.3815	-0.523041	-0.734924	-0.926208	-0.409009
123	-0.858276	-0.172943	-0.345612	-0.682678	-0.31955	-0.405487	-0.0942383	-0.731476	-0.385681	-0.139099	0.626617	-0.564606	-0.339935	-0.856995	-0.773621	-0.402905
123.1	-0.644653	-0.111908	-0.193024	-0.804748	-0.227997	-0.313934	-0.185791	-0.761993	-0.355164	-0.291687	0.504547	-0.320465	-0.431488	-0.79596	-0.743103	-0.378491
123.2	-0.766724	0.0101624	-0.223541	-0.652161	-0.166962	-0.283417	-0.124756	-0.609406	-0.446716	-0.230652	0.474029	-0.564606	-0.492523	-0.704407	-0.895691	-0.378491
123.3	-0.614136	0.0711975	-0.315094	-0.865784	-0.166962	-0.436005	-0.0332031	-0.578888	-0.538269	-0.169617	0.565582	-0.350983	-0.370453	-0.826477	-0.834656	-0.36425
123.4	-0.766724	0.0101624	-0.223541	-0.713196	-0.289032	-0.313934	-0.0332031	-0.700958	-0.355164	-0.261169	0.443512	-0.534088	-0.523041	-0.734924	-0.743103	-0.38256
123.5	-0.614136	-0.0508728	-0.223541	-0.804748	-0.289032	-0.344452	-0.0637207	-0.731476	-0.416199	-0.078064	0.626617	-0.350983	-0.370453	-0.704407	-0.804138	-0.347974
123.6	-0.766724	-0.142426	-0.376129	-0.682678	-0.258514	-0.466522	-0.0637207	-0.639923	-0.538269	-0.230652	0.382477	-0.564606	-0.523041	-0.856995	-0.865173	-0.439526
123.7	-0.553101	0.0101624	-0.223541	-0.804748	-0.105927	-0.252899	-0.0942383	-0.578888	-0.416199	-0.230652	0.5961	-0.350983	-0.339935	-0.704407	-0.743103	-0.319491
123.8	-0.766724	0.0406799	-0.223541	-0.682678	-0.136444	-0.436005	-0.00268555	-0.670441	-0.385681	-0.108581	0.443512	-0.503571	-0.431488	-0.704407	-0.773621	-0.356112
123.9	-0.614136	-0.0203552	-0.376129	-0.774231	-0.289032	-0.344452	-0.00268555	-0.761993	-0.538269	-0.291687	0.626617	-0.350983	-0.400971	-0.856995	-0.865173	-0.390698
124	-0.797241	-0.111908	-0.162506	-0.713196	-0.258514	-0.313934	0.027832	-0.578888	-0.446716	-0.108581	0.443512	-0.503571	-0.431488	-0.643372	-0.804138	-0.360181
124.1	-0.553101	-0.0203552	-0.254059	-0.743713	-0.0754089	-0.466522	0.0583496	-0.639923	-0.416199	-0.261169	0.5961	-0.412018	-0.431488	-0.765442	-0.773621	-0.343905
124.2	-0.766724	0.0711975	-0.345612	-0.835266	-0.105927	-0.313934	0.027832	-0.731476	-0.538269	-0.169617	0.504547	-0.3815	-0.400971	-0.765442	-0.895691	-0.376457
124.3	-0.553101	0.0406799	-0.162506	-0.682678	-0.197479	-0.466522	-0.00268555	-0.731476	-0.385681	-0.200134	0.5961	-0.503571	-0.431488	-0.643372	-0.865173	-0.345939
124.4	-0.736206	-0.0508728	-0.376129	-0.835266	-0.258514	-0.313934	-0.0332031	-0.54837	-0.416199	-0.261169	0.504547	-0.320465	-0.370453	-0.826477	-0.682068	-0.368319
124.5	-0.553101	-0.0813904	-0.223541	-0.835266	-0.105927	-0.436005	-0.0942383	-0.609406	-0.507752	-0.169617	0.565582	-0.320465	-0.431488	-0.643372	-0.804138	-0.350008
124.6	-0.675171	0.101715	-0.284576	-0.743713	-0.105927	-0.344452	-0.124756	-0.761993	-0.355164	-0.322205	0.565582	-0.3815	-0.370453	-0.734924	-0.865173	-0.360181
124.7	-0.675171	0.0406799	-0.406647	-0.682678	-0.197479	-0.344452	-0.155273	-0.670441	-0.416199	-0.169617	0.474029	-0.442535	-0.431488	-0.704407	-0.712585	-0.366284
124.8	-0.522583	-0.0508728	-0.223541	-0.682678	-0.258514	-0.405487	-0.155273	-0.609406	-0.538269	-0.291687	0.5961	-0.503571	-0.339935	-0.704407	-0.865173	-0.370353
124.9	-0.553101	-0.0203552	-0.437164	-0.682678	-0.0754089	-0.313934	-0.0637207	-0.700958	-0.324646	-0.139099	0.474029	-0.503571	-0.492523	-0.765442	-0.773621	-0.358146
125	-0.614136	0.132233	-0.284576	-0.713196	-0.105927	-0.436005	-0.00268555	-0.731476	-0.446716	-0.322205	0.443512	-0.442535	-0.309418	-0.582336	-0.712585	-0.34187
125.1	-0.675171	0.0711975	-0.376129	-0.713196	-0.227997	-0.313934	-0.0332031	-0.609406	-0.385681	-0.139099	0.5961	-0.503571	-0.400971	-0.826477	-0.804138	-0.356112
125.2	-0.675171	-0.0508728	-0.315094	-0.682678	-0.136444	-0.436005	-0.0942383	-0.700958	-0.385681	-0.291687	0.565582	-0.503571	-0.431488	-0.612854	-0.621033	-0.358146
125.3	-0.675171	0.0711975	-0.315094	-0.713196	-0.0448914	-0.313934	-0.185791	-0.792511	-0.538269	-0.108581	0.565582	-0.473053	-0.309418	-0.765442	-0.65155	-0.350008
125.4	-0.614136	0.132233	-0.437164	-0.682678	-0.166962	-0.436005	-0.0637207	-0.609406	-0.324646	-0.291687	0.565582	-0.473053	-0.2789	-0.612854	-0.773621	-0.337801
125.5	-0.583618	-0.0203552	-0.284576	-0.713196	-0.227997	-0.252899	-0.00268555	-0.700958	-0.477234	-0.078064	0.565582	-0.473053	-0.339935	-0.765442	-0.590515	-0.329663
125.6	-0.583618	-0.0813904	-0.467682	-0.713196	-0.0754089	-0.436005	-0.0637207	-0.761993	-0.385681	-0.261169	0.535065	-0.473053	-0.370453	-0.612854	-0.743103	-0.366284
125.7	-0.522583	0.101715	-0.254059	-0.682678	-0.0754089	-0.283417	-0.185791	-0.578888	-0.416199	-0.139099	0.535065	-0.503571	-0.431488	-0.704407	-0.65155	-0.319491
125.8	-0.553101	0.0711975	-0.467682	-0.713196	-0.227997	-0.436005	-0.246826	-0.670441	-0.477234	-0.200134	0.565582	-0.473053	-0.370453	-0.612854	-0.682068	-0.366284
125.9	-0.553101	-0.0508728	-0.284576	-0.804748	-0.105927	-0.252899	-0.0942383	-0.731476	-0.324646	-0.291687	0.565582	-0.350983	-0.400971	-0.673889	-0.743103	-0.339836
126	-0.583618	0.0406799	-0.4982	-0.804748	-0.105927	-0.344452	-0.0942383	-0.54837	-0.568787	-0.169617	0.504547	-0.289948	-0.370453	-0.612854	-0.590515	-0.335767
126.1	-0.614136	0.0711975	-0.284576	-0.835266	-0.227997	-0.37497	-0.216309	-0.731476	-0.385681	-0.108581	0.535065	-0.350983	-0.370453	-0.643372	-0.743103	-0.352043
126.2	-0.583618	-0.0813904	-0.4982	-0.743713	-0.105927	-0.252899	-0.246826	-0.639923	-0.507752	-0.169617	0.535065	-0.3815	-0.339935	-0.551819	-0.559998	-0.34187
126.3	-0.675171	0.0406799	-0.315094	-0.652161	-0.0754089	-0.191864	-0.0942383	-0.578888	-0.294128	-0.230652	0.535065	-0.503571	-0.370453	-0.643372	-0.743103	-0.319491
126.4	-0.705689	0.0711975	-0.528717	-0.682678	-0.227997	-0.252899	-0.0942383	-0.700958	-0.477234	-0.200134	0.474029	-0.473053	-0.339935	-0.673889	-0.559998	-0.358146
126.5	-0.675171	-0.0813904	-0.376129	-0.743713	-0.105927	-0.313934	-0.216309	-0.54837	-0.385681	-0.230652	0.443512	-0.350983	-0.400971	-0.551819	-0.712585	-0.350008
126.6	-0.583618	0.0406799	-0.4982	-0.865784	-0.0448914	-0.313934	-0.277344	-0.700958	-0.477234	-0.200134	0.412994	-0.350983	-0.400971	-0.612854	-0.65155	-0.368319
126.7	-0.492065	0.0711975	-0.467682	-0.804748	-0.197479	-0.313934	-0.124756	-0.670441	-0.385681	-0.169617	0.474029	-0.412018	-0.370453	-0.643372	-0.682068	-0.345939
126.8	-0.522583	-0.111908	-0.406647	-0.652161	-0.0448914	-0.283417	-0.155273	-0.54837	-0.446716	-0.169617	0.565582	-0.473053	-0.2789	-0.490784	-0.712585	-0.315422
126.9	-0.583618	0.0711975	-0.528717	-0.713196	-0.0143738	-0.252899	-0.277344	-0.700958	-0.385681	-0.169617	0.565582	-0.442535	-0.217865	-0.551819	-0.621033	-0.321525
127	-0.675171	0.0101624	-0.589752	-0.835266	-0.197479	-0.283417	-0.216309	-0.54837	-0.446716	-0.169617	0.504547	-0.320465	-0.217865	-0.551819	-0.712585	-0.350008
127.1	-0.614136	-0.0813904	-0.437164	-0.835266	-0.0143738	-0.252899	-0.0942383	-0.670441	-0.446716	-0.169617	0.443512	-0.350983	-0.248383	-0.582336	-0.621033	-0.331698
127.2	-0.43103	0.0711975	-0.406647	-0.682678	-0.105927	-0.283417	-0.216309	-0.54837	-0.355164	-0.200134	0.443512	-0.473053	-0.400971	-0.643372	-0.712585	-0.329663
127.3	-0.522583	-0.0508728	-0.406647	-0.652161	-0.105927	-0.283417	-0.277344	-0.578888	-0.477234	-0.230652	0.535065	-0.442535	-0.339935	-0.612854	-0.621033	-0.337801
127.4	-0.614136	-0.0203552	-0.467682	-0.774231	-0.0143738	-0.313934	-0.124756	-0.639923	-0.446716	-0.200134	0.565582	-0.350983	-0.187347	-0.582336	-0.743103	-0.327629
127.5	-0.583618	0.0101624	-0.406647	-0.865784	-0.136444	-0.313934	-0.124756	-0.54837	-0.324646	-0.139099	0.443512	-0.412018	-0.217865	-0.521301	-0.590515	-0.315422
127.6	-0.522583	-0.111908	-0.406647	-0.713196	-0.0143738	-0.405487	-0.277344	-0.670441	-0.355164	-0.078064	0.351959	-0.534088	-0.2789	-0.521301	-0.804138	-0.356112
127.7	-0.461548	0.0711975	-0.437164	-0.713196	-0.105927	-0.313934	-0.185791	-0.54837	-0.416199	-0.0170288	0.443512	-0.473053	-0.400971	-0.521301	-0.590515	-0.311353
127.8	-0.583618	-0.0813904	-0.437164	-0.835266	-0.0754089	-0.283417	-0.0637207	-0.700958	-0.446716	-0.078064	0.535065	-0.3815	-0.2789	-0.521301	-0.712585	-0.329663
127.9	-0.644653	0.0101624	-0.376129	-0.896301	-0.0754089	-0.252899	-0.277344	-0.54837	-0.477234	-0.169617	0.504547	-0.412018	-0.126312	-0.521301	-0.773621	-0.335767
128	-0.492065	-0.0813904	-0.376129	-0.713196	-0.166962	-0.191864	-0.185791	-0.670441	-0.446716	-0.200134	0.321442	-0.534088	-0.217865	-0.582336	-0.712585	-0.350008
128.1	-0.492065	-0.0508728	-0.406647	-0.713196	0.0466614	-0.191864	-0.0942383	-0.54837	-0.446716	-0.0475464	0.351959	-0.442535	-0.339935	-0.612854	-0.65155	-0.309318
128.2	-0.614136	0.0406799	-0.376129	-0.835266	-0.166962	-0.313934	-0.185791	-0.670441	-0.446716	0.0134888	0.504547	-0.350983	-0.248383	-0.612854	-0.621033	-0.325594
128.3	-0.614136	-0.142426	-0.467682	-0.835266	0.0161438	-0.313934	-0.185791	-0.487335	-0.416199	-0.0475464	0.412994	-0.473053	-0.126312	-0.551819	-0.621033	-0.32356
128.4	-0.461548	0.0406799	-0.4982	-0.713196	-0.136444	-0.191864	-0.124756	-0.670441	-0.385681	-0.108581	0.321442	-0.534088	-0.217865	-0.460266	-0.590515	-0.315422
128.5	-0.522583	-0.111908	-0.559235	-0.774231	0.0161438	-0.191864	-0.216309	-0.487335	-0.446716	-0.139099	0.382477	-0.3815	-0.309418	-0.429748	-0.621033	-0.319491
128.6	-0.644653	0.101715	-0.589752	-0.926819	-0.136444	-0.283417	-0.155273	-0.639923	-0.477234	0.0134888	0.504547	-0.442535	-0.217865	-0.460266	-0.65155	-0.333732
128.7	-0.492065	-0.111908	-0.437164	-0.713196	-0.0143738	-0.37497	-0.0637207	-0.4263	-0.507752	0.0440063	0.412994	-0.564606	-0.0957947	-0.490784	-0.65155	-0.299146
128.8	-0.492065	0.0406799	-0.376129	-0.743713	-0.136444	-0.283417	-0.277344	-0.517853	-0.538269	-0.0170288	0.290924	-0.442535	-0.217865	-0.582336	-0.682068	-0.331698
128.9	-0.644653	-0.0508728	-0.406647	-0.896301	-0.0143738	-0.161346	-0.0637207	-0.578888	-0.477234	-0.108581	0.412994	-0.3815	-0.2789	-0.460266	-0.65155	-0.317456
129	-0.583618	0.0711975	-0.467682	-0.743713	-0.105927	-0.252899	-0.0942383	-0.4263	-0.385681	0.0745239	0.474029	-0.595123	-0.126312	-0.399231	-0.621033	-0.278801
129.1	-0.461548	-0.0813904	-0.559235	-0.743713	-0.0143738	-0.405487	-0.185791	-0.4263	-0.324646	0.0745239	0.382477	-0.473053	-0.0957947	-0.460266	-0.621033	-0.293042
129.2	-0.553101	0.0711975	-0.406647	-0.865784	-0.105927	-0.37497	-0.0332031	-0.456818	-0.324646	-0.0170288	0.290924	-0.412018	-0.217865	-0.551819	-0.590515	-0.303214
129.3	-0.644653	-0.0203552	-0.345612	-0.774231	-0.0754089	-0.161346	-0.246826	-0.487335	-0.416199	-0.108581	0.443512	-0.503571	-0.217865	-0.460266	-0.65155	-0.311353
129.4	-0.492065	0.0711975	-0.437164	-0.713196	-0.0448914	-0.252899	-0.0332031	-0.54837	-0.507752	0.0440063	0.382477	-0.503571	-0.0652771	-0.368713	-0.682068	-0.276766
129.5	-0.553101	0.0711975	-0.559235	-0.896301	-0.166962	-0.37497	-0.124756	-0.517853	-0.446716	0.0745239	0.260406	-0.412018	-0.0957947	-0.368713	-0.773621	-0.325594
129.6	-0.675171	-0.111908	-0.528717	-0.804748	0.0161438	-0.313934	-0.124756	-0.54837	-0.263611	-0.0475464	0.443512	-0.534088	-0.2789	-0.490784	-0.773621	-0.335767
129.7	-0.461548	0.101715	-0.376129	-0.743713	-0.0448914	-0.222382	-0.0332031	-0.517853	-0.324646	-0.078064	0.412994	-0.442535	-0.0347595	-0.490784	-0.743103	-0.266593
129.8	-0.522583	0.0711975	-0.406647	-0.896301	-0.136444	-0.313934	-0.216309	-0.456818	-0.385681	0.135559	0.260406	-0.412018	-0.0652771	-0.368713	-0.65155	-0.291007
129.9	-0.675171	-0.0508728	-0.528717	-0.804748	-0.0754089	-0.436005	-0.00268555	-0.4263	-0.446716	0.0440063	0.412994	-0.534088	-0.187347	-0.368713	-0.682068	-0.317456
130	-0.522583	-0.0813904	-0.528717	-0.774231	0.0466614	-0.313934	-0.185791	-0.456818	-0.355164	-0.078064	0.443512	-0.412018	-0.00424194	-0.521301	-0.743103	-0.299146
130.1	-0.583618	-0.0813904	-0.345612	-0.896301	0.0466614	-0.222382	-0.00268555	-0.4263	-0.294128	0.0440063	0.260406	-0.442535	-0.0652771	-0.490784	-0.773621	-0.284904
130.2	-0.705689	-0.0813904	-0.467682	-0.743713	0.077179	-0.313934	-0.124756	-0.487335	-0.355164	0.0745239	0.382477	-0.534088	-0.187347	-0.338196	-0.773621	-0.305249
130.3	-0.492065	-0.111908	-0.589752	-0.865784	0.0466614	-0.405487	-0.00268555	-0.487335	-0.477234	-0.0475464	0.382477	-0.350983	-0.0347595	-0.399231	-0.65155	-0.299146
130.4	-0.614136	-0.0813904	-0.4982	-0.865784	0.0466614	-0.191864	-0.0942383	-0.54837	-0.355164	-0.0170288	0.229889	-0.564606	-0.126312	-0.582336	-0.682068	-0.329663
130.5	-0.644653	-0.0813904	-0.406647	-0.774231	0.0466614	-0.252899	-0.0637207	-0.487335	-0.263611	0.135559	0.443512	-0.3815	-0.248383	-0.399231	-0.804138	-0.278801
130.6	-0.522583	-0.111908	-0.528717	-0.926819	0.0466614	-0.37497	-0.0942383	-0.395782	-0.385681	0.0440063	0.382477	-0.473053	-0.00424194	-0.399231	-0.773621	-0.30118
130.7	-0.705689	-0.111908	-0.62027	-0.743713	0.0466614	-0.222382	-0.0332031	-0.334747	-0.477234	-0.0475464	0.260406	-0.473053	-0.0957947	-0.429748	-0.621033	-0.307283
130.8	-0.492065	-0.142426	-0.437164	-0.865784	0.077179	-0.191864	-0.0942383	-0.334747	-0.416199	0.135559	0.443512	-0.473053	-0.187347	-0.460266	-0.712585	-0.276766
130.9	-0.583618	-0.111908	-0.437164	-0.804748	0.0466614	-0.252899	-0.0942383	-0.365265	-0.324646	0.0440063	0.290924	-0.595123	-0.00424194	-0.338196	-0.804138	-0.288973
131	-0.614136	-0.111908	-0.559235	-0.774231	0.0466614	-0.161346	-0.0637207	-0.487335	-0.416199	-0.0475464	0.321442	-0.3815	-0.217865	-0.338196	-0.834656	-0.309318
131.1	-0.522583	-0.0203552	-0.559235	-0.896301	0.0161438	-0.100311	-0.0942383	-0.456818	-0.477234	0.135559	0.351959	-0.564606	-0.0957947	-0.490784	-0.712585	-0.299146
131.2	-0.675171	0.0101624	-0.437164	-0.743713	-0.0448914	-0.222382	0.027832	-0.30423	-0.294128	0.0134888	0.229889	-0.412018	-0.126312	-0.338196	-0.712585	-0.268628
131.3	-0.492065	0.0711975	-0.4982	-0.926819	-0.105927	-0.130829	-0.155273	-0.30423	-0.324646	0.0440063	0.412994	-0.534088	-0.248383	-0.338196	-0.834656	-0.291007
131.4	-0.644653	0.0101624	-0.589752	-0.743713	-0.105927	-0.0392761	-0.0332031	-0.365265	-0.477234	0.166077	0.229889	-0.473053	-0.00424194	-0.460266	-0.804138	-0.288973
131.5	-0.553101	-0.0203552	-0.376129	-0.926819	-0.0448914	-0.191864	0.027832	-0.487335	-0.416199	0.0440063	0.351959	-0.503571	-0.187347	-0.277161	-0.712585	-0.284904
131.6	-0.583618	-0.142426	-0.4982	-0.743713	0.0466614	-0.0392761	-0.0332031	-0.334747	-0.263611	0.105041	0.351959	-0.534088	-0.0347595	-0.277161	-0.773621	-0.250317
131.7	-0.583618	-0.0813904	-0.62027	-0.896301	0.0161438	-0.0392761	-0.124756	-0.212677	-0.385681	0.135559	0.260406	-0.442535	-0.126312	-0.429748	-0.895691	-0.295077
131.8	-0.583618	0.0711975	-0.437164	-0.713196	-0.105927	-0.161346	-0.124756	-0.30423	-0.477234	0.0134888	0.382477	-0.534088	-0.15683	-0.338196	-0.834656	-0.286938
131.9	-0.614136	0.0406799	-0.528717	-0.896301	-0.197479	-0.00875854	-0.0942383	-0.456818	-0.294128	0.196594	0.260406	-0.503571	-0.0652771	-0.277161	-0.743103	-0.278801
132	-0.522583	-0.0508728	-0.62027	-0.804748	-0.105927	-0.0392761	-0.155273	-0.334747	-0.324646	0.0745239	0.412994	-0.534088	-0.217865	-0.399231	-0.865173	-0.299146
132.1	-0.675171	-0.172943	-0.406647	-0.865784	0.0161438	-0.100311	-0.155273	-0.273712	-0.477234	0.105041	0.229889	-0.473053	-0.0652771	-0.246643	-0.895691	-0.297111
132.2	-0.522583	-0.0508728	-0.559235	-0.774231	-0.0143738	0.021759	-0.124756	-0.334747	-0.324646	0.166077	0.474029	-0.534088	-0.248383	-0.277161	-0.773621	-0.258455
132.3	-0.644653	0.0406799	-0.62027	-0.835266	-0.136444	-0.161346	-0.124756	-0.456818	-0.385681	-0.0170288	0.290924	-0.473053	-0.0652771	-0.368713	-0.804138	-0.317456
132.4	-0.522583	-0.0203552	-0.467682	-0.743713	-0.105927	0.021759	-0.0942383	-0.365265	-0.477234	0.166077	0.443512	-0.595123	-0.217865	-0.185608	-0.987244	-0.276766
132.5	-0.614136	-0.142426	-0.62027	-0.774231	-0.0143738	-0.0697937	-0.124756	-0.243195	-0.355164	0.0440063	0.260406	-0.442535	-0.0347595	-0.368713	-0.834656	-0.288973
132.6	-0.461548	-0.0508728	-0.559235	-0.865784	-0.0143738	-0.100311	-0.124756	-0.334747	-0.355164	0.135559	0.443512	-0.595123	-0.248383	-0.246643	-0.834656	-0.280835
132.7	-0.675171	0.101715	-0.4982	-0.682678	-0.136444	-0.0392761	-0.0942383	-0.456818	-0.507752	0.0745239	0.321442	-0.595123	-0.0652771	-0.246643	-0.926208	-0.295077
132.8	-0.492065	0.0101624	-0.650787	-0.804748	-0.166962	-0.222382	-0.0637207	-0.334747	-0.294128	0.0440063	0.412994	-0.442535	-0.217865	-0.429748	-0.895691	-0.303214
132.9	-0.614136	-0.0813904	-0.437164	-0.896301	0.0161438	-0.00875854	-0.00268555	-0.273712	-0.446716	0.135559	0.290924	-0.473053	-0.0957947	-0.185608	-0.804138	-0.258455
133	-0.614136	0.0101624	-0.589752	-0.865784	0.0161438	-0.161346	0.0888672	-0.4263	-0.446716	0.0745239	0.321442	-0.534088	-0.248383	-0.368713	-0.987244	-0.315422
133.1	-0.461548	0.101715	-0.559235	-0.804748	-0.105927	-0.00875854	0.119385	-0.395782	-0.324646	0.135559	0.382477	-0.595123	-0.0957947	-0.277161	-0.865173	-0.250317
133.2	-0.492065	0.0101624	-0.4982	-0.774231	-0.0754089	-0.161346	0.0583496	-0.30423	-0.477234	0.0134888	0.260406	-0.625641	-0.187347	-0.277161	-0.895691	-0.295077
133.3	-0.583618	-0.0813904	-0.650787	-0.774231	0.0466614	-0.0392761	-0.00268555	-0.30423	-0.324646	0.166077	0.351959	-0.595123	-0.126312	-0.399231	-0.987244	-0.286938
133.4	-0.644653	0.0711975	-0.467682	-0.743713	0.0161438	-0.100311	-0.0637207	-0.365265	-0.385681	-0.0170288	0.412994	-0.656158	-0.126312	-0.277161	-0.834656	-0.278801
133.5	-0.614136	0.132233	-0.589752	-0.774231	-0.136444	-0.0697937	0.0583496	-0.273712	-0.507752	0.166077	0.351959	-0.595123	-0.217865	-0.429748	-0.926208	-0.295077
133.6	-0.644653	-0.0508728	-0.437164	-0.835266	0.0161438	-0.0697937	0.149902	-0.273712	-0.324646	-0.0170288	0.260406	-0.625641	-0.0957947	-0.216125	-1.01776	-0.278801
133.7	-0.644653	-0.0508728	-0.589752	-0.835266	0.0466614	-0.0697937	0.0888672	-0.395782	-0.507752	0.166077	0.260406	-0.625641	-0.0652771	-0.429748	-0.804138	-0.297111
133.8	-0.583618	0.101715	-0.467682	-0.865784	-0.0754089	-0.0392761	0.027832	-0.243195	-0.385681	-0.0170288	0.260406	-0.595123	-0.0957947	-0.277161	-1.01776	-0.284904
133.9	-0.614136	0.0101624	-0.4982	-0.835266	-0.0754089	-0.100311	-0.00268555	-0.243195	-0.477234	0.135559	0.260406	-0.625641	-0.126312	-0.429748	-0.926208	-0.303214
134	-0.583618	-0.0813904	-0.528717	-0.804748	0.077179	-0.0392761	0.149902	-0.395782	-0.446716	-0.0170288	0.229889	-0.656158	-0.15683	-0.277161	-0.926208	-0.297111
134.1	-0.583618	0.101715	-0.4982	-0.804748	-0.0143738	-0.161346	0.18042	-0.243195	-0.355164	0.166077	0.260406	-0.686676	-0.187347	-0.429748	-1.01776	-0.284904
134.2	-0.583618	0.101715	-0.559235	-0.774231	-0.0754089	0.021759	0.0888672	-0.243195	-0.538269	0.0745239	0.260406	-0.656158	-0.187347	-0.307678	-0.834656	-0.280835
134.3	-0.553101	-0.0813904	-0.406647	-0.743713	0.077179	-0.161346	-0.00268555	-0.4263	-0.416199	-0.0475464	0.229889	-0.625641	-0.126312	-0.399231	-1.01776	-0.313387
134.4	-0.583618	0.0101624	-0.559235	-0.804748	0.0466614	-0.0697937	0.149902	-0.273712	-0.538269	0.0440063	0.229889	-0.534088	-0.15683	-0.277161	-0.895691	-0.280835
134.5	-0.522583	0.0406799	-0.406647	-0.896301	-0.0754089	0.0522766	0.18042	-0.273712	-0.385681	0.105041	0.199371	-0.534088	-0.187347	-0.429748	-0.956726	-0.272697
134.6	-0.461548	-0.111908	-0.559235	-0.926819	0.107697	-0.00875854	0.0888672	-0.456818	-0.507752	0.105041	0.168854	-0.625641	-0.187347	-0.307678	-0.926208	-0.307283
134.7	-0.43103	0.0101624	-0.437164	-0.865784	0.0466614	-0.100311	-0.0332031	-0.212677	-0.385681	0.0745239	0.199371	-0.717194	-0.187347	-0.399231	-0.956726	-0.293042
134.8	-0.461548	-0.0203552	-0.559235	-0.774231	-0.0754089	-0.161346	0.0583496	-0.365265	-0.568787	0.0134888	0.260406	-0.747711	-0.187347	-0.460266	-1.01776	-0.337801
134.9	-0.522583	-0.142426	-0.406647	-0.743713	0.107697	-0.161346	0.149902	-0.365265	-0.385681	0.105041	0.321442	-0.595123	-0.248383	-0.307678	-0.895691	-0.272697
135	-0.583618	-0.0203552	-0.589752	-0.804748	0.0161438	-0.100311	0.0583496	-0.30423	-0.568787	0.0440063	0.321442	-0.564606	-0.248383	-0.460266	-1.04828	-0.32356
135.1	-0.614136	-0.0508728	-0.376129	-0.896301	-0.0448914	-0.130829	-0.00268555	-0.395782	-0.416199	0.0440063	0.290924	-0.625641	-0.187347	-0.521301	-0.865173	-0.319491
135.2	-0.461548	-0.172943	-0.437164	-0.926819	0.138214	-0.130829	0.119385	-0.212677	-0.568787	0.0440063	0.199371	-0.747711	-0.0957947	-0.429748	-1.04828	-0.315422
135.3	-0.461548	-0.0508728	-0.559235	-0.804748	-0.0448914	-0.100311	0.119385	-0.334747	-0.385681	0.0440063	0.138336	-0.686676	-0.0957947	-0.368713	-0.895691	-0.299146
135.4	-0.553101	-0.111908	-0.528717	-0.835266	0.0466614	-0.100311	0.027832	-0.30423	-0.538269	0.0745239	0.229889	-0.564606	-0.187347	-0.368713	-1.0788	-0.319491
135.5	-0.644653	-0.142426	-0.345612	-0.926819	0.107697	-0.130829	-0.00268555	-0.273712	-0.507752	0.0440063	0.321442	-0.564606	-0.2789	-0.368713	-0.865173	-0.305249
135.6	-0.583618	-0.0508728	-0.345612	-0.987854	-0.0754089	-0.130829	0.18042	-0.395782	-0.446716	0.0134888	0.260406	-0.747711	-0.2789	-0.368713	-1.04828	-0.333732
135.7	-0.492065	-0.203461	-0.345612	-0.835266	0.138214	-0.130829	0.0888672	-0.243195	-0.568787	-0.0170288	0.199371	-0.717194	-0.15683	-0.399231	-0.834656	-0.30118
135.8	-0.522583	-0.0203552	-0.284576	-0.774231	-0.0143738	-0.130829	-0.0332031	-0.395782	-0.538269	-0.078064	0.107819	-0.595123	-0.126312	-0.429748	-1.04828	-0.325594
135.9	-0.644653	-0.111908	-0.315094	-0.896301	0.107697	-0.0697937	0.119385	-0.182159	-0.446716	-0.108581	0.229889	-0.595123	-0.217865	-0.429748	-0.865173	-0.295077
136	-0.644653	-0.172943	-0.376129	-0.987854	0.077179	-0.00875854	0.149902	-0.4263	-0.385681	-0.078064	0.260406	-0.717194	-0.339935	-0.429748	-0.956726	-0.335767
136.1	-0.492065	-0.0508728	-0.315094	-0.804748	0.0161438	0.0522766	-0.00268555	-0.243195	-0.355164	0.0745239	0.168854	-0.747711	-0.217865	-0.429748	-1.04828	-0.293042
136.2	-0.492065	-0.203461	-0.284576	-0.804748	0.168732	0.021759	0.027832	-0.365265	-0.416199	0.135559	0.0467834	-0.564606	-0.126312	-0.460266	-0.865173	-0.278801
136.3	-0.644653	-0.0508728	-0.254059	-0.957336	-0.0448914	-0.0392761	0.119385	-0.30423	-0.416199	0.0440063	0.168854	-0.656158	-0.217865	-0.460266	-0.895691	-0.307283
136.4	-0.644653	-0.203461	-0.223541	-1.01837	0.138214	-0.130829	-0.00268555	-0.334747	-0.416199	-0.078064	0.229889	-0.747711	-0.339935	-0.460266	-1.01776	-0.350008
136.5	-0.492065	-0.0508728	-0.284576	-0.865784	0.0466614	-0.161346	0.0583496	-0.334747	-0.355164	-0.078064	0.138336	-0.686676	-0.2789	-0.521301	-1.04828	-0.327629
136.6	-0.553101	-0.203461	-0.254059	-0.865784	0.138214	0.021759	0.119385	-0.334747	-0.385681	0.0440063	0.0467834	-0.534088	-0.126312	-0.582336	-1.01776	-0.299146
136.7	-0.675171	-0.172943	-0.284576	-1.01837	0.0466614	0.0827942	-0.0332031	-0.30423	-0.355164	0.105041	0.138336	-0.625641	-0.248383	-0.643372	-1.04828	-0.335767
136.8	-0.614136	-0.142426	-0.376129	-0.987854	0.107697	-0.0392761	0.0583496	-0.334747	-0.385681	0.0440063	0.260406	-0.747711	-0.400971	-0.582336	-1.0788	-0.347974
136.9	-0.522583	-0.203461	-0.376129	-0.865784	0.077179	-0.161346	0.0888672	-0.365265	-0.355164	-0.0475464	0.138336	-0.564606	-0.248383	-0.429748	-1.04828	-0.325594
137	-0.644653	-0.142426	-0.345612	-0.987854	0.077179	-0.0392761	-0.0637207	-0.30423	-0.355164	0.0440063	0.0467834	-0.534088	-0.187347	-0.460266	-0.987244	-0.325594
137.1	-0.736206	-0.203461	-0.193024	-1.07941	0.168732	0.0522766	0.0888672	-0.456818	-0.416199	0.135559	0.138336	-0.686676	-0.248383	-0.521301	-0.956726	-0.327629
137.2	-0.553101	-0.172943	-0.193024	-0.896301	0.077179	0.0827942	0.0888672	-0.30423	-0.416199	0.0440063	0.138336	-0.656158	-0.309418	-0.612854	-0.987244	-0.311353
137.3	-0.614136	-0.264496	-0.223541	-0.957336	0.138214	-0.0697937	-0.0942383	-0.334747	-0.446716	-0.0475464	0.0162659	-0.564606	-0.187347	-0.521301	-1.01776	-0.345939
137.4	-0.736206	-0.172943	-0.315094	-1.10992	0.077179	-0.0392761	0.119385	-0.456818	-0.507752	0.0134888	0.077301	-0.656158	-0.15683	-0.429748	-0.987244	-0.352043
137.5	-0.644653	-0.295013	-0.284576	-0.987854	0.168732	0.113312	-0.0332031	-0.456818	-0.538269	0.135559	0.199371	-0.686676	-0.339935	-0.460266	-0.987244	-0.339836
137.6	-0.522583	-0.203461	-0.193024	-0.926819	0.138214	0.113312	0.0583496	-0.365265	-0.355164	0.0134888	0.077301	-0.564606	-0.217865	-0.551819	-0.895691	-0.293042
137.7	-0.675171	-0.295013	-0.162506	-1.04889	0.168732	-0.0392761	0.0583496	-0.365265	-0.355164	-0.0475464	0.0162659	-0.656158	-0.15683	-0.582336	-0.865173	-0.333732
137.8	-0.705689	-0.142426	-0.254059	-0.957336	0.0161438	-0.00875854	-0.0942383	-0.334747	-0.385681	0.0134888	0.199371	-0.656158	-0.2789	-0.490784	-0.834656	-0.327629
137.9	-0.583618	-0.325531	-0.315094	-0.896301	0.229767	0.143829	0.0888672	-0.30423	-0.507752	0.135559	0.077301	-0.473053	-0.309418	-0.490784	-0.834656	-0.291007
138	-0.705689	-0.295013	-0.193024	-1.01837	0.138214	0.113312	-0.0637207	-0.334747	-0.538269	0.0134888	-0.0142517	-0.686676	-0.15683	-0.551819	-0.926208	-0.347974
138.1	-0.705689	-0.142426	-0.193024	-0.926819	0.0466614	-0.00875854	0.0888672	-0.365265	-0.385681	-0.078064	0.138336	-0.595123	-0.248383	-0.612854	-0.956726	-0.329663
138.2	-0.614136	-0.233978	-0.254059	-0.896301	0.107697	0.021759	-0.0332031	-0.365265	-0.355164	0.105041	0.107819	-0.503571	-0.309418	-0.460266	-0.895691	-0.305249
138.3	-0.736206	-0.233978	-0.315094	-1.04889	0.168732	0.204865	0.027832	-0.395782	-0.446716	0.105041	-0.0447693	-0.686676	-0.126312	-0.460266	-0.773621	-0.317456
138.4	-0.675171	-0.295013	-0.162506	-0.835266	0.199249	0.113312	-0.00268555	-0.365265	-0.568787	-0.0170288	0.138336	-0.503571	-0.2789	-0.612854	-0.834656	-0.313387
138.5	-0.614136	-0.295013	-0.162506	-0.896301	0.229767	-0.00875854	-0.0942383	-0.334747	-0.477234	-0.0170288	0.077301	-0.534088	-0.309418	-0.582336	-0.926208	-0.329663
138.6	-0.736206	-0.325531	-0.284576	-1.01837	0.199249	0.113312	0.027832	-0.30423	-0.385681	0.105041	-0.0447693	-0.656158	-0.187347	-0.460266	-0.987244	-0.329663
138.7	-0.614136	-0.295013	-0.254059	-0.774231	0.199249	0.204865	-0.0942383	-0.243195	-0.446716	0.0745239	0.168854	-0.503571	-0.2789	-0.521301	-0.865173	-0.282869
138.8	-0.614136	-0.264496	-0.101471	-0.957336	0.168732	0.0827942	0.0888672	-0.365265	-0.568787	-0.108581	0.077301	-0.534088	-0.2789	-0.643372	-0.834656	-0.32356
138.9	-0.736206	-0.264496	-0.162506	-0.896301	0.168732	0.0827942	-0.124756	-0.395782	-0.507752	0.135559	-0.0142517	-0.534088	-0.217865	-0.551819	-0.895691	-0.327629
139	-0.553101	-0.264496	-0.315094	-0.835266	0.168732	0.204865	0.027832	-0.456818	-0.385681	0.105041	0.168854	-0.503571	-0.339935	-0.490784	-1.04828	-0.30118
139.1	-0.675171	-0.233978	-0.193024	-0.987854	0.168732	0.113312	-0.124756	-0.4263	-0.446716	-0.0475464	-0.0142517	-0.595123	-0.217865	-0.612854	-0.865173	-0.343905
139.2	-0.644653	-0.264496	-0.131989	-0.804748	0.168732	0.0522766	0.0888672	-0.365265	-0.599304	0.0745239	0.0162659	-0.3815	-0.248383	-0.643372	-0.865173	-0.303214
139.3	-0.583618	-0.295013	-0.223541	-0.957336	0.229767	0.235382	-0.124756	-0.30423	-0.446716	0.0440063	0.0467834	-0.564606	-0.370453	-0.460266	-0.956726	-0.315422
139.4	-0.736206	-0.264496	-0.254059	-0.835266	0.260284	0.113312	0.119385	-0.334747	-0.355164	-0.078064	-0.0752869	-0.442535	-0.187347	-0.521301	-1.01776	-0.307283
139.5	-0.553101	-0.295013	-0.131989	-0.865784	0.199249	0.0827942	-0.0942383	-0.4263	-0.446716	0.105041	0.138336	-0.534088	-0.309418	-0.643372	-0.895691	-0.311353
139.6	-0.675171	-0.172943	-0.162506	-0.865784	0.138214	0.2659	0.0888672	-0.4263	-0.538269	0.0745239	-0.0142517	-0.473053	-0.217865	-0.490784	-0.895691	-0.291007
139.7	-0.522583	-0.111908	-0.284576	-0.804748	0.107697	0.174347	0.027832	-0.365265	-0.355164	-0.108581	0.077301	-0.442535	-0.187347	-0.490784	-0.987244	-0.284904
139.8	-0.614136	-0.111908	-0.131989	-0.987854	0.077179	0.0522766	-0.0942383	-0.30423	-0.324646	0.135559	0.107819	-0.503571	-0.2789	-0.612854	-1.04828	-0.309318
139.9	-0.614136	-0.172943	-0.162506	-0.713196	0.138214	0.296417	-0.0332031	-0.395782	-0.446716	0.0134888	-0.0447693	-0.3815	-0.126312	-0.521301	-0.804138	-0.264559
140	-0.583618	-0.264496	-0.254059	-0.926819	0.260284	0.113312	0.0888672	-0.456818	-0.477234	-0.078064	0.138336	-0.534088	-0.309418	-0.490784	-0.895691	-0.311353
140.1	-0.675171	-0.203461	-0.131989	-0.713196	0.229767	0.143829	0.119385	-0.365265	-0.294128	0.0745239	-0.0142517	-0.3815	-0.187347	-0.612854	-1.01776	-0.268628
140.2	-0.492065	-0.0813904	-0.131989	-0.926819	0.138214	0.204865	0.027832	-0.273712	-0.355164	-0.078064	0.138336	-0.534088	-0.309418	-0.460266	-0.956726	-0.272697
140.3	-0.675171	-0.0813904	-0.254059	-0.682678	0.0161438	0.113312	0.027832	-0.334747	-0.416199	0.0745239	-0.0447693	-0.350983	-0.187347	-0.460266	-0.834656	-0.272697
140.4	-0.461548	-0.203461	-0.0404358	-0.896301	0.107697	0.204865	0.0583496	-0.456818	-0.294128	0.0134888	0.138336	-0.534088	-0.217865	-0.612854	-0.956726	-0.276766
140.5	-0.644653	-0.233978	-0.131989	-0.682678	0.229767	0.174347	0.119385	-0.395782	-0.294128	-0.108581	0.0162659	-0.320465	-0.248383	-0.429748	-1.01776	-0.264559
140.6	-0.492065	-0.172943	-0.193024	-0.896301	0.199249	0.113312	0.119385	-0.30423	-0.477234	0.0745239	0.107819	-0.534088	-0.126312	-0.521301	-0.865173	-0.264559
140.7	-0.705689	-0.111908	-0.00991821	-0.743713	0.0466614	0.296417	0.0888672	-0.365265	-0.263611	-0.108581	0.0467834	-0.25943	-0.248383	-0.582336	-0.956726	-0.258455
140.8	-0.461548	-0.172943	-0.162506	-0.865784	0.077179	0.0522766	0.119385	-0.456818	-0.263611	0.0745239	0.077301	-0.473053	-0.126312	-0.460266	-1.0788	-0.274732
140.9	-0.675171	-0.295013	-0.131989	-0.804748	0.199249	0.2659	0.119385	-0.273712	-0.385681	-0.0475464	0.0467834	-0.3815	-0.217865	-0.582336	-0.865173	-0.268628
141	-0.461548	-0.203461	-0.0709534	-0.774231	0.199249	0.204865	0.119385	-0.273712	-0.202576	-0.0170288	0.077301	-0.25943	-0.0957947	-0.429748	-0.956726	-0.209627
141.1	-0.614136	-0.111908	-0.223541	-0.865784	0.107697	0.204865	0.0888672	-0.365265	-0.233093	0.0134888	-0.0142517	-0.442535	-0.248383	-0.460266	-1.01776	-0.278801
141.2	-0.461548	-0.172943	-0.00991821	-0.865784	0.0466614	0.296417	0.027832	-0.395782	-0.355164	-0.078064	0.077301	-0.503571	-0.126312	-0.582336	-0.865173	-0.264559
141.3	-0.492065	-0.233978	-0.131989	-0.743713	0.199249	0.204865	-0.00268555	-0.273712	-0.172058	0.0440063	0.077301	-0.412018	-0.248383	-0.399231	-0.926208	-0.234041
141.4	-0.583618	-0.203461	-0.162506	-0.713196	0.260284	0.326935	-0.00268555	-0.334747	-0.263611	-0.108581	-0.0752869	-0.350983	-0.126312	-0.551819	-1.01776	-0.26049
141.5	-0.553101	-0.0813904	-0.0709534	-0.774231	0.077179	0.174347	0.027832	-0.395782	-0.263611	0.0745239	0.138336	-0.320465	-0.248383	-0.429748	-0.804138	-0.229972
141.6	-0.461548	-0.172943	-0.223541	-0.774231	0.077179	0.449005	0.119385	-0.273712	-0.0805054	-0.108581	0.0467834	-0.350983	-0.0652771	-0.490784	-1.01776	-0.221834
141.7	-0.43103	-0.233978	-0.0709534	-0.713196	0.229767	0.235382	0.149902	-0.273712	-0.294128	0.105041	-0.0752869	-0.350983	-0.217865	-0.429748	-0.956726	-0.221834
141.8	-0.461548	-0.111908	-0.223541	-0.774231	0.199249	0.418488	0.0888672	-0.395782	-0.141541	-0.108581	0.0162659	-0.350983	-0.126312	-0.460266	-0.895691	-0.221834
141.9	-0.492065	-0.0813904	-0.00991821	-0.743713	0.077179	0.2659	-0.00268555	-0.334747	-0.141541	0.105041	0.077301	-0.350983	-0.0652771	-0.521301	-0.987244	-0.213696
142	-0.492065	-0.233978	-0.131989	-0.713196	0.138214	0.38797	0.027832	-0.273712	-0.324646	-0.139099	0.077301	-0.350983	-0.126312	-0.368713	-0.804138	-0.221834
142.1	-0.492065	-0.233978	-0.101471	-0.743713	0.260284	0.296417	0.18042	-0.334747	-0.111023	0.0745239	0.077301	-0.320465	-0.187347	-0.582336	-0.865173	-0.205558
142.2	-0.492065	-0.0203552	-0.131989	-0.743713	0.168732	0.418488	0.18042	-0.30423	-0.294128	-0.108581	0.107819	-0.320465	-0.187347	-0.399231	-0.926208	-0.203524
142.3	-0.461548	-0.111908	-0.162506	-0.743713	0.077179	0.2659	0.0888672	-0.243195	-0.141541	0.105041	0.077301	-0.320465	-0.187347	-0.582336	-0.773621	-0.207593
142.4	-0.400513	-0.203461	-0.101471	-0.713196	0.199249	0.418488	-0.00268555	-0.365265	-0.202576	0.0134888	0.107819	-0.320465	-0.15683	-0.399231	-0.987244	-0.207593
142.5	-0.400513	-0.0508728	-0.223541	-0.774231	0.138214	0.357452	0.149902	-0.273712	-0.172058	-0.078064	0.077301	-0.350983	-0.126312	-0.551819	-0.773621	-0.203524
142.6	-0.43103	-0.0508728	-0.131989	-0.804748	0.0466614	0.296417	0.149902	-0.30423	-0.141541	0.105041	0.077301	-0.350983	-0.187347	-0.368713	-0.895691	-0.199455
142.7	-0.43103	-0.233978	-0.284576	-0.835266	0.199249	0.418488	0.0888672	-0.395782	-0.263611	0.0134888	0.077301	-0.412018	-0.187347	-0.521301	-0.804138	-0.23811
142.8	-0.492065	-0.111908	-0.131989	-0.835266	0.199249	0.326935	-0.00268555	-0.212677	-0.0805054	-0.108581	0.107819	-0.412018	-0.187347	-0.368713	-0.834656	-0.209627
142.9	-0.553101	-0.0508728	-0.254059	-0.743713	0.0161438	0.2659	0.119385	-0.273712	-0.263611	-0.078064	0.107819	-0.289948	-0.187347	-0.521301	-0.865173	-0.23811
143	-0.553101	-0.233978	-0.193024	-0.652161	0.229767	0.326935	0.210938	-0.395782	-0.0805054	-0.078064	0.107819	-0.228912	-0.15683	-0.368713	-0.743103	-0.187248
143.1	-0.492065	-0.0813904	-0.254059	-0.652161	0.199249	0.38797	0.119385	-0.212677	-0.233093	0.0134888	0.077301	-0.228912	-0.15683	-0.460266	-0.895691	-0.191317
143.2	-0.369995	-0.0203552	-0.131989	-0.743713	0.0466614	0.418488	0.027832	-0.334747	-0.0499878	-0.0170288	0.0467834	-0.350983	-0.0652771	-0.460266	-0.743103	-0.183179
143.3	-0.339477	-0.172943	-0.315094	-0.804748	0.199249	0.418488	0.210938	-0.30423	-0.263611	-0.0170288	-0.0752869	-0.3815	-0.0347595	-0.307678	-0.926208	-0.207593
143.4	-0.461548	-0.0203552	-0.162506	-0.713196	0.168732	0.449005	0.271973	-0.30423	-0.0499878	-0.078064	-0.105804	-0.289948	-0.0347595	-0.429748	-0.773621	-0.168937
143.5	-0.553101	-0.0508728	-0.223541	-0.621643	0.0161438	0.418488	0.119385	-0.395782	-0.233093	-0.078064	-0.0752869	-0.198395	-0.0652771	-0.490784	-0.926208	-0.223869
143.6	-0.522583	-0.203461	-0.315094	-0.713196	0.229767	0.418488	0.149902	-0.243195	-0.0805054	-0.078064	0.0467834	-0.289948	-0.15683	-0.490784	-0.743103	-0.199455
143.7	-0.43103	0.0101624	-0.315094	-0.774231	0.077179	0.38797	0.271973	-0.4263	-0.202576	-0.108581	0.0162659	-0.3815	-0.217865	-0.399231	-0.956726	-0.229972
143.8	-0.339477	-0.0813904	-0.193024	-0.804748	0.077179	0.38797	0.210938	-0.30423	-0.111023	-0.0475464	-0.0752869	-0.320465	-0.126312	-0.399231	-0.773621	-0.193351
143.9	-0.461548	-0.111908	-0.162506	-0.682678	0.168732	0.38797	0.0583496	-0.395782	-0.0805054	0.0134888	-0.16684	-0.198395	-0.00424194	-0.368713	-0.926208	-0.195386
144	-0.522583	-0.0203552	-0.162506	-0.652161	0.0161438	0.449005	0.210938	-0.334747	-0.202576	0.0134888	-0.105804	-0.228912	-0.0347595	-0.399231	-0.743103	-0.181144
144.1	-0.400513	-0.172943	-0.162506	-0.743713	0.168732	0.418488	0.271973	-0.334747	-0.172058	0.0440063	-0.0142517	-0.320465	-0.0957947	-0.338196	-0.926208	-0.185213
144.2	-0.339477	-0.0203552	-0.223541	-0.774231	0.107697	0.418488	0.149902	-0.395782	-0.0499878	0.0134888	-0.0752869	-0.350983	-0.217865	-0.399231	-0.743103	-0.193351
144.3	-0.400513	-0.111908	-0.223541	-0.621643	0.077179	0.357452	0.18042	-0.273712	-0.0194702	-0.0475464	-0.136322	-0.13736	-0.126312	-0.368713	-0.834656	-0.17911
144.4	-0.553101	-0.111908	-0.223541	-0.621643	0.168732	0.326935	0.30249	-0.4263	-0.0805054	-0.108581	-0.16684	-0.198395	-0.00424194	-0.338196	-0.956726	-0.199455
144.5	-0.43103	-0.0203552	-0.193024	-0.743713	0.0161438	0.2659	0.18042	-0.212677	-0.0805054	-0.139099	-0.0142517	-0.3815	-0.0957947	-0.338196	-0.743103	-0.195386
144.6	-0.369995	-0.172943	-0.193024	-0.743713	0.199249	0.2659	0.119385	-0.4263	-0.0499878	-0.0170288	0.0162659	-0.228912	-0.217865	-0.277161	-0.834656	-0.195386
144.7	-0.461548	0.0101624	-0.223541	-0.591125	0.077179	0.357452	0.271973	-0.243195	-0.0499878	0.0440063	-0.105804	-0.167877	-0.187347	-0.246643	-0.895691	-0.160799
144.8	-0.553101	-0.111908	-0.162506	-0.652161	0.199249	0.418488	0.18042	-0.395782	-0.0805054	-0.0170288	-0.16684	-0.289948	-0.0957947	-0.277161	-0.956726	-0.19742
144.9	-0.461548	0.0711975	-0.193024	-0.774231	0.138214	0.357452	0.0888672	-0.212677	-0.0499878	-0.108581	-0.0447693	-0.350983	-0.0957947	-0.307678	-0.926208	-0.191317
145	-0.369995	-0.0813904	-0.254059	-0.682678	0.107697	0.2659	0.271973	-0.395782	-0.0805054	-0.108581	-0.0142517	-0.198395	-0.248383	-0.368713	-0.926208	-0.205558
145.1	-0.492065	-0.0203552	-0.315094	-0.591125	0.229767	0.2659	0.119385	-0.182159	-0.0194702	-0.0475464	-0.16684	-0.228912	-0.217865	-0.460266	-0.926208	-0.203524
145.2	-0.553101	-0.0508728	-0.406647	-0.682678	0.107697	0.38797	0.149902	-0.365265	-0.0499878	0.0134888	-0.197357	-0.320465	-0.0652771	-0.399231	-0.926208	-0.223869
145.3	-0.43103	-0.0508728	-0.376129	-0.743713	0.229767	0.418488	0.271973	-0.212677	-0.111023	-0.078064	-0.0142517	-0.228912	-0.126312	-0.307678	-0.926208	-0.17911
145.4	-0.400513	-0.0203552	-0.284576	-0.560608	0.077179	0.357452	0.149902	-0.365265	-0.111023	-0.108581	-0.0752869	-0.167877	-0.248383	-0.307678	-0.895691	-0.19742
145.5	-0.522583	-0.0508728	-0.254059	-0.652161	0.290802	0.235382	0.241455	-0.30423	-0.202576	0.0134888	-0.105804	-0.289948	-0.187347	-0.368713	-0.926208	-0.205558
145.6	-0.43103	0.0101624	-0.284576	-0.774231	0.077179	0.357452	0.241455	-0.212677	-0.233093	0.0134888	-0.0752869	-0.350983	-0.0957947	-0.521301	-0.926208	-0.213696
145.7	-0.369995	-0.0508728	-0.345612	-0.621643	0.260284	0.418488	0.0888672	-0.273712	-0.233093	-0.078064	0.0467834	-0.198395	-0.187347	-0.429748	-0.865173	-0.189282
145.8	-0.492065	0.0101624	-0.406647	-0.652161	0.077179	0.326935	0.30249	-0.4263	-0.111023	-0.200134	-0.0142517	-0.25943	-0.217865	-0.307678	-0.926208	-0.2198
145.9	-0.461548	-0.0813904	-0.284576	-0.835266	0.260284	0.235382	0.149902	-0.365265	-0.0194702	-0.0475464	-0.136322	-0.350983	-0.0347595	-0.368713	-0.865173	-0.213696
146	-0.339477	0.0101624	-0.193024	-0.652161	0.107697	0.326935	0.210938	-0.30423	-0.111023	-0.0170288	0.0467834	-0.13736	-0.0957947	-0.490784	-0.712585	-0.15673
146.1	-0.43103	-0.142426	-0.254059	-0.652161	0.32132	0.449005	0.18042	-0.30423	-0.172058	-0.139099	0.0162659	-0.25943	-0.217865	-0.490784	-0.682068	-0.185213
146.2	-0.522583	0.0711975	-0.406647	-0.804748	0.138214	0.357452	0.0888672	-0.334747	-0.233093	-0.200134	-0.105804	-0.320465	-0.0652771	-0.307678	-0.682068	-0.221834
146.3	-0.339477	-0.0508728	-0.315094	-0.652161	0.138214	0.235382	0.241455	-0.334747	-0.141541	-0.0170288	-0.0142517	-0.13736	-0.0652771	-0.368713	-0.773621	-0.173006
146.4	-0.400513	-0.172943	-0.193024	-0.713196	0.290802	0.357452	0.0583496	-0.30423	-0.0499878	-0.108581	0.0467834	-0.320465	-0.248383	-0.551819	-0.834656	-0.209627
146.5	-0.492065	0.0101624	-0.223541	-0.865784	0.229767	0.38797	0.210938	-0.334747	-0.111023	-0.200134	-0.0752869	-0.320465	-0.15683	-0.521301	-0.804138	-0.217765
146.6	-0.278442	0.0711975	-0.345612	-0.652161	0.138214	0.2659	0.0583496	-0.334747	-0.233093	-0.108581	-0.0752869	-0.228912	-0.0957947	-0.429748	-0.682068	-0.195386
146.7	-0.43103	0.0101624	-0.315094	-0.743713	0.138214	0.235382	0.210938	-0.334747	-0.263611	-0.0170288	0.0467834	-0.320465	-0.187347	-0.460266	-0.65155	-0.205558
146.8	-0.43103	-0.0203552	-0.162506	-0.835266	0.107697	0.38797	0.0583496	-0.30423	-0.0805054	-0.200134	-0.105804	-0.228912	-0.15683	-0.612854	-0.743103	-0.221834
146.9	-0.339477	0.0101624	-0.284576	-0.682678	0.107697	0.38797	0.18042	-0.243195	-0.111023	-0.200134	-0.0752869	-0.167877	-0.0652771	-0.521301	-0.773621	-0.185213
147	-0.43103	0.0101624	-0.345612	-0.804748	0.107697	0.235382	0.149902	-0.182159	-0.263611	-0.078064	0.0162659	-0.350983	-0.187347	-0.429748	-0.712585	-0.217765
147.1	-0.30896	0.0101624	-0.284576	-0.713196	0.077179	0.326935	0.119385	-0.182159	-0.294128	-0.139099	-0.136322	-0.13736	-0.126312	-0.521301	-0.590515	-0.193351
147.2	-0.278442	0.0406799	-0.193024	-0.713196	0.107697	0.38797	0.119385	-0.182159	-0.111023	-0.261169	-0.0447693	-0.350983	-0.0347595	-0.612854	-0.682068	-0.187248
147.3	-0.43103	0.0406799	-0.284576	-0.804748	0.168732	0.235382	0.0583496	-0.212677	-0.141541	-0.078064	-0.0752869	-0.198395	-0.217865	-0.460266	-0.712585	-0.207593
147.4	-0.217407	0.0406799	-0.315094	-0.652161	0.138214	0.2659	0.119385	-0.30423	-0.263611	-0.139099	-0.16684	-0.25943	-0.0347595	-0.490784	-0.804138	-0.205558
147.5	-0.339477	0.0101624	-0.162506	-0.804748	0.107697	0.357452	0.0583496	-0.334747	-0.294128	-0.261169	0.0467834	-0.350983	-0.0957947	-0.612854	-0.65155	-0.221834
147.6	-0.278442	0.0101624	-0.162506	-0.621643	0.138214	0.235382	0.0888672	-0.273712	-0.111023	-0.078064	-0.105804	-0.198395	-0.217865	-0.551819	-0.65155	-0.185213
147.7	-0.278442	-0.0203552	-0.284576	-0.743713	0.077179	0.2659	0.027832	-0.121124	-0.141541	-0.139099	-0.105804	-0.320465	-0.0347595	-0.490784	-0.712585	-0.201489
147.8	-0.339477	-0.0813904	-0.162506	-0.682678	0.107697	0.38797	0.149902	-0.212677	-0.294128	-0.291687	-0.0752869	-0.167877	-0.187347	-0.612854	-0.804138	-0.217765
147.9	-0.156372	-0.111908	-0.101471	-0.682678	0.229767	0.2659	-0.0332031	-0.334747	-0.263611	-0.0475464	-0.197357	-0.350983	-0.0957947	-0.643372	-0.590515	-0.207593
148	-0.339477	-0.172943	-0.193024	-0.804748	0.260284	0.235382	0.149902	-0.334747	-0.0805054	-0.139099	-0.0447693	-0.167877	-0.0652771	-0.490784	-0.621033	-0.187248
148.1	-0.18689	-0.0203552	-0.223541	-0.652161	0.260284	0.357452	0.0888672	-0.212677	-0.172058	-0.200134	-0.197357	-0.320465	-0.187347	-0.643372	-0.773621	-0.205558
148.2	-0.278442	0.0711975	-0.0404358	-0.804748	0.229767	0.204865	0.0583496	-0.212677	-0.294128	-0.0475464	-0.136322	-0.198395	-0.00424194	-0.673889	-0.682068	-0.187248
148.3	-0.217407	0.0101624	-0.193024	-0.560608	0.168732	0.2659	0.0583496	-0.273712	-0.202576	-0.230652	-0.136322	-0.25943	-0.15683	-0.490784	-0.590515	-0.187248
148.4	-0.217407	-0.0813904	-0.223541	-0.804748	0.107697	0.326935	0.210938	-0.365265	-0.111023	-0.078064	-0.227875	-0.25943	-0.0347595	-0.582336	-0.682068	-0.201489
148.5	-0.247925	-0.111908	-0.0404358	-0.621643	0.229767	0.174347	0.210938	-0.243195	-0.263611	-0.108581	-0.136322	-0.320465	-0.126312	-0.612854	-0.773621	-0.199455
148.6	-0.18689	-0.0813904	-0.0709534	-0.835266	0.290802	0.357452	0.210938	-0.151642	-0.263611	-0.230652	-0.28891	-0.320465	-0.0652771	-0.521301	-0.65155	-0.187248
148.7	-0.278442	0.0406799	-0.193024	-0.591125	0.229767	0.235382	0.241455	-0.273712	-0.111023	-0.078064	-0.105804	-0.320465	-0.0347595	-0.643372	-0.590515	-0.164868
148.8	-0.156372	-0.0203552	0.0205994	-0.774231	0.168732	0.204865	0.241455	-0.334747	-0.233093	-0.169617	-0.258392	-0.25943	-0.15683	-0.582336	-0.773621	-0.205558
148.9	-0.30896	-0.142426	-0.101471	-0.621643	0.138214	0.357452	0.210938	-0.212677	-0.294128	-0.139099	-0.0447693	-0.350983	-0.0347595	-0.521301	-0.712585	-0.185213
149	-0.125855	-0.142426	-0.101471	-0.774231	0.260284	0.143829	0.210938	-0.0906067	-0.141541	-0.139099	-0.319427	-0.289948	-0.15683	-0.643372	-0.590515	-0.193351
149.1	-0.30896	0.0101624	-0.00991821	-0.591125	0.229767	0.357452	0.210938	-0.243195	-0.233093	-0.261169	-0.105804	-0.289948	-0.00424194	-0.460266	-0.712585	-0.160799
149.2	-0.156372	-0.0203552	-0.131989	-0.713196	0.138214	0.235382	0.241455	-0.273712	-0.324646	-0.078064	-0.227875	-0.412018	-0.187347	-0.582336	-0.773621	-0.217765
149.3	-0.278442	-0.142426	0.0511169	-0.774231	0.077179	0.2659	0.271973	-0.151642	-0.141541	-0.261169	-0.0752869	-0.228912	-0.0652771	-0.643372	-0.590515	-0.17911
149.4	-0.125855	-0.172943	0.0205994	-0.621643	0.199249	0.296417	0.271973	-0.151642	-0.233093	-0.078064	-0.227875	-0.289948	-0.187347	-0.490784	-0.712585	-0.166903
149.5	-0.247925	-0.0203552	-0.101471	-0.682678	0.199249	0.143829	0.271973	-0.243195	-0.294128	-0.230652	-0.0752869	-0.442535	0.0262756	-0.612854	-0.773621	-0.205558
149.6	-0.125855	0.0101624	0.112152	-0.804748	0.107697	0.296417	0.271973	-0.243195	-0.141541	-0.139099	-0.16684	-0.473053	-0.126312	-0.460266	-0.590515	-0.164868
149.7	-0.156372	-0.111908	-0.00991821	-0.774231	0.077179	0.113312	0.210938	-0.0906067	-0.294128	-0.200134	-0.16684	-0.412018	0.0262756	-0.582336	-0.65155	-0.201489
149.8	-0.247925	-0.172943	0.112152	-0.652161	0.260284	0.326935	0.149902	-0.243195	-0.233093	-0.139099	-0.136322	-0.3815	-0.15683	-0.612854	-0.804138	-0.195386
149.9	-0.278442	0.0101624	0.0511169	-0.652161	0.168732	0.174347	0.119385	-0.30423	-0.202576	-0.169617	-0.258392	-0.412018	0.0567932	-0.551819	-0.559998	-0.187248
150	-0.156372	-0.0203552	-0.00991821	-0.621643	0.0466614	0.326935	0.210938	-0.151642	-0.324646	-0.139099	-0.16684	-0.412018	-0.126312	-0.704407	-0.682068	-0.195386

## Sheet:  Supplementary Fig8c
Sex (Vgat-Cre;CD1 mice)	Amplitude (mV)
F	-30.5683
M	-20.7306
M	-13.6011
M	-18.748
M	-6.85
M	-50.9746
M	-12.8756

## Sheet:  Supplementary Fig8d
Sex (Vgat-Cre;CD1 mice)	Before	Dur.	After
F	4.4	0	8
F	1.7	0	4.7
F	2.45	0	5.2
M	3.5	0	2
M	7.8	0	4.9
M	4.7	0	4.4

## Sheet:  Supplementary Fig8e
Norm. SUA	LED off	LED on
-0.6	0.00706714	0
-0.4	0.0176678	0
-0.2	0.0424028	0.0106007
0	0.0918728	0.0742049
0.2	0.219081	0.176678
0.4	0.219081	0.24735
0.6	0.173145	0.173145
0.8	0.0989399	0.109541
1	0.0848057	0.0883392
1.2	0.024735	0.04947
1.4	0.0106007	0.0282686
1.6	0.00706714	0.0106007
1.8	0	0.0176678
2	0	0.00706714

## Sheet:  Supplementary Fig8f
LED off			LED off
Norm SUA	Cumulative Probability		Norm SUA	Cumulative Probability
-0.6185	0.00706714		-0.22907	0.00706714
-0.57785	0.0106007		-0.16239	0.0106007
-0.44444	0.0141343		-0.14074	0.0141343
-0.375	0.0176678		-0.04255	0.0176678
-0.36538	0.0212014		-0.03519	0.0212014
-0.35625	0.024735		-0.02827	0.024735
-0.30435	0.0282686		-0.01394	0.0282686
-0.26923	0.0318021		0	0.04947
-0.22456	0.0353357		0.011068	0.0530035
-0.19676	0.0388693		0.011525	0.0565371
-0.154	0.0424028		0.02019	0.0600707
-0.14844	0.0459364		0.022774	0.0636042
-0.14066	0.04947		0.04329	0.0671378
-0.14035	0.0530035		0.048035	0.0706714
-0.13827	0.0565371		0.059649	0.0742049
-0.13579	0.0600707		0.067685	0.0777385
-0.13538	0.0636042		0.079051	0.0812721
-0.12426	0.0671378		0.085343	0.0848057
-0.10056	0.0706714		0.090909	0.0883392
-0.06394	0.0742049		0.108	0.0918728
-0.05952	0.0777385		0.108533	0.0954064
-0.04563	0.0812721		0.111317	0.0989399
-0.04305	0.0848057		0.118056	0.102473
-0.02716	0.0883392		0.121212	0.106007
-0.02646	0.0918728		0.12987	0.109541
-0.02213	0.0954064		0.130682	0.113074
-0.01823	0.0989399		0.133333	0.116608
-0.01384	0.102473		0.143763	0.120141
0	0.116608		0.159781	0.123675
0.010038	0.120141		0.162319	0.127208
0.02276	0.123675		0.165517	0.130742
0.038145	0.127208		0.166667	0.134276
0.050893	0.130742		0.167109	0.137809
0.050926	0.134276		0.171835	0.141343
0.065693	0.137809		0.173444	0.144876
0.070175	0.141343		0.18018	0.14841
0.075798	0.144876		0.180952	0.151943
0.079167	0.14841		0.181818	0.155477
0.080017	0.151943		0.187075	0.159011
0.083333	0.155477		0.190083	0.162544
0.091346	0.159011		0.197417	0.166078
0.091429	0.162544		0.19746	0.169611
0.108	0.166078		0.201665	0.173145
0.108716	0.169611		0.203822	0.176678
0.110914	0.173145		0.208414	0.180212
0.114286	0.176678		0.216561	0.183746
0.121212	0.180212		0.217593	0.187279
0.124953	0.183746		0.218182	0.190813
0.125793	0.187279		0.219429	0.194346
0.127232	0.190813		0.21978	0.19788
0.132453	0.194346		0.221072	0.201413
0.133333	0.19788		0.227874	0.204947
0.133472	0.201413		0.229469	0.208481
0.135714	0.204947		0.230991	0.212014
0.141667	0.208481		0.238636	0.215548
0.143014	0.212014		0.244755	0.219081
0.148148	0.215548		0.25	0.222615
0.154154	0.219081		0.25318	0.226148
0.155224	0.222615		0.254389	0.229682
0.166667	0.226148		0.255319	0.233216
0.185289	0.229682		0.257143	0.236749
0.186837	0.233216		0.259048	0.240283
0.187135	0.236749		0.266159	0.243816
0.187331	0.240283		0.271988	0.24735
0.19066	0.243816		0.272689	0.250883
0.192364	0.24735		0.28853	0.254417
0.197917	0.250883		0.28866	0.257951
0.209559	0.254417		0.298039	0.261484
0.21164	0.257951		0.3	0.265018
0.211774	0.261484		0.303719	0.268551
0.218407	0.265018		0.304933	0.272085
0.222122	0.268551		0.306122	0.275618
0.225	0.272085		0.307396	0.279152
0.225352	0.275618		0.309764	0.282686
0.227084	0.279152		0.314648	0.286219
0.228277	0.282686		0.315718	0.289753
0.229665	0.286219		0.317252	0.293286
0.239119	0.289753		0.318182	0.29682
0.242424	0.293286		0.323639	0.300353
0.243101	0.29682		0.324675	0.303887
0.244491	0.300353		0.327251	0.30742
0.247659	0.303887		0.328512	0.314488
0.249106	0.30742		0.333333	0.318021
0.25098	0.310954		0.336391	0.321555
0.25153	0.314488		0.33697	0.325088
0.252894	0.318021		0.337297	0.328622
0.254348	0.321555		0.339286	0.332155
0.254401	0.325088		0.342808	0.335689
0.257091	0.328622		0.346825	0.339223
0.257596	0.332155		0.351852	0.34629
0.26087	0.335689		0.357955	0.349823
0.260989	0.339223		0.361888	0.353357
0.266667	0.342756		0.363636	0.35689
0.268542	0.34629		0.375636	0.360424
0.272239	0.349823		0.376576	0.363958
0.276316	0.353357		0.377226	0.367491
0.286569	0.35689		0.377778	0.371025
0.2875	0.360424		0.383333	0.374558
0.288318	0.363958		0.397727	0.378092
0.293367	0.367491		0.403846	0.381625
0.294737	0.371025		0.406566	0.385159
0.295302	0.374558		0.409091	0.388693
0.296296	0.378092		0.413441	0.392226
0.296875	0.381625		0.422222	0.39576
0.300121	0.385159		0.423187	0.399293
0.309783	0.388693		0.423358	0.402827
0.3145	0.392226		0.423529	0.40636
0.316279	0.39576		0.424242	0.409894
0.319565	0.399293		0.426738	0.413428
0.319712	0.402827		0.426894	0.416961
0.320513	0.40636		0.433721	0.420495
0.321934	0.409894		0.433884	0.424028
0.323587	0.413428		0.437158	0.427562
0.331395	0.416961		0.4375	0.431095
0.331579	0.420495		0.439925	0.434629
0.344498	0.424028		0.441962	0.438163
0.348639	0.427562		0.444064	0.441696
0.354391	0.431095		0.444444	0.44523
0.354694	0.434629		0.450704	0.448763
0.354938	0.438163		0.453543	0.452297
0.355932	0.441696		0.454545	0.45583
0.357143	0.44523		0.458182	0.459364
0.35942	0.448763		0.460921	0.462898
0.373468	0.452297		0.465702	0.466431
0.37557	0.45583		0.470707	0.469965
0.378947	0.459364		0.473684	0.473498
0.382889	0.462898		0.479309	0.477032
0.387019	0.466431		0.479481	0.480565
0.389744	0.469965		0.481614	0.484099
0.390748	0.473498		0.482548	0.487633
0.392659	0.477032		0.483259	0.491166
0.395833	0.480565		0.486486	0.4947
0.398653	0.484099		0.487179	0.498233
0.402936	0.487633		0.494318	0.501767
0.407801	0.491166		0.494325	0.5053
0.412094	0.4947		0.499109	0.508834
0.414773	0.498233		0.5	0.512367
0.418182	0.501767		0.500432	0.515901
0.418933	0.5053		0.501136	0.519435
0.423264	0.508834		0.50346	0.522968
0.428854	0.512367		0.505348	0.526502
0.434783	0.515901		0.514286	0.530035
0.436364	0.519435		0.516975	0.533569
0.442688	0.522968		0.52	0.537102
0.444444	0.526502		0.520979	0.540636
0.444837	0.530035		0.525	0.54417
0.449123	0.533569		0.530458	0.547703
0.450593	0.537102		0.535497	0.551237
0.452333	0.540636		0.541796	0.55477
0.453409	0.54417		0.543495	0.558304
0.456522	0.547703		0.546053	0.561837
0.45755	0.551237		0.547256	0.565371
0.460641	0.55477		0.547368	0.568905
0.462332	0.558304		0.55	0.572438
0.466572	0.561837		0.554054	0.575972
0.466783	0.565371		0.558687	0.579505
0.479348	0.568905		0.558824	0.583039
0.48	0.572438		0.5603	0.586572
0.480392	0.575972		0.561797	0.590106
0.483376	0.579505		0.568421	0.59364
0.488889	0.583039		0.568627	0.597173
0.490865	0.586572		0.576801	0.600707
0.492308	0.590106		0.579935	0.60424
0.493043	0.59364		0.583924	0.607774
0.5	0.600707		0.584658	0.611307
0.500481	0.60424		0.585044	0.614841
0.503268	0.607774		0.601449	0.618375
0.504702	0.611307		0.607442	0.621908
0.507246	0.614841		0.612997	0.625442
0.512626	0.618375		0.617103	0.628975
0.519567	0.621908		0.619048	0.632509
0.526606	0.625442		0.624717	0.636042
0.532609	0.628975		0.625	0.64311
0.533333	0.632509		0.633971	0.646643
0.533683	0.636042		0.636166	0.650177
0.541667	0.639576		0.636364	0.65371
0.543056	0.64311		0.63962	0.657244
0.547386	0.646643		0.641226	0.660777
0.549891	0.650177		0.647186	0.664311
0.55	0.65371		0.649351	0.667845
0.554167	0.657244		0.669767	0.671378
0.555556	0.660777		0.678408	0.674912
0.559385	0.664311		0.694182	0.678445
0.561224	0.667845		0.698052	0.681979
0.565817	0.671378		0.7	0.685512
0.56746	0.674912		0.712209	0.689046
0.571429	0.678445		0.721791	0.69258
0.574074	0.681979		0.722764	0.696113
0.575207	0.685512		0.72286	0.699647
0.578571	0.689046		0.725031	0.70318
0.582011	0.69258		0.727273	0.706714
0.582217	0.696113		0.743478	0.710247
0.585648	0.699647		0.748473	0.713781
0.592243	0.70318		0.749943	0.717314
0.595171	0.706714		0.765276	0.720848
0.596491	0.710247		0.771368	0.724382
0.598424	0.713781		0.778947	0.727915
0.618806	0.717314		0.780874	0.731449
0.61982	0.720848		0.786802	0.734982
0.627484	0.724382		0.8	0.742049
0.630102	0.727915		0.801781	0.745583
0.630493	0.731449		0.805168	0.749117
0.634115	0.734982		0.807567	0.75265
0.634711	0.738516		0.807704	0.756184
0.636364	0.742049		0.81307	0.759717
0.63913	0.745583		0.834783	0.763251
0.642782	0.749117		0.838843	0.766784
0.644438	0.75265		0.839357	0.770318
0.645251	0.756184		0.843874	0.773852
0.654762	0.759717		0.851064	0.777385
0.65993	0.763251		0.869321	0.780919
0.665649	0.766784		0.871665	0.784452
0.666667	0.770318		0.87963	0.787986
0.668851	0.773852		0.880369	0.791519
0.705778	0.777385		0.88227	0.795053
0.715361	0.780919		0.9	0.80212
0.717241	0.784452		0.904306	0.805654
0.720202	0.787986		0.910279	0.809187
0.720824	0.791519		0.910332	0.812721
0.721805	0.795053		0.914815	0.816254
0.729167	0.798587		0.915929	0.819788
0.729825	0.80212		0.916667	0.823322
0.731537	0.805654		0.923077	0.826855
0.736842	0.809187		0.941176	0.830389
0.746032	0.812721		0.944634	0.833922
0.75	0.819788		0.985714	0.837456
0.755088	0.823322		0.986111	0.840989
0.771211	0.826855		0.987374	0.844523
0.790675	0.830389		0.993182	0.848057
0.795349	0.833922		1.00189	0.85159
0.8	0.837456		1.02213	0.855124
0.807183	0.840989		1.02564	0.858657
0.808077	0.844523		1.02754	0.862191
0.820485	0.848057		1.0404	0.865724
0.822368	0.85159		1.04546	0.869258
0.838542	0.855124		1.05272	0.872792
0.85	0.858657		1.07586	0.876325
0.857639	0.862191		1.09238	0.879859
0.868421	0.865724		1.09954	0.883392
0.872054	0.869258		1.11246	0.886926
0.893617	0.872792		1.11719	0.890459
0.9	0.883392		1.14545	0.893993
0.918403	0.886926		1.15	0.897527
0.921212	0.890459		1.15714	0.90106
0.92441	0.893993		1.16	0.904594
0.92545	0.897527		1.16162	0.908127
0.928349	0.90106		1.16866	0.911661
0.929686	0.904594		1.21775	0.915194
0.931713	0.908127		1.22328	0.918728
0.943416	0.911661		1.28571	0.922261
0.95354	0.915194		1.29	0.925795
0.958333	0.918728		1.29231	0.929329
0.974642	0.922261		1.2987	0.932862
0.985841	0.925795		1.31313	0.936396
0.986167	0.929329		1.33333	0.939929
0.989583	0.932862		1.35	0.946996
1.00645	0.936396		1.38745	0.95053
1.01361	0.939929		1.39336	0.954064
1.01439	0.943463		1.39881	0.957597
1.01974	0.946996		1.49982	0.961131
1.02933	0.95053		1.54839	0.964664
1.07589	0.954064		1.575	0.968198
1.08436	0.957597		1.60193	0.971731
1.10681	0.961131		1.8	0.978799
1.11806	0.964664		1.81235	0.982332
1.12375	0.968198		1.83566	0.985866
1.125	0.971731		1.8719	0.989399
1.17	0.975265		2.0129	0.992933
1.22143	0.978799		2.05371	0.996466
1.26999	0.982332		2.81481	1
1.30952	0.985866
1.35803	0.989399
1.36493	0.992933
1.54426	0.996466
1.55875	1
