# Supplementary material for: An inhibitory brainstem pathway reduces visual detection during background motion
Source: Nat Commun. 2026 May 7;17:6168. doi: 10.1038/s41467-026-72619-x (PMC13365429; doi:10.1038/s41467-026-72619-x)
Supplement: Supplementary file 9 — Source Data [file 41467_2026_72619_MOESM9_ESM.zip › Source data Supplementary Fig9.xlsx]

## Sheet:  Supplementary Fig9a
Sex (Vgat-Cre;CD1 mice)	LED OFF	LED ON
M	60	60
M	70	70
M	90	90
F	55	55
F	70	70
F	70	70
F	80	80
F	60	70
F	55	45
M	60	55
M	60	65
M	90	80
M	55	60
M	60	60
M	60	60
M	75	85
M	70	70
M	80	85
M	45	55
F	60	75
F	60	45
F	70	60
F	55	50
F	55	75

## Sheet:  Supplementary Fig9b
	Hor. eye pos.																																Hor. eye pos.
Times(s)	LED OFF																LED ON																LED OFF																LED ON
0.00833333	0.103083	0.026489	0.0153133	0.1068	0.125204	0.118688	-0.0241811	0.257868	0.0922581	0.21269	0.189173	0.185658	0.202864	0.0777272	-0.0156015	-0.0347812	0.120414	0.287847	-0.0529667	0.191745	0.145617	-0.0373796	0.0392205	0.0399296	0.0483429	0.0976533	0.237093	0.145299	-0.0239144	0.16505	-0.00616095	0.112131	0.169952	-0.0208118	0.0290665	-0.0767715	0.0793755	-0.195119	0.071	0.12864	-0.00745017	0.00845633	-0.0211422	-0.0540752	0.113559	0.0112752	0.0188697	-0.0393448	0.289927
0.0166667	0.218187	0.148276	0.157945	0.176561	0.0713519	0.272439	0.0560558	0.203384	0.113012	0.17231	-0.0464751	0.176889	0.304609	0.123274	-0.0585235	0.11198	0.0482865	0.261276	0.110077	0.219397	0.107159	0.0344434	0.121605	0.0418145	0.0477636	0.0229061	0.196724	0.188049	0.0196696	0.0609948	0.0148681	0.0396705	0.257902	0.132568	-0.0356735	0.0813385	0.0192255	-0.240709	0.02802	0.10891	0.0132098	0.0507463	-0.0149122	-0.111555	0.00269883	0.0992452	0.0580997	-0.0607248	0.106047
0.025	0.0958335	0.005901	0.147206	0.0900526	0.0628299	0.202668	0.136044	0.206133	0.119695	0.236479	0.0209631	0.104997	0.319581	0.0977412	-0.0643155	-0.0738082	0.108344	0.370501	-0.0423837	0.294505	0.133213	-0.0202376	0.230339	0.0517765	0.0699455	0.0856621	0.1158	0.148294	0.0906736	0.155756	0.060241	0.0502885	0.150872	0.106228	-0.0113135	0.0013585	0.0228155	-0.078669	0.13303	0.15804	-0.0307802	-0.0234337	-0.0379622	0.0282548	-0.0185312	-0.0437948	0.0155197	-0.133255	0.181897
0.0333333	0.128499	0.041163	0.162966	-0.0358934	0.0810139	0.191767	0.0425459	0.275857	0.0520181	0.286176	0.185701	0.167828	0.310908	0.0879352	-0.0810835	0.0940908	0.112132	0.21626	-0.0950867	0.252986	0.0540396	-0.0014416	0.139702	-0.0349404	0.208355	0.102026	0.10329	0.203701	0.0457996	0.0741548	0.05551	0.0347365	0.105882	0.163778	-0.0056335	0.0973285	0.0890455	-0.156849	-0.00738	0.19225	-0.00885017	-0.0397837	0.0120578	-0.111365	0.216639	0.0646752	0.0612997	0.0133152	0.249897
0.0416667	0.00744347	0.07542	0.0578153	0.0618206	0.0487629	0.0646649	0.0287959	0.273854	-0.0073059	0.17523	0.0871791	0.143795	0.287051	0.158901	-0.0297285	-0.0279112	0.0373725	0.263643	0.123581	0.0918519	0.0744316	-0.0840716	0.24786	0.243933	0.143046	0.0275823	0.144247	0.136334	0.00809157	0.134939	0.053096	0.0363115	0.232602	0.0792582	-0.0398235	-0.259941	-0.0557445	-0.096259	0.13449	-0.19877	0.0210698	0.0849263	0.0223978	-0.0590152	-0.178661	0.0144052	0.0199497	-0.0575348	0.127757
0.05	0.229485	-0.065131	0.191163	0.0758876	-0.0426691	0.176557	-0.0614481	0.178546	0.0410601	0.0646056	0.141586	-0.000719308	0.181794	-0.0322628	0.00995847	0.0675628	0.0202456	0.0926361	0.0683963	0.211133	0.185433	-0.0527256	0.147122	0.0503605	0.172944	0.145238	0.189955	0.211193	0.153511	0.10233	-0.0632069	-0.0045565	0.175392	0.142798	-0.0922935	0.0342185	0.0110355	-0.056679	-0.04635	-0.10956	0.0843198	0.102876	-0.0531422	0.00914483	-0.256281	0.0198352	0.0302497	-0.0509448	0.0921672
0.0583333	0.0617365	0.02561	0.186668	0.0876146	0.0316899	0.187573	0.0592058	0.26334	0.0851601	0.1065	0.16466	0.0727787	0.186838	0.144277	-0.0774275	-0.00382122	0.0940645	0.160888	-0.000884717	0.15096	0.119433	-0.112768	0.121477	0.128004	0.188427	0.142106	0.200545	0.0919342	0.0699586	0.141651	0.0648741	0.0614795	0.190842	-0.102772	0.0913465	-0.0007115	0.0882055	-0.083709	-0.01652	-0.18733	0.0267798	0.0728763	0.0333878	-0.0220252	-0.108701	0.0860852	0.11144	-0.125725	0.315697
0.0666667	0.0359345	-0.032643	0.110668	-0.00338043	0.105656	0.00809088	0.0572889	0.116323	0.0597211	0.145031	0.0150489	0.0907187	0.169337	-0.00796382	-0.0191225	0.0134468	0.0717505	0.155093	-0.128096	0.11815	0.0312686	-0.0413476	0.149744	0.0985625	0.175536	0.109416	0.140725	0.206175	0.188635	-0.218939	0.0364611	0.0833135	0.214672	0.159218	-0.0332335	-0.0127015	0.0003955	-0.112949	0.06822	-0.23683	0.0641698	0.0455263	0.108958	-0.0709952	-0.0967412	0.0291252	-0.0466003	-0.0491248	0.224417
0.075	0.00236547	0.067552	0.0678953	0.0266826	0.0685849	0.138477	0.152051	0.0640455	0.0753241	0.0776553	0.038608	0.0595103	0.13696	0.164398	-0.0204995	0.0891878	0.123973	0.25754	-0.00447472	0.131738	0.108857	-0.0440926	0.114214	0.131802	0.121364	0.0549661	0.0710582	0.179462	0.149334	0.0602878	0.0153571	-0.0194495	0.152822	0.234918	-0.0191835	-0.320402	-0.0193845	-0.094319	0.08135	-0.14228	-0.000480167	0.0600963	0.0346778	0.0232048	-0.0962012	0.0690252	-0.0167203	-0.000604833	0.195147
0.0833333	0.0368355	0.205429	0.164233	0.129359	0.106915	0.164401	0.156847	-0.0190796	0.0052691	0.218289	0.0143017	0.181025	0.0284444	0.121812	0.00281747	0.0366618	0.0324996	0.180778	0.0453503	0.177952	0.164766	0.0427104	0.0824285	0.163554	0.0639986	0.135676	0.198034	0.202165	0.0472626	0.00468275	-0.0699209	0.0216415	0.145222	0.145218	-0.0086335	0.0022485	-0.0393845	0.000741	0.10276	-0.11667	-0.00315017	-0.0207537	0.0731778	-0.0115552	-0.100681	-0.00410483	-0.00224033	-0.0294448	-0.0454228
0.0916667	0.0118475	0.0409	0.108641	0.0838656	0.109521	0.0430949	0.155149	0.155424	0.0281611	0.241875	-0.0536892	0.0975993	0.0199624	0.0143992	-0.0478165	0.0358208	0.0276845	0.0950561	0.000906283	0.113191	0.12283	0.112655	0.178916	0.0300486	0.139842	0.0938047	0.132202	0.187131	0.0948706	-0.122272	0.042161	0.0556685	0.132122	0.0664382	0.0072965	-0.0434215	-0.0753645	0.040171	0.10066	-0.0899003	0.0695898	0.0336663	0.0182678	-0.0520052	0.204299	0.105155	-0.00824033	-0.0104848	0.0947572
0.1	-0.101014	0.179601	0.0593953	0.0677966	0.133094	0.147581	0.1643	-0.0448735	0.117698	0.189583	-0.0660779	-0.0205732	0.0431745	0.10957	0.0618875	0.0144408	0.155716	0.196682	-0.0929707	0.175089	0.0894806	0.125972	0.122424	0.11684	0.0995022	0.114507	0.1739	0.137122	0.0758966	-0.0207652	0.061602	0.0135505	0.253972	0.198208	-0.0603435	-0.102031	0.0256655	-0.031809	0.10762	-0.0737503	0.0167098	0.0855163	0.0229678	-0.0487152	0.137509	-0.000284833	-0.0262103	-0.0292448	0.135607
0.108333	0.0993675	0.04956	0.00378232	-0.00295343	0.108795	0.0336429	0.112324	0.0300224	-0.0132259	0.220557	-0.0170139	0.0164112	0.153352	0.0135292	0.102679	-0.0225382	0.00674755	0.0181341	0.0339753	0.299781	0.168785	-0.0159856	0.0591665	0.0309625	0.0911534	0.152764	0.133894	0.109381	-0.0347424	-0.116577	-0.0338429	-0.0173865	0.140112	0.0780282	-0.0483835	-0.0223315	0.0154355	0.025651	0.05549	-0.0424603	0.0109998	0.0988863	-0.0109122	-0.00248517	0.0418788	0.0796052	-0.0841503	-0.127625	0.0997672
0.116667	0.0623715	0.061974	0.0194763	-0.0404744	-0.0227801	0.00703988	0.145981	0.221572	0.0804891	0.116641	-0.015951	0.00274359	0.16029	0.0221802	-0.0660845	-0.0299622	0.139359	0.0795391	-0.0483737	0.0147079	0.112024	0.0797794	0.0704135	0.0965455	0.135194	0.159192	0.162765	0.164469	-0.0212774	-0.0628082	0.110087	0.0345285	0.0888522	0.0722282	-0.0419635	-0.110922	0.0308655	0.039041	0.13228	0.12012	-0.0355002	0.0131363	0.0169878	-0.0264152	0.0738688	0.0209152	-0.11594	-0.126705	-0.0524428
0.125	0.0269455	0.078853	-0.00862468	-0.0173974	0.0340959	0.129599	0.187974	0.243296	0.0947451	0.0682465	-0.0466889	0.000332892	0.00947945	0.0535732	-0.0428305	0.0450698	0.143518	0.142061	-0.0480797	0.0767709	0.0508526	0.111026	0.0730425	0.201188	0.0853962	0.042743	0.114395	0.0963704	0.0117116	-0.174373	0.0588711	0.0062245	0.118332	0.104438	0.0020465	-0.183261	0.0893255	0.005041	-0.00546	0.0109397	0.0474998	-0.0701037	-0.0259022	-0.0341452	0.0217388	-0.0516148	-0.0566403	0.00881517	0.156477
0.133333	-0.0283195	0.004064	0.0199873	0.0554696	0.0329459	0.0848139	0.155713	0.148821	0.0998231	0.112272	0.00900439	-0.0898175	-0.0512485	0.0611792	0.0487285	0.0541878	0.12175	-0.00440592	-0.0997397	0.0520289	-0.0219844	0.0960354	0.0380715	0.14038	0.050656	0.184382	0.153639	0.0795033	0.104214	-0.0854252	0.0408791	0.0015485	0.152572	0.149938	0.0047965	-0.0757015	-0.0587745	-0.026539	-0.02226	-0.15195	0.00767983	-0.0320337	-0.00483217	0.0479248	-0.0442212	-0.0179248	-0.0400903	-0.0721648	0.0421372
0.141667	-0.0213065	0.024152	-0.0955187	0.0249936	0.0289299	0.0493759	-0.142653	0.116498	0.0861961	-0.0255923	-0.00167831	0.0521424	-0.0485186	0.151839	0.0298575	0.00521978	-0.0675005	0.0644381	-0.0635817	0.0322209	0.0484816	0.100627	0.0519235	0.1416	0.101029	0.188227	0.0935632	0.144313	0.139741	-0.0611802	0.0187781	0.0153175	0.0196822	0.177798	-0.0105335	-0.154662	-0.0403945	0.009241	-0.06177	-0.19449	0.00810983	-0.163674	0.0636778	-0.0413252	-0.000791167	-0.0699948	0.00663967	0.0238952	0.0157672
0.15	-0.123548	-0.063304	-0.00247368	0.0120166	0.0022729	0.134767	-0.0192822	0.0115184	-0.0264929	-0.0548976	0.082122	-0.237158	-0.0749305	0.0457282	0.00338847	0.0606148	0.113316	0.0118461	-0.0460827	0.116469	-0.0549734	-0.0223646	0.0429025	0.113408	0.0410289	0.157476	0.150617	0.0961751	0.0355316	-0.10316	0.00079805	0.0244455	0.160642	-0.108442	-0.0826235	-0.0146715	-0.0766945	-0.031989	-0.10006	-0.12218	-0.0670402	-0.000483667	-0.00141217	0.0332548	0.0156088	-0.0153348	0.00828967	0.0213452	0.157797
0.158333	-0.0860255	-0.004194	0.0262323	0.105178	-0.0153931	0.0437619	0.0436848	-0.122184	-0.0231459	0.0611646	0.0725028	0.132009	-0.0284995	0.103368	0.00113347	-0.0824812	-0.00429645	0.0187331	0.0144613	0.0403689	-0.0589714	-0.0054476	-0.0941185	0.184508	0.124411	0.0359226	0.132156	0.0824132	0.105251	-0.135569	0.042645	0.0079485	0.115112	0.152608	0.0139465	0.0351085	-0.0301545	-0.081289	-0.00876	-0.20378	-0.0306202	0.0907163	-0.0274922	-0.0793152	-0.0935212	0.0179252	-0.0866403	-0.0578648	0.0401672
0.166667	-0.00221053	0.006677	0.0131593	0.0277076	0.0328259	0.114619	0.0660368	-0.0218826	0.0187131	0.0628288	0.0806906	-0.00241071	-0.0649176	0.111618	0.0126605	-0.0900662	0.00914355	-0.0186589	0.00771428	0.0915019	0.0336016	0.122679	-0.148054	0.203854	0.0468703	0.110101	-0.0339878	0.0847717	0.0938576	-0.137913	0.00522005	-0.0020965	0.0762122	0.198418	-0.0043935	-0.0282015	0.0426055	-0.047059	-0.07387	-0.0610603	-0.0382702	-0.0514337	-0.0267722	-0.0382452	-0.120921	-0.0531348	-0.0112203	0.0132052	-0.0709628
0.175	-0.0935375	-0.036217	-0.0645737	0.0818766	-0.0404891	0.0275889	-0.0412042	-0.11317	-0.0225639	-0.0549474	0.0281929	0.0108669	-0.0611746	0.0743772	0.0211735	0.0140938	0.0677456	-0.0220349	-0.0472067	0.102785	-0.0627624	-0.0277706	-0.0765315	0.17656	0.058123	0.110903	0.0645202	0.103731	0.0835686	-0.0654133	0.029901	-0.0148835	-0.104738	0.172248	-0.0251935	-0.117001	-0.0374845	0.045141	0.0575	0.00278967	-0.0853602	-0.146754	-0.0656422	-0.0983352	-0.121931	-0.0342948	-0.0829003	-0.0930348	0.116457
0.183333	0.0421565	-0.066131	-0.142494	-0.0177234	0.0216029	0.0782609	0.0702199	-0.203046	-0.0340609	0.0271056	0.0242412	-0.00176591	0.0664494	0.0162212	-0.0782495	0.0123538	-0.00839345	-0.0200429	-0.0608327	0.102381	-0.110308	0.0469994	-0.116166	0.159533	0.0316866	0.106499	0.131103	0.170929	0.106765	0.0826647	0.019207	0.0512435	0.0321322	0.130288	-0.0917435	0.157629	0.0361155	0.043831	-0.0291	0.12575	0.00819983	-0.0627837	0.0403178	-0.0193052	-0.296371	-0.137305	-0.0675803	-0.0487248	-0.0875228
0.191667	-0.0741215	0.057981	-0.0424027	0.12534	0.0842899	-0.0258041	0.0821179	-0.15191	0.0487581	0.0158001	0.0430519	-0.0413918	-0.0906416	-0.0376928	-0.0357135	0.0362078	0.173327	-0.0176149	-0.0158867	-0.0033591	-0.0292654	0.0895714	-0.199917	0.0896896	-0.0631679	0.0598797	0.145586	0.104846	0.143447	-0.0904252	0.0175251	-0.0055375	-0.0679178	0.121738	-0.0038435	0.127909	-0.0250945	0.038131	0.03823	0.0868897	-0.00366017	-0.0547737	-0.0104122	0.0396848	-0.232221	-0.0287348	-0.00293033	-0.0244848	0.0760472
0.2	-0.0616605	0.01241	-0.0881957	0.0437726	-0.0645821	0.104023	0.150492	0.0605694	0.0401591	-0.0466248	0.0674167	0.0810232	-0.172927	-0.0251758	-0.0574855	0.205253	-0.0893305	-0.0250149	-0.0637057	-0.0439451	-0.0828774	-0.0224966	-0.0145645	0.229763	-0.0337376	0.117393	0.0878272	0.0351173	-0.0732034	-0.106168	-0.00671095	0.0974625	-0.142178	0.0911482	-0.117664	-0.0848015	-0.0534845	0.067181	-0.02401	0.0512197	0.00915983	-0.0602437	-0.0148322	-0.0442852	-0.207701	-0.0748448	0.0339897	0.00872517	-0.134183
0.208333	0.0225125	0.004372	-0.0392177	0.0134346	0.0673719	0.0155229	0.0565718	-0.0181506	-0.0555949	-0.0990489	0.0236512	0.0142932	-0.159276	0.0367052	-0.0404805	-0.0467592	-0.0440494	0.00691108	-0.0834507	0.163862	-0.123419	0.0668374	0.129319	-0.0494634	-0.0261816	0.0624922	-0.0172498	0.0829729	0.0128816	-0.0107323	0.030123	-0.0035065	-0.0590678	0.0791082	0.0118565	-0.150222	0.0797855	0.050931	-0.03858	0.11207	0.0248698	0.0358163	-0.0357622	0.00757483	-0.233541	-0.114775	-0.0353503	-0.127805	-0.0706828
0.216667	-0.0369025	-0.059587	-0.0723217	0.116878	-0.0276811	-0.0244051	0.118795	0.118521	0.0609461	-0.041472	-0.035903	0.0183117	-0.0411086	-0.00656582	-0.0729325	0.232009	-0.0541614	-0.0220539	-0.122998	0.0350529	-0.113553	-0.0055666	0.0142635	0.16234	-0.0184942	0.0697774	-0.0419178	0.0940931	0.102285	-0.00500225	-0.0737	0.0435845	-0.0242278	0.0659682	-0.0132535	-0.0530115	-0.134224	0.041301	-0.02964	-0.0366503	-0.0355102	-0.0170737	0.0127078	0.0527648	-0.178511	-0.0769748	0.0377697	-0.0782148	-0.104093
0.225	-0.0557305	-0.000126	-0.165421	0.0564656	0.0200889	-0.142707	0.0202549	-0.0606105	0.0580791	-0.15685	-0.0197199	-0.0553268	-0.117227	-0.00323482	7.84667e-05	0.0135768	0.102619	-0.0558839	0.103744	0.0834239	-0.0761194	-0.0369926	0.0768985	-0.00318845	-0.0587023	-0.00359813	0.0828162	0.0709003	0.0281746	-0.0473732	-0.00935295	-0.0292965	-0.0262578	0.207798	-0.0532135	0.0010085	0.0529355	0.042471	-0.00509	0.0485097	-0.00963017	-0.0385037	-0.0511222	0.0582048	-0.0990912	-0.0255748	0.00690967	-0.0549748	0.0385172
0.233333	-0.0263325	-0.030835	-0.0964147	0.0355936	0.0106539	-0.00486212	0.0656569	0.0509845	0.0067521	-0.0634726	0.0390549	0.0700396	-0.184955	0.0459942	-0.0481845	0.0710268	0.0354906	-0.125021	0.150452	-0.0296411	-0.00947538	0.0699614	0.0554915	-0.125444	-0.0821076	0.0808552	-0.0307398	0.0206171	0.00462457	0.0352888	-0.0235839	0.133162	-0.0116178	-0.0614518	-0.0455435	0.0381985	0.0340155	0.043081	-0.08791	-0.0433103	-0.0639302	0.166066	-0.0205722	-0.00328517	-0.146851	-0.0772848	0.0269097	-0.00546483	0.0967272
0.241667	-0.0594295	-0.134546	0.0703513	0.0971376	-0.0750081	-0.100477	0.0342399	-0.0857066	-0.0550329	0.122625	0.0393802	-0.0424675	-0.0578075	0.00981218	-0.0624415	-0.131262	-0.0308834	0.0124601	0.0245433	0.0102429	-0.0125644	0.10711	0.12643	0.14142	0.0466932	0.0702748	-0.0657348	0.0580319	0.0208416	0.0162477	-0.0171859	0.0938025	0.0294422	-0.155402	-0.0339735	-0.0526215	-0.0652745	0.040261	-0.05289	0.0822697	0.0443198	0.238566	-0.0162822	0.00368483	0.0315588	-0.0321248	0.0235897	-0.121375	-0.0874028
0.25	-0.0140655	-0.04066	-0.148562	0.0276756	0.0031539	-0.0281171	0.0163349	-0.121335	0.0029481	0.0948405	-0.0261961	-0.0357008	-0.0248605	-0.0579988	-0.0410845	-0.00698422	0.0627295	-0.0481899	0.00668828	0.0851359	-0.00868738	0.0118474	0.0159445	0.00204355	0.00235074	-0.027961	0.0357302	0.0331503	-0.0399344	-0.00308325	0.00361805	0.0952235	-0.0694978	0.0263882	0.0445465	-0.0047315	0.114376	0.061201	-0.10264	0.0370697	-0.0745302	0.238786	0.0237478	-0.0136852	0.0387588	-0.0413848	-0.0342303	-0.0920548	0.146407
0.258333	-0.0274995	-0.024361	-0.0887767	0.0751426	-0.0190491	0.00662088	-0.0802592	-0.275728	0.0087011	0.0436777	-0.0382978	-0.0611346	-0.356143	-0.0212528	-0.00167253	0.0170378	0.118299	0.0302671	0.0798383	-0.0673671	-0.0408324	0.0491224	-0.0169475	0.0235406	0.0663667	-0.0384275	-0.00864378	-0.0637207	-0.00150743	-0.00568825	-0.00555195	0.0273675	0.00200217	-0.0557718	-0.0585335	-0.0378015	-0.114044	0.062381	-0.0388	-0.12975	0.00542983	0.0760163	-0.0518722	-0.0120352	-0.173621	-0.0133548	0.000839667	-0.0106348	-0.0533428
0.266667	-0.0476025	-0.020358	0.00607132	0.0563596	-0.122231	-0.0675911	-0.0472832	-0.166482	0.0313311	0.110514	0.0610261	0.0194204	-0.239544	-0.0418638	-0.0288985	-0.0343912	-0.0616285	-0.0218699	-0.0117847	-0.0759021	-0.0390934	-0.0574056	-0.129346	-0.0846225	-0.00159826	0.0641175	0.00601022	0.0643752	0.00263157	0.0835797	0.0192641	0.0066475	-0.0490578	0.100578	0.112637	-0.0605515	0.0821355	-0.004839	-0.03174	0.11922	-0.0171102	0.0702663	0.0663778	0.0528048	-0.0358112	-0.0184748	0.0207597	0.00824517	-0.107283
0.275	-0.101805	0.106341	-0.0289597	-0.0581774	-0.0367811	-0.00841612	0.0342239	-0.142798	-0.0121919	-0.0818044	0.0552554	0.0442262	-0.00075255	-0.0286208	-0.00515553	0.0126148	0.0449396	-0.100727	0.0301623	0.0523239	-0.0887504	-0.0016036	-0.0368345	0.104622	0.0208291	0.0323104	0.0354642	-0.0225983	-0.0787304	-0.0944722	0.00555305	0.0316495	-0.0442578	0.144598	0.0711165	0.0984185	0.0653755	0.021191	-0.0381	0.25553	-0.0452302	-0.174904	-0.0567122	-0.0690152	-0.109151	-0.0350848	0.0527297	0.00257517	-0.0804128
0.283333	-0.0212585	-0.051838	-0.0470307	-0.0284564	0.0337159	-0.00718412	0.00153185	-0.143266	-0.0542089	-0.177374	-0.0370224	-0.0441324	-0.229527	-0.0473378	-0.0303285	-0.160818	-0.0100765	-0.0103169	0.0744333	0.0526159	-0.0810864	0.0398454	-0.0744715	0.0596505	0.0327591	-0.0309484	-0.0651088	0.0312828	-0.00538443	0.0903868	0.0265241	0.0346965	-0.0493278	0.0210582	-0.0321835	0.0017885	-0.0122645	0.073361	-0.11023	0.2546	0.0503598	-0.116454	-0.00253217	0.0111148	0.0647388	-0.0521448	0.00988967	-0.0764348	-0.108353
0.291667	-0.00215053	-0.009019	0.0782553	-0.0227474	-0.0111671	-0.0398081	-0.196353	-0.203173	0.0222511	-0.0815476	0.00228659	-0.00548911	-0.204633	0.0545172	-0.0212765	-0.0588442	-0.0423574	-0.142206	-0.00537872	-0.154507	-0.0692804	0.0342794	-0.0663105	-0.00138145	-0.0266344	-0.0426816	-0.0183318	-0.0181322	-0.0484654	-0.0294632	0.061728	0.0875835	-0.0788678	-0.170132	-0.0029635	-0.0290915	0.103396	0.056831	0.00831	0.1394	-0.0218402	-0.122804	-0.0250222	-0.0353452	0.113439	0.0460552	0.0261897	-0.0806048	-0.0944728
0.3	-0.00989753	0.028271	-0.0114057	-0.124425	-0.0151471	-0.0106061	-0.0953371	-0.00041955	-0.0048949	-0.0763151	0.035148	0.0654584	0.163137	-0.163029	-0.0390725	0.11328	-0.0281974	-0.100146	0.0791093	-0.14197	-0.0568094	-0.106919	0.00167252	-0.0519155	0.10136	0.0243965	-0.0120558	0.0119659	0.00574157	-0.0236162	0.0211471	0.0211125	-0.0141478	0.106028	-0.0210235	0.0989585	0.0720555	0.064191	-0.10996	-0.00207033	0.0335598	-0.123194	-0.0139122	-0.0693852	0.108229	-0.0352348	0.0168497	0.0577252	-0.127943
0.308333	0.0985935	-0.035528	-0.00197168	-0.123278	0.0547379	0.0570529	-0.111673	0.124308	-0.0310849	-0.165505	0.0114931	0.0667821	0.00270445	-0.0442958	-0.00281853	-0.00262322	-0.0805185	-0.0799089	0.0307873	0.0008939	-0.0809074	-0.0769486	-0.147815	0.0534505	-0.00873456	-0.0611145	0.0309672	-0.0407046	-0.0390034	-0.0468003	0.05798	0.0469655	-0.00411783	0.157138	0.0463365	0.0496285	0.0336155	0.025501	-0.06634	-0.0771803	0.0224298	-0.207804	-0.0343222	-0.0271652	0.0895488	0.0580052	-0.0147603	0.0504452	-0.0848228
0.316667	0.11989	-0.084952	-0.0423527	-0.0799544	-0.0521561	-0.0374661	-0.163266	-0.0511926	-0.0095599	-0.0819726	-0.149165	0.0354678	0.0958164	-0.0561428	0.0316805	-0.0523972	-0.0585514	-0.140147	0.0458343	-0.20502	-0.0341054	0.0812634	0.0617675	0.0459186	-0.0389645	-0.0703416	0.0338232	-0.139524	-0.0257034	-0.0310603	0.091026	-0.0064735	-0.0450278	-0.0171118	0.0279965	0.166778	-0.0006145	0.028171	-0.08347	-0.0243403	-0.0197502	-0.138304	0.0619578	0.0157448	0.116499	0.0258252	0.0142497	-0.0366048	-0.0778328
0.325	-0.0147885	0.02845	-0.0660127	-0.135567	0.0556999	0.0125939	-0.111273	-0.104782	-0.0599969	-0.120852	-0.0486026	-0.010548	-0.0534256	-0.0167528	0.0379245	-0.0835742	-0.0633955	-0.115191	0.219341	-0.106581	-0.147739	-0.134256	-0.0435485	0.00633655	-0.109175	0.0400104	-0.0851738	-0.0915902	0.0503416	-0.00841825	0.130332	0.0612425	-0.146628	0.0226782	0.0798265	0.0292685	-0.0459345	0.080161	-0.08516	-0.12597	0.0301698	-0.204604	-0.0116822	-0.00441517	0.00302883	0.0288252	0.0967097	-0.0277748	-0.0645228
0.333333	-0.0370925	0.007771	-0.0379627	-0.0799714	-0.0586931	-0.143754	-0.184667	-0.239204	-0.0394019	0.093979	-0.119075	0.0491957	-0.0503086	0.0514742	-0.0214445	-0.00300422	-0.0175315	0.00768908	0.120974	-0.0873331	-0.0566804	-0.0542626	-0.113512	-0.113365	-0.0144693	0.0164335	-0.0778778	-0.106084	-0.0331734	0.0604497	0.121419	-0.0430695	0.0217522	-0.136202	0.0337465	-0.0657115	-0.0743545	0.060311	-0.09125	-0.0780903	0.00791983	0.155536	-0.0312022	-0.0693352	0.142999	0.0429052	-0.0155503	0.0396652	-0.0630228
0.341667	-0.00285753	-0.037396	0.0399633	-0.105521	0.0291969	-0.0911531	-0.189019	-0.0777295	-0.0240209	0.188138	-0.0493961	-0.0148136	-0.0530096	0.0697362	-0.00286753	-0.00137522	-0.0323614	-0.184502	0.0737183	0.0479549	-0.122954	-0.0640316	-0.211404	-0.126532	-0.0700526	-0.108073	-0.0905808	-0.0588989	-0.0590864	0.0405838	0.0448771	-0.0490305	0.0222722	0.102048	-0.0475935	-0.0493315	-0.0166245	0.074171	-0.08772	-0.0225703	0.0232898	0.230816	-0.0338022	0.0770248	0.0740088	0.0166852	0.0325997	0.0781852	0.176977
0.35	-0.0676805	-0.031355	-0.12469	-0.175547	0.0454339	-0.127744	-0.17833	-0.327072	-0.0638389	0.205249	-0.00328101	0.0465391	-0.104452	-0.0715668	-0.0162515	0.0111598	-0.179099	-0.0848629	0.126835	-0.0353891	-0.0692464	0.0928694	-0.289486	-0.0943205	-0.0246123	-0.156389	-0.0520118	-0.0433811	0.12074	0.0676428	-0.0550349	-0.0143895	0.000432167	-0.157882	0.108377	0.0007585	-0.0641645	0.043571	-0.0829	0.0877397	0.0121998	0.141576	-0.0324022	-0.00738517	0.0802288	-0.00675483	-0.1047	0.109475	-0.0771928
0.358333	-0.0156325	-0.098937	-0.0748127	-0.0947394	-0.145571	-0.152808	-0.0870192	-0.13832	-0.0486979	0.150297	-0.00324091	-0.0441028	-0.138372	-0.129881	0.0404635	-0.00109022	-0.0919225	-0.109658	0.0850103	-0.135815	-0.0825974	0.0651134	-0.255225	-0.218315	-0.0453168	-0.167726	-0.0962868	-0.00382351	-0.11932	-0.0215602	0.00182205	-0.0561155	-0.0604878	0.0747582	0.0178765	0.121988	-0.0140745	-0.029209	-0.07858	0.26918	0.0185298	0.116686	-0.0503522	0.0688248	0.148409	-0.0360448	-0.0667003	0.0722752	-0.0730628
0.366667	-0.0915355	0.047807	-0.00555468	-0.114306	-0.0051741	-0.0562221	-0.0569802	-0.0313315	-0.0279819	-0.145608	-0.0269797	-0.0151781	0.0245715	-0.0531478	0.0675795	0.0362488	-0.0554374	-0.159595	0.117171	-0.0323621	-0.0881554	-0.113953	-0.191532	-0.182218	-0.114042	-0.101767	-0.176342	-0.124116	-0.132208	-0.0287713	-0.054282	-0.0445145	-0.125728	-0.173342	0.0403065	0.0128785	-0.0801145	0.080251	-0.10768	0.24732	-0.0323602	0.0437263	-0.00883217	0.0623348	0.218979	-0.0599148	-0.0340403	0.0619752	-0.102273
0.375	0.0358215	-0.057229	-0.0385547	-0.122701	-0.0538511	-0.110806	-0.00567715	-0.00177955	-0.0117789	-0.141876	-0.061396	0.0551564	0.0402154	0.0375592	-0.0399845	0.000572783	-0.114294	-0.121035	-0.0621707	-0.0503291	-0.0255504	0.0161414	-0.0908625	-0.154736	-0.0263926	-0.108475	-0.112574	-0.090812	-0.00274343	-0.0363793	-0.028436	0.0284215	-0.225548	-0.129272	0.0413765	0.155109	0.0304055	0.008391	0.05621	0.12863	-0.00378017	-0.0927937	0.0446978	0.0489348	-0.00599117	0.0226452	0.0139997	0.0322552	-0.0392228
0.383333	-0.149478	-0.064685	0.0204953	-0.0870194	-0.0152241	-0.109494	-0.0891422	0.0706795	-0.0306989	-0.0381058	-0.10038	-0.0985585	0.0977205	-0.0570978	-0.0961615	-0.0685292	0.00380955	-0.0974069	0.0260853	0.0048689	0.00149962	0.0036924	-0.14627	-0.269462	-0.035067	-0.192535	-0.105283	-0.2048	-0.0251574	0.0925948	0.0250771	-0.0304345	-0.203728	-0.0789518	0.0637065	0.204738	0.0413255	0.032771	0.02046	0.0551897	0.00226983	-0.122164	0.00545783	0.0415548	0.137379	0.0539652	-0.0261903	-0.0710748	-0.0753228
0.391667	0.0781965	0.062712	0.0236543	-0.0934184	0.0149169	-0.0404211	-0.0695161	0.00518745	-0.0797469	-0.07661	-0.0356049	0.00271429	0.0379924	-0.0862638	0.0876745	0.0259178	0.0241665	-0.0898179	0.0983843	-0.20036	-0.169557	0.0998074	-0.253999	-0.110953	-0.181574	-0.142234	-0.112752	-0.144061	-0.0918304	0.0879868	0.026068	-0.0529235	-0.0771078	-0.0883518	0.0405565	-0.0654515	-0.0849645	0.042401	0.06165	0.12663	-0.0110502	-0.0493837	-0.0218622	0.0503848	0.0734888	0.0152552	0.0272797	0.0615652	-0.145013
0.4	-0.101342	-0.022319	-0.113406	-0.132599	-0.114053	-0.131929	-0.0330261	0.0176295	-0.0396389	-0.128532	0.0213799	-0.0349527	0.244913	-0.0645278	0.0406075	0.0440388	-0.0429235	-0.00153092	0.0513283	-0.0569071	0.101854	-0.0592206	-0.22017	-0.117736	-0.137133	-0.109982	-0.170265	-0.205439	-0.143115	-0.0505203	-0.069765	-0.0310495	-0.0635678	-0.152442	0.0187865	0.154428	-0.0485345	0.021971	0.04542	-0.10441	-0.0145302	-0.0263137	-0.0233622	0.0693048	0.0603888	0.0235752	0.0286097	0.157565	-0.0951228
0.408333	-0.0359815	0.0475	0.0570573	-0.100627	-0.0338021	-0.0356101	0.0471529	0.0273064	-0.0532619	-0.13662	0.0424774	-0.111627	0.0388085	-0.10933	0.100157	0.00681078	-0.0671884	-0.168223	-0.0235147	-0.241418	-0.0119384	0.0483114	-0.141303	-0.0939885	-0.0677681	-0.189273	-0.135401	-0.144827	-0.141694	-0.0250683	0.00345305	-0.0492485	-0.218318	-0.233202	-0.0189035	0.0415785	-0.0422045	0.004481	-0.02378	-0.1689	-0.0252002	0.00270633	0.0256178	0.0238848	0.0847488	-0.00378483	-0.0222103	0.203095	-0.133093
0.416667	-0.0202775	-0.022269	0.0187813	-0.118967	-0.0934391	-0.103644	-0.127628	-0.0566135	-0.103796	-0.0929458	0.0628956	-0.0704521	0.0571284	-0.0279238	0.0178115	0.00510278	-0.0117325	-0.227989	0.124391	-0.0224981	0.0384606	0.0249594	-0.0998065	-0.0479115	-0.028741	-0.233493	-0.0555658	-0.167309	-0.128931	0.137715	-0.051005	-0.120163	-0.0348978	-0.213392	0.0401965	-0.0742215	-0.0296745	-0.018159	-0.00123	-0.0532603	0.0139298	0.00696633	0.0174078	0.0681148	-0.0176412	-0.0729248	0.0152397	0.165135	-0.00607283
0.425	0.0192985	0.021665	-0.0468407	-0.0503264	-0.195121	-0.227693	-0.0321342	-0.0884615	-0.0337489	-0.193439	-0.046627	-0.0319048	-0.227652	-0.101895	0.140093	-0.0108312	-0.0149015	-0.0675999	-0.0127867	-0.278206	0.0300106	-0.0435476	-0.0328025	-0.231057	-0.0399973	-0.103682	-0.174701	-0.17673	-0.0712024	0.0828658	-0.054448	-0.0836205	-0.164808	-0.200932	0.0302765	0.172608	-0.0419545	0.029161	0.01075	-0.16877	0.0436198	-0.122864	-0.00620217	0.0301448	-0.118061	0.0398452	0.0819697	0.181585	-0.115973
0.433333	0.0785125	0.061204	-0.0386217	-0.0912464	-0.106344	-0.138015	-0.122659	-0.0704426	0.0017791	-0.232894	-0.0226108	-0.0936213	-0.23713	-0.0343338	0.0402375	-0.0203362	-0.0356655	-0.0901099	-0.118823	-0.0416111	0.0677326	-0.0089426	-0.0714405	-0.26103	-0.0888226	-0.107981	-0.202985	-0.17724	-0.140161	-0.0370772	-0.028581	-0.0655875	-0.161398	-0.164322	0.0021765	-0.128162	0.0082955	0.059521	-0.00068	-0.15467	-0.0262402	0.0525263	0.0336078	0.0643848	0.0803188	0.0439452	0.0223797	0.0764352	-0.0551828
0.441667	-0.0241625	-0.044381	-0.00974168	0.0923986	-0.0445491	-0.00627512	0.0301328	-0.0655146	-0.0737819	-0.203939	-0.0808285	-0.053375	-0.198679	-0.190769	0.0567935	-0.0281492	-0.110715	-0.0612779	-0.0208747	-0.100924	-0.0299514	-0.0305386	0.0885045	-0.223736	-0.154978	-0.205134	-0.151115	-0.255363	-0.16271	0.0733928	-0.1453	-0.0787625	-0.0543378	-0.0894418	0.0435565	0.201599	0.0206155	0.005691	0.15124	-0.25865	0.0121898	0.146466	0.0619078	0.0865248	0.00357883	0.0287752	0.12198	0.126815	-0.0936228
0.45	0.0248855	0.026114	-0.0419197	-0.0307764	-0.0480451	-0.19659	-0.0560961	-0.137515	-0.0517629	-0.105569	-0.111449	-0.0167107	-0.0259045	-0.1233	0.0388745	-0.00793022	-0.0473775	-0.0653709	-0.0207697	-0.338018	0.0251056	-0.0606286	0.212611	-0.261441	-0.0250943	-0.170971	-0.209186	-0.169242	-0.0545744	0.0820188	-0.05166	-0.0433425	-0.126768	-0.0858118	0.0306565	0.0845685	0.0200355	0.104441	0.09047	0.10395	-0.0248502	0.183036	-0.000322167	0.0470348	0.0649988	-0.0237648	-0.0571103	0.123565	-0.0464128
0.458333	-0.0142845	-0.057502	-0.122368	-0.0965634	-0.0636981	-0.0470801	-0.0555102	-0.0305586	-0.0741919	-0.290102	0.0194051	-0.0899396	-0.0228336	-0.0404098	0.0359335	-0.115434	-0.0746124	-0.0407759	-0.102129	-0.16329	-0.0737204	-0.0827076	-0.0249395	-0.23994	-0.0445939	-0.131715	-0.0910028	-0.272415	-0.0541114	-0.0247183	-0.175162	-0.0471955	-0.103358	-0.0961518	0.0014965	0.117528	0.0099155	0.046891	0.14311	0.0266297	0.0414598	-0.0382637	-0.0207522	0.00500483	0.119139	0.0160752	0.0211197	0.0879452	-0.0836428
0.466667	0.0487925	0.01141	0.0436953	0.0885306	-0.132195	-0.107252	0.0682549	-0.0218066	-0.118232	-0.143838	-0.139236	-0.179687	0.122626	-0.101045	0.114945	-0.00151222	-0.170699	-0.0513899	-0.150129	-0.357457	0.0122786	-0.0408006	0.174879	-0.0714174	-0.149917	-0.0798132	-0.210555	-0.183924	-0.14931	-0.00762525	-0.13592	-0.132704	-0.0900578	-0.205592	-0.0014735	-0.102961	0.0772755	-0.015689	0.07679	0.0698097	-0.00961017	-0.0215337	0.0461078	0.0190848	0.125539	0.0490152	0.0144397	0.176535	-0.0613728
0.475	-0.00673853	-0.002056	0.0348363	0.144489	0.0060069	-0.129813	-0.133727	0.0600345	-0.205287	-0.0865497	-0.0584686	-0.102352	-0.0162295	0.00910218	0.1233	-0.115739	-0.0858094	-0.0405889	-0.0221527	-0.0955551	0.0588216	-0.0104476	0.161738	-0.209983	-0.175843	-0.14877	-0.109667	-0.196215	0.000402567	0.0428007	-0.072314	-0.0539045	-0.0307078	-0.00964183	0.102986	-0.143562	-0.0049245	-0.028289	-0.09107	0.11745	0.00581983	-0.155094	0.0212478	0.0432448	0.0544688	0.0335452	-0.00258033	-0.00878483	-0.110353
0.483333	0.0835655	-0.091915	-0.0295377	-0.0858384	0.0246979	-0.00453112	-0.0365721	0.0522724	0.171969	-0.163244	-0.116733	-0.129892	0.0399654	-0.0591118	-0.0384585	-0.112651	-0.0453655	-0.0175759	-0.203932	-0.0994771	0.0577446	-0.0481276	0.131206	-0.0564094	-0.223164	-0.0678376	-0.294502	-0.261438	-0.0966744	-0.0613843	-0.081515	-0.0934075	-0.0830278	-0.300422	-0.0699735	0.143089	-0.0796245	-0.050829	-0.03619	-0.0105403	-0.00316017	-0.0379537	0.0416078	-0.00790517	0.0815988	0.0225552	-0.10354	-0.0441348	-0.0858828
0.491667	-0.102004	-0.011508	-0.0554277	-0.0808484	0.0301049	-0.144068	0.0261139	0.0689825	-0.0805699	-0.19154	-0.0554806	-0.152783	-0.125743	-0.0937188	0.00848347	-0.0824462	-0.104909	-0.115428	-0.0280907	-0.0996551	0.00286162	-0.128782	0.0614895	0.0444725	-0.2234	-0.163478	-0.283708	-0.230448	-0.0787844	0.0485307	-0.022785	-0.112489	-0.148558	-0.324922	0.0122265	0.178109	-0.0368845	-0.108419	0.1138	0.0886597	0.0325498	-0.0541237	-0.0200322	0.0399848	0.0454888	0.0323052	0.0986197	-0.0457648	-0.0879528
0.5	-0.0938865	-0.264647	0.0864553	0.164553	-0.0312661	-0.0129341	0.00982985	-0.0868465	-0.0532199	-0.120671	-0.0446271	-0.175345	-0.0842675	-0.134039	0.0270775	0.0264648	-0.173555	-0.0661089	-0.173959	-0.329188	-0.0127204	-0.119853	-0.0354025	-0.0729024	-0.176499	-0.0532905	-0.207152	-0.183426	-0.0397924	0.0752108	-0.082669	-0.153834	-0.252468	-0.453492	-0.0400135	0.0147985	0.106745	-0.029849	-0.01169	0.0347497	-0.0629402	-0.0626037	-0.0250422	0.0149848	0.102389	0.0398952	-0.0109103	0.0563752	-0.175073
[truncated: 15 more columns]

## Sheet:  Supplementary Fig9c
	Hor. eye pos.		Ver. eye pos.
Sex (Vgat-Cre;CD1 mice)	LED OFF	LED ON	LED OFF	LED ON
M	0.181603	0.111997	0.12102	0.102614
M	0.170736	0.133257	0.220171	0.173321
M	0.12822	0.155485	0.160223	0.0880932
F	0.0964112	0.169163	0.182843	0.181268
F	0.158942	0.131329	0.169788	0.189993
F	0.14057	0.138856	0.131892	0.122473
F	0.154701	0.1911	0.0705544	0.091896
F	0.144935	0.231631	0.148921	0.168025
F	0.191833	0.141356	0.116744	0.1093
M	0.238383	0.303151	0.116776	0.228067
M	0.185795	0.196087	0.0934214	0.136713
M	0.129193	0.191308	0.101535	0.121207
M	0.490108	0.338853	0.333907	0.365813
M	0.14027	0.112897	0.09706	0.101671
M	0.275159	0.244689	0.167338	0.153546
M	0.0946418	0.117145	0.0931913	0.184302
M	0.0946418	0.117145	0.0931913	0.184302
M	0.12502	0.143655	0.0900839	0.117938
M	0.197521	0.190525	0.128749	0.10375
F	0.19126	0.153825	0.106806	0.105027
F	0.164191	0.145743	0.177252	0.150166
F	0.164426	0.180781	0.113832	0.199676
F	0.14607	0.267032	0.107478	0.196173
F	0.190981	0.267083	0.14746	0.150038

## Sheet:  Supplementary Fig9d
	Hor. eye pos.				Ver. eye pos.
	LED OFF		LED ON		LED OFF		LED ON
Times(s)	Mean	SD	Mean	SD	Mean	SD	Mean	SD
0.00833333	-2.89381	1.8354	-2.86537	1.76135	-16.3404	1.88512	-16.409	1.72663
0.0166667	-2.85869	1.78266	-2.86382	1.7536	-16.3296	1.88853	-16.4295	1.72478
0.025	-2.88952	1.79507	-2.84082	1.72955	-16.339	1.88802	-16.4412	1.7108
0.0333333	-2.8718	1.8129	-2.86779	1.78087	-16.311	1.90187	-16.4404	1.71509
0.0416667	-2.90841	1.79834	-2.8546	1.7497	-16.3749	1.83921	-16.4302	1.70392
0.05	-2.92402	1.80569	-2.85786	1.76997	-16.3573	1.83318	-16.4688	1.70624
0.0583333	-2.89737	1.7972	-2.85835	1.77204	-16.3505	1.83124	-16.4587	1.70214
0.0666667	-2.94226	1.79753	-2.88621	1.793	-16.3519	1.84982	-16.4626	1.7188
0.075	-2.92072	1.78199	-2.86899	1.75672	-16.3572	1.84005	-16.4685	1.70657
0.0833333	-2.89917	1.80859	-2.86639	1.76855	-16.3456	1.84941	-16.4792	1.66735
0.0916667	-2.93097	1.79277	-2.87819	1.76629	-16.3227	1.85942	-16.4709	1.69332
0.1	-2.93029	1.79166	-2.8632	1.76377	-16.3241	1.88789	-16.4611	1.69136
0.108333	-2.94075	1.7996	-2.90435	1.78142	-16.3409	1.86227	-16.4567	1.68575
0.116667	-2.95092	1.76216	-2.8831	1.78721	-16.3444	1.88292	-16.4806	1.69718
0.125	-2.94273	1.76079	-2.89776	1.7741	-16.3551	1.87609	-16.4525	1.69547
0.133333	-2.95142	1.78434	-2.90652	1.78613	-16.3653	1.85286	-16.4727	1.66448
0.141667	-2.98165	1.82538	-2.90049	1.77842	-16.3807	1.84629	-16.4499	1.69821
0.15	-3.01187	1.79492	-2.9174	1.79545	-16.3777	1.83056	-16.4144	1.67931
0.158333	-2.98207	1.83608	-2.92909	1.80659	-16.371	1.85547	-16.445	1.66582
0.166667	-2.97339	1.82163	-2.93045	1.79058	-16.3679	1.86192	-16.4575	1.65967
0.175	-3.01312	1.82055	-2.92966	1.8003	-16.3998	1.86768	-16.4372	1.6692
0.183333	-3.00782	1.81106	-2.91641	1.80158	-16.365	1.85698	-16.4368	1.68914
0.191667	-2.99665	1.79967	-2.93482	1.79243	-16.354	1.83412	-16.4491	1.68831
0.2	-2.98074	1.78911	-2.95937	1.78579	-16.389	1.81858	-16.4593	1.6664
0.208333	-3.00902	1.79781	-2.9474	1.75573	-16.3784	1.84379	-16.4692	1.66769
0.216667	-2.98086	1.76622	-2.95574	1.76927	-16.3831	1.81758	-16.4801	1.65699
0.225	-3.03429	1.78473	-2.94548	1.76303	-16.3505	1.85312	-16.4638	1.67624
0.233333	-2.99997	1.80345	-2.94974	1.74757	-16.3701	1.81595	-16.4602	1.68015
0.241667	-3.02318	1.82556	-2.92213	1.75015	-16.3561	1.82248	-16.4616	1.67783
0.25	-3.02131	1.81433	-2.94557	1.76	-16.3444	1.84198	-16.4549	1.66866
0.258333	-3.04895	1.85315	-2.9506	1.76245	-16.3882	1.80445	-16.4893	1.67779
0.266667	-3.02949	1.8501	-2.97453	1.77783	-16.3279	1.83597	-16.4669	1.67343
0.275	-3.01207	1.7929	-2.96385	1.78636	-16.3452	1.88356	-16.4721	1.65879
0.283333	-3.06155	1.80687	-2.94944	1.76774	-16.3517	1.86185	-16.488	1.68503
0.291667	-3.03995	1.84392	-2.98983	1.76356	-16.3584	1.85635	-16.4458	1.67971
0.3	-3.00535	1.78557	-2.97568	1.78247	-16.3433	1.868	-16.4611	1.6783
0.308333	-3.00271	1.79662	-2.98732	1.77802	-16.3476	1.86717	-16.4601	1.68969
0.316667	-3.03238	1.80663	-2.98413	1.73159	-16.3481	1.84513	-16.4427	1.66512
0.325	-3.03949	1.80905	-2.98458	1.75856	-16.3715	1.82369	-16.412	1.68294
0.333333	-3.04703	1.8419	-2.98414	1.75851	-16.3574	1.82612	-16.4273	1.65813
0.341667	-3.0164	1.84765	-3.02039	1.77117	-16.3243	1.81893	-16.433	1.68669
0.35	-3.05773	1.87418	-3.00287	1.76331	-16.3459	1.83053	-16.4477	1.64842
0.358333	-3.05767	1.84112	-3.03797	1.7738	-16.318	1.85647	-16.4462	1.66985
0.366667	-3.02463	1.77963	-3.05237	1.75977	-16.3448	1.83524	-16.443	1.66063
0.375	-3.02604	1.78048	-3.021	1.74283	-16.346	1.81442	-16.434	1.63912
0.383333	-3.04725	1.77555	-3.01904	1.72748	-16.3441	1.84121	-16.4444	1.64657
0.391667	-3.00518	1.784	-3.03559	1.74894	-16.3476	1.82798	-16.4565	1.6545
0.4	-3.0305	1.76626	-3.03865	1.72829	-16.3447	1.8072	-16.4357	1.65838
0.408333	-3.01187	1.75896	-3.0503	1.73656	-16.377	1.77856	-16.4373	1.64783
0.416667	-3.03853	1.79734	-3.01409	1.72962	-16.3656	1.79722	-16.4134	1.66676
0.425	-3.06537	1.79045	-3.03926	1.71888	-16.3666	1.7768	-16.4492	1.6736
0.433333	-3.06042	1.79244	-3.04776	1.71798	-16.3659	1.78453	-16.4337	1.69096
0.441667	-3.04907	1.78012	-3.05783	1.68563	-16.3158	1.78463	-16.4086	1.69986
0.45	-3.05025	1.78296	-3.03461	1.68729	-16.3205	1.8198	-16.4387	1.68411
0.458333	-3.06284	1.78096	-3.06243	1.72699	-16.3303	1.83341	-16.4185	1.70473
0.466667	-3.02418	1.73309	-3.06627	1.68576	-16.3409	1.81515	-16.4181	1.70634
0.475	-3.02622	1.79324	-3.01958	1.66803	-16.3599	1.84519	-16.4323	1.69594
0.483333	-3.02727	1.77268	-3.0511	1.66801	-16.3875	1.81595	-16.4435	1.68879
0.491667	-3.06142	1.75742	-3.0494	1.67593	-16.3599	1.80984	-16.4425	1.66929
0.5	-3.04548	1.7921	-3.07256	1.70217	-16.3901	1.79922	-16.4259	1.66781

## Sheet:  Supplementary Fig9e
Sex (Vgat-Cre;CD1 mice)	Hor.	Ver.
M	0.75448	0.605724
M	0.69226	0.22745
M	-0.121496	0.0547145
F	-0.115366	-0.669977
F	0.493343	-0.736273
F	-0.354898	0.560659
F	0.296222	-0.115919
F	0.141746	0.370158
F	0.681577	-0.149551
M	-0.697658	-0.383004
M	1.56308	-0.504202
M	-0.136872	-0.0817685
M	-0.0851912	-0.898945
M	-0.593291	0.165288
M	-0.639396	-0.828318
M	0.0494644	0.681779
M	0.124748	-0.107141
M	0.139234	-0.143731
M	-0.265845	-1.04052
F	-0.37952	0.398538
F	-0.496297	-0.0366428
F	0.120829	1.08219
F	1.89922	0.896182
F	0.473137	-0.0833582

## Sheet:  Supplementary Fig9f
Sex (Vgat-Cre;CD1 mice)	LED OFF	LED ON
M	0.216849	0.215159
M	0.168113	0.176957
M	0.296489	0.295776
F	1.23952	1.80267
F	0.324926	0.130072
F	2.81857	2.20629
F	0.070332	0.15491
F	0.283191	0.271808
F	0.439384	0.435715
M	0.36567	0.675481
M	0.138246	0.140527
M	0.126709	0.128988

## Sheet:  Supplementary Fig9h
Sex (Vgat-Cre;CD1 mice)	LED OFF	LED ON
F	17.5984	14.2118
F	7.27273	6.75325
F	25.015	29.4505
F	21.5385	26.2338
F	6.61888	7.26823
F	3.21379	2.84416
F	31.7482	31.4286
F	15.499	12.9316
F	13.7515	12.9333
F	13.2386	10.6023
F	9.48182	8.39091
F	4.47303	5.35215
F	5.35464	7.52248
F	2.35454	2.53636
F	13.6364	13.0682
F	3.93939	4.43182
F	6.8525	6.75446
F	3.01515	3.04189
F	3.72905	3.57754
F	10.2424	9.93939
F	10.2204	12.4023
F	7.69318	6.01136
F	6.50629	6.36643
F	19.8117	15.8396
F	4.77716	5.66294
F	1.9338	1.79394
F	3.27273	2.93706

## Sheet:  Supplementary Fig9i
Sex (Vgat-Cre;CD1 mice)	LED OFF	LED ON
F	1	0.807561
F	1	0.928571
F	1	1.17732
F	1	1.218
F	1	1.09811
F	1	0.884986
F	1	0.989931
F	1	0.834349
F	1	0.940502
F	1	0.800858
F	1	0.884947
F	1	1.19654
F	1	1.40485
F	1	1.07722
F	1	0.958333
F	1	1.125
F	1	0.985693
F	1	1.00887
F	1	0.959369
F	1	0.970414
F	1	1.21348
F	1	0.781389
F	1	0.978504
F	1	0.799511
F	1	1.18542
F	1	0.927676
F	1	0.897436
